# Supplementary material for: Hedgehog signaling controls astral microtubules and mitotic spindle orientation in neural progenitors and iPSCs
Source: Front Cell Dev Biol. 2025 Jun 6;13:1582924. doi: 10.3389/fcell.2025.1582924 (PMC12179144; doi:10.3389/fcell.2025.1582924)
Supplement: Supplementary file 1 [file Table2.xlsx]

## Sheet: SAG_vs_DMSO_log2CPM
geneID	geneSymbol	log2FC	AveExpr	t.Statistic	P.Value	FDR	SAG.AveExpr	DMSO.AveExpr	2404674_4_SAG_1	2404676_6_SAG_2	2404677_7_SAG_3	2404678_8_SAG_4	2404671_1_DMSO_1	2404672_2_DMSO_2	2404673_3_DMSO_3	2404675_5_DMSO_4
ENSG00000149591.16	TAGLN	-1.97	6.21	-28.226	3.43636e-13	5.32636e-09	5.23	7.2	5.27	5.31	5.06	5.29	7.05	7.24	7.25	7.23
ENSG00000143248.13	RGS5	-1.53	5.5	-22.7234	5.6976e-12	4.41564e-08	4.73	6.26	4.68	4.8	4.61	4.82	6.21	6.37	6.28	6.19
ENSG00000170385.10	SLC30A1	-1.07	6.98	-18.0234	1.10943e-10	5.73204e-07	6.44	7.51	6.57	6.53	6.35	6.32	7.56	7.48	7.48	7.53
ENSG00000121207.12	LRAT	1.06	6.79	16.0378	4.863e-10	1.52581e-06	7.32	6.26	7.44	7.39	7.14	7.32	6.21	6.2	6.35	6.27
ENSG00000140416.21	TPM1	-0.71	8.76	-16.0225	4.92195e-10	1.52581e-06	8.41	9.12	8.44	8.46	8.31	8.42	9.11	9.14	9.13	9.1
ENSG00000187193.9	MT1X	-1.36	6.75	-14.8433	1.28476e-09	3.31895e-06	6.07	7.43	6.21	5.95	6.11	5.99	7.51	7.37	7.65	7.19
ENSG00000179761.12	PIPOX	-0.68	5.8	-13.7994	3.18582e-09	6.92634e-06	5.46	6.14	5.45	5.48	5.44	5.46	6.12	6.1	6.17	6.18
ENSG00000134595.8	SOX3	-1.23	3.8	-13.6717	3.57489e-09	6.92634e-06	3.19	4.42	3.15	3.11	3.33	3.14	4.39	4.44	4.55	4.31
ENSG00000165617.14	DACT1	0.92	5.61	13.4683	4.30362e-09	6.9488e-06	6.07	5.15	6.04	6.12	6.09	6.03	5	5.15	5.09	5.33
ENSG00000205358.3	MT1H	-1.75	4.98	-13.4239	4.48309e-09	6.9488e-06	4.11	5.86	4.05	4.13	4.02	4.23	5.82	5.85	6.21	5.56
ENSG00000068078.18	FGFR3	-0.98	3.83	-13.1004	6.05745e-09	8.12005e-06	3.34	4.32	3.36	3.31	3.32	3.37	4.35	4.33	4.36	4.26
ENSG00000196187.12	TMEM63A	0.89	5.26	13.061	6.28649e-09	8.12005e-06	5.7	4.82	5.55	5.74	5.74	5.76	4.73	4.88	4.89	4.75
ENSG00000169715.14	MT1E	-2.29	3.95	-12.8709	7.52873e-09	8.67714e-06	2.8	5.1	2.72	2.66	2.95	2.84	5.08	4.97	5.54	4.81
ENSG00000170542.6	SERPINB9	-1.08	4.99	-12.8289	7.83741e-09	8.67714e-06	4.45	5.54	4.5	4.51	4.36	4.44	5.74	5.58	5.43	5.4
ENSG00000243709.1	LEFTY1	1.37	5.5	12.5826	9.94207e-09	1.02735e-05	6.2	4.81	6.14	6.09	6.14	6.4	4.42	4.97	4.89	4.97
ENSG00000185432.12	METTL7A	0.83	5.53	12.0317	1.71735e-08	1.66368e-05	5.95	5.12	5.95	5.87	5.96	6.01	4.93	5.25	5.1	5.18
ENSG00000173320.12	STOX2	0.73	5.87	11.8673	2.02997e-08	1.85085e-05	6.24	5.51	6.15	6.31	6.36	6.14	5.49	5.56	5.49	5.5
ENSG00000170561.13	IRX2	-1.31	3.8	-11.7096	2.38773e-08	2.0561e-05	3.15	4.46	3.02	3.23	3.14	3.16	4.65	4.59	4.33	4.27
ENSG00000176928.6	GCNT4	-1.92	2.75	-11.5829	2.72391e-08	2.06895e-05	1.8	3.72	1.95	1.52	1.66	2.02	3.64	4.05	3.69	3.51
ENSG00000125144.13	MT1G	-1.92	4.95	-11.5818	2.72697e-08	2.06895e-05	3.98	5.92	3.61	3.89	4.3	4.11	5.95	5.87	6.29	5.57
ENSG00000106366.8	SERPINE1	-1.37	2.88	-11.5555	2.8031e-08	2.06895e-05	2.2	3.57	2.3	2.25	2.07	2.13	3.63	3.73	3.49	3.41
ENSG00000101665.9	SMAD7	0.86	5.37	11.5089	2.9434e-08	2.07376e-05	5.8	4.94	5.7	5.76	5.93	5.82	4.78	4.93	4.93	5.1
ENSG00000184470.21	TXNRD2	-0.83	4.33	-11.4288	3.20235e-08	2.15811e-05	3.92	4.74	3.91	4.01	3.85	3.89	4.63	4.76	4.8	4.79
ENSG00000156574.9	NODAL	0.86	4.36	11.3353	3.53567e-08	2.19861e-05	4.8	3.93	4.82	4.68	4.85	4.85	3.79	3.97	3.93	4.03
ENSG00000143811.19	PYCR2	0.56	7.22	11.3325	3.54614e-08	2.19861e-05	7.5	6.94	7.49	7.55	7.46	7.5	6.84	6.93	6.96	7.02
ENSG00000111913.19	RIPOR2	-0.57	6.11	-11.1632	4.25067e-08	2.53405e-05	5.83	6.39	5.77	5.9	5.76	5.88	6.41	6.38	6.38	6.41
ENSG00000124588.20	NQO2	-0.49	6.56	-10.3561	1.04102e-07	5.97623e-05	6.31	6.81	6.26	6.3	6.31	6.38	6.78	6.79	6.8	6.86
ENSG00000136160.17	EDNRB	-0.81	6.17	-10.1595	1.30583e-07	7.22871e-05	5.77	6.58	5.83	5.85	5.6	5.79	6.75	6.63	6.52	6.41
ENSG00000120156.21	TEK	-1.17	3.29	-10.0183	1.53995e-07	8.23077e-05	2.7	3.89	2.4	2.86	2.77	2.75	3.79	4.02	3.98	3.74
ENSG00000169860.7	P2RY1	0.6	7.12	9.81316	1.9632e-07	0.000101432	7.42	6.82	7.55	7.46	7.27	7.41	6.74	6.85	6.82	6.89
ENSG00000163735.7	CXCL5	-0.91	3.69	-9.64342	2.40739e-07	0.000116347	3.24	4.14	3.37	3.34	2.98	3.25	4.19	4.15	4.15	4.08
ENSG00000162601.11	MYSM1	0.6	5.95	9.64272	2.40943e-07	0.000116347	6.25	5.65	6.16	6.26	6.34	6.24	5.7	5.75	5.51	5.64
ENSG00000122507.20	BBS9	-0.57	5.98	-9.60998	2.50692e-07	0.000116347	5.69	6.27	5.71	5.81	5.54	5.71	6.25	6.29	6.27	6.25
ENSG00000182963.10	GJC1	-0.54	6.95	-9.59525	2.55214e-07	0.000116347	6.68	7.22	6.62	6.72	6.81	6.58	7.3	7.2	7.19	7.21
ENSG00000155363.18	MOV10	-0.43	6.33	-9.46223	3.00218e-07	0.000132235	6.12	6.55	6.11	6.1	6.13	6.14	6.58	6.53	6.55	6.53
ENSG00000113319.13	RASGRF2	-0.77	4.99	-9.44371	3.07126e-07	0.000132235	4.6	5.38	4.46	4.73	4.65	4.57	5.46	5.23	5.52	5.29
ENSG00000078114.18	NEBL	-0.76	5.04	-9.28022	3.75992e-07	0.00015751	4.66	5.42	4.44	4.81	4.59	4.78	5.55	5.36	5.38	5.39
ENSG00000025039.14	RRAGD	-0.52	5.11	-9.07131	4.88832e-07	0.000194825	4.85	5.37	4.86	4.82	4.89	4.81	5.36	5.45	5.33	5.34
ENSG00000114019.14	AMOTL2	-0.46	6.39	-9.0691	4.90205e-07	0.000194825	6.16	6.62	6.17	6.21	6.21	6.05	6.63	6.61	6.63	6.6
ENSG00000116285.13	ERRFI1	0.43	6.16	9.01779	5.23209e-07	0.000202743	6.38	5.94	6.39	6.34	6.38	6.4	5.94	5.89	5.98	5.97
ENSG00000026025.16	VIM	-0.59	5.91	-8.98969	5.42286e-07	0.00020501	5.62	6.21	5.48	5.64	5.73	5.62	6.33	6.11	6.2	6.19
ENSG00000177606.6	JUN	0.8	3.79	8.95228	5.68826e-07	0.000205698	4.19	3.4	4.1	4.16	4.33	4.16	3.23	3.37	3.5	3.46
ENSG00000137142.5	IGFBPL1	-0.43	6.23	-8.94979	5.70646e-07	0.000205698	6.02	6.45	5.99	6.07	6	6.01	6.51	6.42	6.46	6.41
ENSG00000180694.14	TMEM64	-0.61	6.06	-8.91488	5.96753e-07	0.000208927	5.76	6.36	5.91	5.79	5.56	5.76	6.41	6.38	6.3	6.34
ENSG00000183722.9	LHFPL6	-0.96	3.02	-8.90219	6.06564e-07	0.000208927	2.56	3.5	2.82	2.44	2.48	2.47	3.48	3.39	3.54	3.56
ENSG00000132274.16	TRIM22	-0.61	6.79	-8.88328	6.2149e-07	0.000209415	6.49	7.1	6.47	6.45	6.37	6.68	7.08	7.18	6.97	7.15
ENSG00000137573.14	SULF1	0.69	4.71	8.80835	6.846e-07	0.000225772	5.06	4.38	5.07	5.14	4.97	5.04	4.31	4.37	4.57	4.24
ENSG00000198888.2	MT-ND1	1.16	3.57	8.7622	7.26842e-07	0.000234709	4.15	3	3.84	4.15	4.36	4.24	2.74	3.25	2.91	3.09
ENSG00000138772.13	ANXA3	-0.99	4.61	-8.71089	7.77081e-07	0.000245811	4.13	5.11	4.24	4.41	3.77	4.09	4.92	5.18	5.18	5.12
ENSG00000163762.7	TM4SF18	-1.27	2.99	-8.67762	8.11624e-07	0.000251603	2.37	3.62	2.54	2.34	2.19	2.35	3.63	3.9	3.27	3.68
ENSG00000147257.14	GPC3	-0.44	5.72	-8.62717	8.67152e-07	0.000259102	5.5	5.94	5.53	5.53	5.47	5.48	5.89	5.97	5.98	5.92
ENSG00000126803.9	HSPA2	-0.87	4.39	-8.61412	8.8217e-07	0.000259102	3.96	4.83	3.83	3.76	4.11	4.12	5.02	4.66	4.79	4.84
ENSG00000248329.6	APELA	-0.95	4.74	-8.61086	8.85962e-07	0.000259102	4.27	5.22	4.47	4.3	3.92	4.39	5.27	5.31	5.26	5.02
ENSG00000111704.11	NANOG	0.4	8.04	8.57885	9.24143e-07	0.000265263	8.23	7.84	8.24	8.19	8.26	8.25	7.82	7.86	7.91	7.75
ENSG00000118194.20	TNNT2	-1.54	1.96	-8.52193	9.96411e-07	0.000280807	1.21	2.74	1.01	1.05	0.93	1.75	2.78	2.9	2.71	2.55
ENSG00000141562.18	NARF	-0.48	5.72	-8.47137	1.06567e-06	0.000294964	5.48	5.96	5.53	5.45	5.48	5.45	6.06	5.99	5.88	5.91
ENSG00000198786.2	MT-ND5	1.27	4.04	8.43381	1.12042e-06	0.000304676	4.67	3.42	4.27	4.59	4.99	4.81	3.22	3.69	3.37	3.38
ENSG00000123560.14	PLP1	0.45	5.3	8.38091	1.20267e-06	0.000321402	5.52	5.08	5.54	5.53	5.49	5.53	5.03	5.12	5.1	5.05
ENSG00000169439.12	SDC2	-0.62	7.16	-8.35846	1.23948e-06	0.000325627	6.85	7.46	6.97	6.94	6.6	6.88	7.37	7.5	7.54	7.45
ENSG00000127831.10	VIL1	-1.23	2.68	-8.31433	1.31541e-06	0.000339813	2.07	3.31	1.79	1.75	2.44	2.25	3.28	3.43	3.19	3.32
ENSG00000176171.11	BNIP3	-1.19	6.12	-8.27766	1.38224e-06	0.000351225	5.53	6.72	5.79	5.49	5.31	5.53	7.19	6.65	6.59	6.43
ENSG00000165349.12	SLC7A3	-0.4	7.63	-8.20823	1.51887e-06	0.000379717	7.43	7.83	7.47	7.46	7.34	7.44	7.83	7.88	7.87	7.74
ENSG00000156049.7	GNA14	0.75	3.44	8.15421	1.63509e-06	0.000402285	3.81	3.07	3.76	3.87	3.86	3.74	2.87	3.16	3.16	3.07
ENSG00000171617.14	ENC1	0.52	4.75	8.12487	1.70215e-06	0.00041224	5.01	4.49	5.07	5.02	5.04	4.91	4.57	4.48	4.47	4.45
ENSG00000144824.20	PHLDB2	0.49	6.12	8.10931	1.73888e-06	0.000414657	6.37	5.87	6.47	6.37	6.29	6.34	5.79	5.82	5.86	6
ENSG00000139832.5	RAB20	-0.57	4.38	-8.06145	1.85727e-06	0.000430568	4.1	4.67	4.07	4.06	4	4.24	4.64	4.69	4.64	4.68
ENSG00000141526.16	SLC16A3	-1.65	3.05	-8.05993	1.86117e-06	0.000430568	2.22	3.89	2.47	2.17	2.2	2.02	4.42	3.78	3.8	3.53
ENSG00000171314.9	PGAM1	-0.33	9.97	-8.00838	1.99859e-06	0.000447351	9.81	10.13	9.87	9.77	9.76	9.85	10.17	10.13	10.11	10.13
ENSG00000177469.13	CAVIN1	-0.41	5.85	-8.00361	2.01184e-06	0.000447351	5.64	6.06	5.66	5.59	5.67	5.65	6.13	6.03	6.01	6.04
ENSG00000105419.17	MEIS3	-0.55	4.83	-8.00059	2.0203e-06	0.000447351	4.56	5.11	4.49	4.6	4.5	4.62	5.23	5.06	5.1	5.03
ENSG00000136997.19	MYC	0.53	6.32	7.98375	2.06803e-06	0.000448672	6.59	6.06	6.49	6.56	6.75	6.56	6.04	5.95	6.18	6.08
ENSG00000175445.17	LPL	-0.51	4.75	-7.97816	2.08415e-06	0.000448672	4.49	5	4.42	4.54	4.43	4.57	5.03	5.03	4.98	4.96
ENSG00000124762.13	CDKN1A	-0.63	4.43	-7.94888	2.17074e-06	0.000460911	4.12	4.75	4	4.15	4.11	4.19	4.83	4.81	4.57	4.79
ENSG00000165588.16	OTX2	-0.66	5.41	-7.93418	2.21564e-06	0.000464087	5.08	5.75	4.93	4.98	5.21	5.2	5.93	5.75	5.65	5.66
ENSG00000204682.7	MIR1915HG	-0.63	3.91	-7.91661	2.27063e-06	0.000465605	3.6	4.23	3.43	3.63	3.67	3.66	4.28	4.17	4.25	4.22
ENSG00000136158.12	SPRY2	0.48	5.82	7.91273	2.28296e-06	0.000465605	6.07	5.58	5.99	6.02	6.17	6.07	5.55	5.48	5.6	5.68
ENSG00000138166.6	DUSP5	0.59	6.29	7.8105	2.63494e-06	0.000523407	6.59	5.99	6.68	6.59	6.63	6.44	5.8	5.98	6.02	6.16
ENSG00000103316.11	CRYM	-0.67	3.8	-7.80983	2.63743e-06	0.000523407	3.48	4.14	3.53	3.35	3.5	3.51	4.02	4.25	4.08	4.2
ENSG00000169499.15	PLEKHA2	0.66	3.99	7.80174	2.66769e-06	0.000523407	4.32	3.67	4.33	4.35	4.31	4.29	3.89	3.55	3.65	3.56
ENSG00000092758.18	COL9A3	-0.51	5.65	-7.73471	2.93287e-06	0.000561883	5.39	5.9	5.22	5.49	5.45	5.39	5.86	5.92	6	5.84
ENSG00000124006.15	OBSL1	-0.37	7.03	-7.72834	2.95952e-06	0.000561883	6.85	7.22	6.82	6.88	6.84	6.85	7.33	7.19	7.21	7.17
ENSG00000122786.20	CALD1	-0.35	8.3	-7.72524	2.97254e-06	0.000561883	8.13	8.48	8.14	8.2	8.1	8.07	8.49	8.43	8.52	8.47
ENSG00000143632.14	ACTA1	-3.46	-0.72	-7.71153	3.03098e-06	0.000564773	-2.12	1.04	-3.08	-1.07	-2.53	-3.17	0.81	0.89	1.38	0.97
ENSG00000159251.7	ACTC1	-0.78	4.14	-7.70467	3.0607e-06	0.000564773	3.74	4.54	3.56	3.7	3.77	3.93	4.61	4.56	4.65	4.32
ENSG00000139793.18	MBNL2	-1.42	1.47	-7.5915	3.59781e-06	0.000656071	0.8	2.18	1.21	0.92	0.64	0.29	2.16	2.24	2.06	2.21
ENSG00000090530.10	P3H2	-0.99	4.33	-7.54769	3.83177e-06	0.000690609	3.84	4.84	3.8	3.83	4.01	3.68	5.23	4.74	4.77	4.6
ENSG00000136603.14	SKIL	0.47	8.5	7.53074	3.92663e-06	0.000694303	8.73	8.27	8.83	8.82	8.56	8.71	8.29	8.18	8.25	8.34
ENSG00000101311.15	FERMT1	0.5	4.89	7.52806	3.94185e-06	0.000694303	5.14	4.64	5.09	5.21	5.13	5.12	4.54	4.6	4.78	4.62
ENSG00000029534.20	ANK1	-0.65	4.79	-7.51197	4.0345e-06	0.000702638	4.46	5.11	4.5	4.49	4.48	4.37	5.35	4.98	5.13	4.99
ENSG00000137267.6	TUBB2A	-0.45	8.36	-7.44131	4.46981e-06	0.000767446	8.13	8.59	7.95	8.15	8.24	8.19	8.64	8.55	8.51	8.64
ENSG00000165072.10	MAMDC2	-0.65	4.75	-7.43582	4.50565e-06	0.000767446	4.43	5.07	4.58	4.59	4.18	4.37	5.06	5.05	5.15	5.03
ENSG00000136504.12	KAT7	0.31	8.1	7.41329	4.65597e-06	0.00078443	8.26	7.95	8.25	8.23	8.32	8.24	7.98	7.92	7.93	7.95
ENSG00000125148.7	MT2A	-1.03	4.46	-7.40427	4.7176e-06	0.000786267	3.94	4.98	3.57	3.81	4.23	4.12	5.09	4.82	5.24	4.78
ENSG00000081923.14	ATP8B1	0.77	2.99	7.32971	5.26162e-06	0.000858851	3.38	2.61	3.36	3.32	3.54	3.27	2.72	2.45	2.59	2.63
ENSG00000138646.9	HERC5	-0.39	6.01	-7.32941	5.26392e-06	0.000858851	5.81	6.2	5.83	5.85	5.8	5.77	6.29	6.11	6.18	6.23
ENSG00000145860.11	RNF145	-0.31	7.12	-7.27236	5.72515e-06	0.000924372	6.97	7.28	6.97	6.94	6.95	7	7.24	7.29	7.28	7.3
ENSG00000138685.15	FGF2	-0.53	7.95	-7.23588	6.04234e-06	0.000964345	7.69	8.22	7.75	7.81	7.48	7.7	8.36	8.22	8.2	8.09
ENSG00000198743.7	SLC5A3	0.38	6.86	7.22979	6.09715e-06	0.000964345	7.05	6.66	7.07	7.06	7.01	7.06	6.8	6.6	6.61	6.65
ENSG00000139209.16	SLC38A4	-0.51	4.59	-7.21081	6.27113e-06	0.000981844	4.34	4.85	4.39	4.4	4.35	4.21	4.95	4.83	4.78	4.82
ENSG00000087088.20	BAX	-0.33	6.95	-7.09616	7.4404e-06	0.00115326	6.79	7.12	6.79	6.75	6.79	6.82	7.15	7.04	7.11	7.18
ENSG00000176834.14	VSIG10	0.33	6.86	6.95801	9.1633e-06	0.00140445	7.03	6.7	7.07	7.01	7.06	6.97	6.74	6.65	6.73	6.68
ENSG00000198727.2	MT-CYB	1.01	4.66	6.95236	9.24218e-06	0.00140445	5.17	4.16	4.76	5.23	5.41	5.28	3.85	4.41	4.03	4.35
ENSG00000139318.8	DUSP6	0.45	8.97	6.9209	9.69474e-06	0.00145892	9.2	8.75	9.24	9.17	9.2	9.19	8.52	8.75	8.82	8.89
ENSG00000180263.14	FGD6	0.43	5.48	6.9099	9.85845e-06	0.00146929	5.7	5.27	5.61	5.68	5.82	5.68	5.28	5.32	5.19	5.3
ENSG00000092345.13	DAZL	-1.05	2.17	-6.89169	1.01359e-05	0.00149626	1.65	2.72	1.86	1.64	1.66	1.37	2.77	2.88	2.74	2.45
ENSG00000112159.12	MDN1	0.54	8.71	6.87696	1.03665e-05	0.00151197	8.98	8.44	9.11	9.14	8.83	8.84	8.59	8.45	8.4	8.33
ENSG00000168802.13	CHTF8	-0.38	6.43	-6.87105	1.04603e-05	0.00151197	6.24	6.62	6.16	6.35	6.23	6.21	6.53	6.66	6.66	6.61
ENSG00000198886.2	MT-ND4	1.12	4.73	6.86334	1.05844e-05	0.00151197	5.29	4.19	4.83	5.19	5.68	5.45	3.98	4.48	4.07	4.2
ENSG00000163430.12	FSTL1	-0.36	8.35	-6.86038	1.06325e-05	0.00151197	8.17	8.53	8.29	8.19	8.05	8.16	8.57	8.52	8.54	8.49
ENSG00000270647.6	TAF15	0.62	4.65	6.84076	1.09566e-05	0.00154388	4.95	4.35	4.86	4.91	5.06	4.97	4.5	4.53	4.14	4.21
ENSG00000171345.13	KRT19	-0.32	6.77	-6.83088	1.11239e-05	0.00155334	6.61	6.93	6.68	6.57	6.61	6.58	6.88	6.96	6.96	6.91
ENSG00000167535.8	CACNB3	-0.73	2.96	-6.74045	1.27856e-05	0.00174996	2.6	3.34	2.35	2.78	2.64	2.61	3.38	3.24	3.4	3.3
ENSG00000056972.20	TRAF3IP2	0.46	4.53	6.73684	1.28572e-05	0.00174996	4.77	4.3	4.7	4.81	4.78	4.75	4.23	4.28	4.25	4.41
ENSG00000180730.4	SHISA2	0.46	6.23	6.73616	1.28707e-05	0.00174996	6.46	6	6.59	6.44	6.41	6.41	5.82	5.99	6.07	6.11
ENSG00000169764.15	UGP2	-0.34	9.48	-6.68493	1.39341e-05	0.00187808	9.3	9.64	9.38	9.3	9.18	9.36	9.65	9.71	9.6	9.62
ENSG00000135046.14	ANXA1	-2.49	0.45	-6.6754	1.41422e-05	0.00188968	-0.67	1.71	0.34	-0.67	-1.7	-1.12	1.47	2	1.94	1.36
ENSG00000128268.12	MGAT3	-0.53	4.2	-6.66479	1.43774e-05	0.0019047	3.94	4.46	4.09	3.8	3.9	3.94	4.55	4.44	4.36	4.49
ENSG00000137275.14	RIPK1	-0.42	5.02	-6.65401	1.46207e-05	0.00192051	4.82	5.24	4.74	4.88	4.74	4.9	5.23	5.2	5.31	5.19
ENSG00000102144.15	PGK1	-0.42	9.4	-6.64342	1.48638e-05	0.00193604	9.19	9.61	9.33	9.15	9.06	9.22	9.76	9.58	9.56	9.53
ENSG00000161513.12	FDXR	-0.4	4.99	-6.60415	1.58038e-05	0.00204133	4.79	5.19	4.8	4.71	4.84	4.81	5.24	5.14	5.22	5.16
ENSG00000076685.18	NT5C2	-0.39	6.42	-6.57321	1.65883e-05	0.00212495	6.22	6.61	6.12	6.26	6.14	6.35	6.59	6.7	6.55	6.61
ENSG00000187678.9	SPRY4	0.53	7.3	6.56335	1.68469e-05	0.00212638	7.56	7.04	7.39	7.63	7.79	7.44	7.1	6.92	7.08	7.06
ENSG00000188816.3	HMX2	0.94	2.82	6.56234	1.68738e-05	0.00212638	3.3	2.36	3.03	3.17	3.55	3.42	2.22	2.24	2.35	2.57
ENSG00000170017.12	ALCAM	-0.36	5.86	-6.54104	1.74481e-05	0.00218101	5.68	6.04	5.75	5.66	5.59	5.73	6.05	5.99	6.02	6.09
ENSG00000124839.13	RAB17	-0.4	7.24	-6.50553	1.84516e-05	0.002288	7.04	7.44	7.09	7.09	6.84	7.12	7.36	7.46	7.47	7.45
ENSG00000129116.19	PALLD	-0.63	4.15	-6.49499	1.87613e-05	0.00230083	3.83	4.47	3.65	3.93	4.04	3.7	4.62	4.44	4.37	4.44
ENSG00000128512.22	DOCK4	0.51	4.85	6.49193	1.8852e-05	0.00230083	5.11	4.6	5.12	5.25	5.02	5.03	4.75	4.48	4.51	4.64
ENSG00000152661.9	GJA1	-0.26	10.14	-6.4697	1.95264e-05	0.00236452	10.02	10.28	10.03	10.03	9.95	10.05	10.31	10.29	10.25	10.25
ENSG00000122861.16	PLAU	-0.38	5.23	-6.44204	2.0401e-05	0.00245128	5.04	5.42	5.11	5.08	4.93	5.06	5.38	5.4	5.47	5.44
ENSG00000143768.13	LEFTY2	0.77	4.14	6.42328	2.10177e-05	0.00250596	4.53	3.76	4.56	4.71	4.33	4.53	3.36	3.9	3.95	3.81
ENSG00000159176.14	CSRP1	-0.46	4.44	-6.41124	2.14238e-05	0.00253488	4.21	4.67	4.21	4.2	4.25	4.18	4.59	4.68	4.8	4.6
ENSG00000170345.10	FOS	0.76	2.29	6.39566	2.19617e-05	0.00256236	2.69	1.92	2.69	2.72	2.67	2.64	2.02	1.73	1.83	2.02
ENSG00000067082.15	KLF6	0.75	4.41	6.3923	2.20795e-05	0.00256236	4.78	4.05	4.52	4.83	5.01	4.77	4.35	4.01	3.83	4
ENSG00000161547.16	SRSF2	-0.32	8.29	-6.3901	2.21569e-05	0.00256236	8.13	8.45	8.06	8.13	8.1	8.24	8.41	8.5	8.4	8.5
ENSG00000188848.16	BEND4	0.38	7.54	6.38497	2.2339e-05	0.00256236	7.73	7.35	7.72	7.78	7.78	7.63	7.47	7.22	7.29	7.41
ENSG00000065923.10	SLC9A7	0.35	5.62	6.38095	2.24826e-05	0.00256236	5.8	5.45	5.77	5.82	5.83	5.78	5.51	5.43	5.5	5.35
ENSG00000104332.12	SFRP1	-0.29	9.62	-6.3678	2.29593e-05	0.00257	9.48	9.77	9.5	9.44	9.54	9.44	9.84	9.69	9.78	9.77
ENSG00000167601.12	AXL	-0.53	5.72	-6.36661	2.30028e-05	0.00257	5.45	5.99	5.35	5.41	5.57	5.47	6.24	5.86	5.97	5.88
ENSG00000151224.13	MAT1A	-0.63	3.01	-6.3654	2.30471e-05	0.00257	2.71	3.33	2.62	2.68	2.67	2.83	3.45	3.31	3.29	3.27
ENSG00000158246.8	TENT5B	-0.34	6.58	-6.32892	2.44317e-05	0.00270494	6.41	6.76	6.51	6.44	6.3	6.4	6.77	6.72	6.81	6.72
ENSG00000181019.13	NQO1	0.35	6.11	6.30012	2.55865e-05	0.00281271	6.29	5.93	6.33	6.26	6.19	6.36	5.86	5.94	5.92	6
ENSG00000163251.4	FZD5	0.47	6.59	6.27307	2.67239e-05	0.00291704	6.82	6.35	6.67	6.78	7	6.84	6.49	6.2	6.38	6.34
ENSG00000162344.4	FGF19	0.62	4.5	6.26227	2.71925e-05	0.00294744	4.81	4.2	4.76	4.83	5.01	4.65	4.02	4.11	4.43	4.22
ENSG00000154822.18	PLCL2	-0.47	4.83	-6.24742	2.78512e-05	0.0029964	4.6	5.07	4.71	4.48	4.51	4.71	5.18	5.06	5.01	5.01
ENSG00000173535.14	TNFRSF10C	-0.62	3.48	-6.24343	2.80309e-05	0.0029964	3.18	3.8	3.23	3.13	3.16	3.16	3.83	3.7	4	3.65
ENSG00000132359.15	RAP1GAP2	0.33	6.26	6.23729	2.83104e-05	0.00300367	6.43	6.09	6.43	6.48	6.46	6.33	6.12	6.15	6	6.09
ENSG00000204389.9	HSPA1A	-1.31	4.53	-6.23345	2.84864e-05	0.00300367	3.88	5.18	3.19	3.62	4.18	4.51	5.38	4.85	5.09	5.4
ENSG00000167900.12	TK1	-0.37	5.9	-6.22469	2.88924e-05	0.00302589	5.72	6.09	5.62	5.67	5.8	5.78	6.18	6.01	6.08	6.08
ENSG00000244462.8	RBM12	-0.27	7.98	-6.19819	3.0158e-05	0.00313724	7.84	8.11	7.85	7.81	7.79	7.91	8.12	8.12	8.09	8.11
ENSG00000142871.17	CCN1	-0.54	4.55	-6.18921	3.06001e-05	0.00313739	4.27	4.82	4.14	4.25	4.51	4.18	4.92	4.82	4.84	4.71
ENSG00000158014.14	SLC30A2	-2.62	-0.72	-6.18756	3.06821e-05	0.00313739	-1.81	0.65	-1.5	-2.12	-2.32	-2.28	0.49	0.75	1.11	0.07
ENSG00000139679.15	LPAR6	1.14	2.33	6.18586	3.07667e-05	0.00313739	2.91	1.78	3.11	2.78	2.56	3.14	1.5	2.26	1.58	1.71
ENSG00000149269.9	PAK1	0.31	7.58	6.17724	3.12e-05	0.00314778	7.74	7.43	7.63	7.76	7.81	7.74	7.46	7.36	7.46	7.43
ENSG00000111859.17	NEDD9	-0.5	3.9	-6.17158	3.14876e-05	0.00314778	3.66	4.15	3.63	3.6	3.61	3.78	4.11	4.22	4.05	4.22
ENSG00000164056.11	SPRY1	0.36	5.21	6.16878	3.16311e-05	0.00314778	5.39	5.04	5.34	5.44	5.44	5.34	4.97	5.09	5.03	5.05
ENSG00000117868.16	ESYT2	-0.49	6.58	-6.16781	3.16809e-05	0.00314778	6.34	6.83	6.47	6.38	6.29	6.22	7.04	6.72	6.86	6.69
ENSG00000240771.8	ARHGEF25	-0.55	3.78	-6.14687	3.27781e-05	0.00323606	3.51	4.06	3.5	3.48	3.39	3.64	4.05	4.22	3.96	3.99
ENSG00000124942.14	AHNAK	-1.07	2.54	-6.13584	3.33716e-05	0.00327379	2	3.1	1.69	2.11	1.86	2.31	3.26	3.23	3.16	2.71
ENSG00000131725.14	WDR44	0.34	5.47	6.12262	3.40984e-05	0.00330504	5.64	5.3	5.57	5.59	5.7	5.68	5.29	5.33	5.27	5.31
ENSG00000141934.10	PLPP2	-0.33	6.18	-6.12229	3.41166e-05	0.00330504	6.01	6.34	6.02	6.09	5.92	6.02	6.34	6.27	6.41	6.36
ENSG00000154734.15	ADAMTS1	0.33	5.58	6.08683	3.61498e-05	0.00348026	5.75	5.42	5.72	5.75	5.72	5.79	5.32	5.47	5.42	5.45
ENSG00000106789.13	CORO2A	0.27	6.82	6.06976	3.71738e-05	0.00355675	6.96	6.69	6.9	7	6.96	6.98	6.7	6.68	6.65	6.71
ENSG00000159231.6	CBR3	1.26	1.05	6.06226	3.76337e-05	0.00357866	1.69	0.48	1.51	1.68	1.56	1.91	0.9	0.42	0.32	0.1
ENSG00000138778.11	CENPE	0.34	6.91	6.03285	3.94942e-05	0.00373268	7.08	6.74	7.02	7.1	7.16	7.04	6.83	6.72	6.62	6.8
ENSG00000145390.11	USP53	0.39	5.77	6.01541	4.06426e-05	0.00381794	5.96	5.58	6.02	6.11	5.85	5.87	5.58	5.63	5.53	5.55
ENSG00000280789.2	PAGR1	-0.28	6.07	-5.99934	4.17324e-05	0.00385221	5.93	6.21	5.93	5.95	5.91	5.92	6.21	6.24	6.22	6.17
ENSG00000185201.16	IFITM2	-0.47	5.57	-5.99898	4.17571e-05	0.00385221	5.34	5.81	5.12	5.3	5.45	5.48	5.91	5.69	5.81	5.82
ENSG00000160789.20	LMNA	-0.33	5.34	-5.99348	4.21372e-05	0.00385221	5.18	5.5	5.2	5.13	5.19	5.17	5.44	5.48	5.55	5.54
ENSG00000057294.14	PKP2	-0.33	5.83	-5.98896	4.24519e-05	0.00385221	5.67	6	5.76	5.67	5.64	5.61	6.08	5.96	5.96	5.98
ENSG00000188283.11	ZNF383	0.52	3.56	5.98835	4.24947e-05	0.00385221	3.83	3.31	3.84	3.92	3.69	3.84	3.37	3.22	3.37	3.24
ENSG00000198763.3	MT-ND2	1.09	3.59	5.9883	4.24985e-05	0.00385221	4.12	3.05	3.64	4.13	4.55	4.18	2.66	3.26	3.12	3.15
ENSG00000163017.13	ACTG2	-1.92	0	-5.97973	4.31037e-05	0.00388434	-0.86	1	-1.36	-0.6	-1.1	-0.85	0.56	1.16	1.4	0.77
ENSG00000137801.10	THBS1	-0.52	6.16	-5.96401	4.42366e-05	0.0039634	5.9	6.42	6.02	6.1	5.78	5.7	6.49	6.3	6.54	6.33
ENSG00000111726.13	CMAS	0.28	6.57	5.95619	4.48125e-05	0.00397862	6.71	6.43	6.7	6.74	6.68	6.7	6.48	6.36	6.42	6.44
ENSG00000118523.6	CCN2	-0.4	6.17	-5.95362	4.50031e-05	0.00397862	5.97	6.37	6.06	6.03	5.89	5.89	6.34	6.37	6.52	6.24
ENSG00000145901.15	TNIP1	-0.34	5.16	-5.95087	4.52084e-05	0.00397862	4.99	5.34	4.94	5.04	5.02	4.95	5.33	5.32	5.38	5.28
ENSG00000064042.18	LIMCH1	-1.6	0.31	-5.94787	4.54333e-05	0.00397862	-0.39	1.12	-0.33	0.2	-0.94	-0.85	1.18	1.05	0.96	1.18
ENSG00000163378.14	EOGT	-0.44	5.43	-5.93791	4.61888e-05	0.00402205	5.22	5.64	5.39	5.32	5.11	5.03	5.6	5.65	5.66	5.67
ENSG00000120913.23	PDLIM2	-0.39	4.74	-5.92829	4.69307e-05	0.00406383	4.55	4.94	4.55	4.63	4.58	4.43	4.86	4.95	4.99	4.96
ENSG00000136098.17	NEK3	0.35	5.2	5.90163	4.90531e-05	0.00422402	5.38	5.03	5.41	5.38	5.3	5.41	4.96	5.11	4.98	5.06
ENSG00000179023.8	KLHDC7A	-0.36	5.79	-5.87944	5.08958e-05	0.00435848	5.61	5.96	5.68	5.67	5.58	5.51	6.05	5.99	5.95	5.87
ENSG00000164442.10	CITED2	-0.37	5.08	-5.87388	5.13697e-05	0.00437489	4.89	5.27	4.77	4.87	4.99	4.94	5.29	5.3	5.24	5.24
ENSG00000124570.20	SERPINB6	-0.38	4.58	-5.83282	5.50101e-05	0.00465932	4.39	4.78	4.38	4.4	4.41	4.37	4.69	4.87	4.82	4.73
ENSG00000116560.11	SFPQ	-0.24	9.24	-5.80991	5.71584e-05	0.00480834	9.12	9.36	9.14	9.14	9.07	9.11	9.36	9.35	9.41	9.3
ENSG00000125968.9	ID1	-0.29	5.96	-5.8075	5.73898e-05	0.00480834	5.82	6.11	5.78	5.84	5.81	5.85	6.13	6.09	6.17	6.05
ENSG00000187957.8	DNER	-0.82	2.9	-5.79425	5.86777e-05	0.00486924	2.51	3.31	2.82	2.74	2.1	2.31	3.26	3.38	3.33	3.24
ENSG00000156925.12	ZIC3	-0.45	5.81	-5.79088	5.90096e-05	0.00486924	5.58	6.04	5.4	5.73	5.66	5.54	6.21	5.99	5.99	5.96
ENSG00000104765.16	BNIP3L	-0.39	6.63	-5.79038	5.90592e-05	0.00486924	6.44	6.82	6.52	6.48	6.26	6.48	6.97	6.78	6.76	6.78
ENSG00000136450.13	SRSF1	-0.23	9.19	-5.77981	6.0115e-05	0.00493007	9.07	9.3	9.07	9.04	9.08	9.08	9.28	9.32	9.25	9.36
ENSG00000050405.13	LIMA1	0.32	6.11	5.77046	6.10669e-05	0.00498178	6.27	5.95	6.33	6.19	6.3	6.26	5.89	6	6.04	5.88
ENSG00000104327.7	CALB1	0.39	4.72	5.76223	6.19167e-05	0.00502465	4.92	4.53	4.92	4.87	4.99	4.9	4.42	4.5	4.53	4.65
ENSG00000187569.3	DPPA3	1.11	1.27	5.75521	6.26515e-05	0.0050578	1.85	0.75	1.92	1.99	1.54	1.88	0.49	1.07	0.48	0.81
ENSG00000124225.16	PMEPA1	0.54	4.41	5.744	6.38442e-05	0.00509162	4.69	4.14	4.58	4.73	4.88	4.57	4.1	4.04	4.05	4.35
ENSG00000185664.14	PMEL	-0.31	6.68	-5.73736	6.45616e-05	0.00509162	6.53	6.83	6.64	6.44	6.46	6.56	6.79	6.8	6.88	6.85
ENSG00000134569.10	LRP4	0.47	5.59	5.73663	6.46412e-05	0.00509162	5.82	5.36	5.71	5.91	6	5.64	5.41	5.29	5.45	5.28
ENSG00000124067.17	SLC12A4	-0.3	5.86	-5.73517	6.48009e-05	0.00509162	5.71	6.01	5.71	5.65	5.72	5.74	5.92	6.08	6.03	6.02
ENSG00000119669.5	IRF2BPL	0.39	7.35	5.7329	6.50487e-05	0.00509162	7.54	7.15	7.46	7.68	7.61	7.42	7.17	7.02	7.29	7.12
ENSG00000196154.12	S100A4	-0.5	3.71	-5.73215	6.51311e-05	0.00509162	3.47	3.96	3.51	3.43	3.4	3.5	3.94	4.06	3.78	4.03
ENSG00000120875.9	DUSP4	-0.4	4.54	-5.72847	6.55354e-05	0.00509162	4.34	4.75	4.4	4.33	4.33	4.29	4.8	4.65	4.85	4.67
ENSG00000159167.12	STC1	-0.75	3.88	-5.72617	6.579e-05	0.00509162	3.5	4.27	3.5	3.68	3.37	3.44	4.58	4.4	4.08	4.01
ENSG00000172123.12	SLFN12	-0.56	4.48	-5.72404	6.60269e-05	0.00509162	4.21	4.76	4.38	4.33	3.93	4.17	4.65	4.85	4.66	4.85
ENSG00000144227.5	NXPH2	-0.77	2.08	-5.71632	6.68925e-05	0.00513284	1.72	2.47	1.87	1.65	1.64	1.63	2.26	2.45	2.55	2.57
ENSG00000226887.8	ERVMER34-1	-0.34	5.68	-5.70405	6.82912e-05	0.00519476	5.51	5.86	5.36	5.62	5.53	5.52	5.9	5.82	5.87	5.84
ENSG00000100614.18	PPM1A	0.31	6.7	5.70337	6.83698e-05	0.00519476	6.85	6.54	6.88	6.92	6.73	6.86	6.61	6.51	6.5	6.55
ENSG00000148926.10	ADM	-0.47	5.48	-5.68064	7.10482e-05	0.0053044	5.25	5.72	5.45	5.3	5.1	5.15	5.58	5.65	5.84	5.79
ENSG00000134323.12	MYCN	-0.27	6.54	-5.67779	7.13916e-05	0.0053044	6.41	6.68	6.42	6.44	6.39	6.38	6.69	6.6	6.69	6.73
ENSG00000113140.11	SPARC	-0.25	8.03	-5.67763	7.14109e-05	0.0053044	7.91	8.16	7.97	7.86	7.86	7.94	8.15	8.12	8.18	8.18
ENSG00000148411.8	NACC2	-0.41	4.83	-5.67683	7.15072e-05	0.0053044	4.62	5.05	4.53	4.62	4.71	4.64	5.2	4.95	5.06	4.97
ENSG00000106538.10	RARRES2	0.35	5.9	5.67343	7.19199e-05	0.0053044	6.08	5.72	6.16	6.07	6.03	6.04	5.57	5.7	5.8	5.8
ENSG00000130303.13	BST2	-0.32	4.98	-5.67134	7.21756e-05	0.0053044	4.82	5.14	4.84	4.82	4.83	4.78	5.16	5.1	5.15	5.13
ENSG00000001036.13	FUCA2	-0.27	5.95	-5.67107	7.22083e-05	0.0053044	5.81	6.08	5.79	5.8	5.82	5.83	6.07	6.04	6.09	6.13
ENSG00000129682.16	FGF13	0.3	6.26	5.66719	7.26839e-05	0.00531415	6.42	6.11	6.45	6.45	6.33	6.44	6.01	6.13	6.15	6.15
ENSG00000138735.16	PDE5A	0.29	6.09	5.66395	7.30844e-05	0.00531835	6.24	5.94	6.29	6.28	6.15	6.23	5.99	5.93	5.92	5.93
ENSG00000189409.13	MMP23B	-0.88	1.67	-5.65026	7.47994e-05	0.00541772	1.25	2.13	1.27	1.1	1.3	1.21	1.94	2.37	2.12	2.02
ENSG00000132002.8	DNAJB1	-0.48	5.89	-5.62771	7.77183e-05	0.00557814	5.65	6.14	5.48	5.46	5.83	5.83	6.22	6.08	6.1	6.14
ENSG00000127914.16	AKAP9	0.37	5.98	5.62759	7.77341e-05	0.00557814	6.17	5.8	6.2	6.24	6.13	6.08	5.94	5.86	5.67	5.73
ENSG00000085117.12	CD82	-0.71	2.55	-5.62457	7.81339e-05	0.00558099	2.22	2.9	2.37	2.2	2.2	2.04	2.86	2.67	3.03	3.01
ENSG00000184260.5	HIST2H2AC	-0.29	6.34	-5.60604	8.06363e-05	0.00573331	6.2	6.49	6.2	6.24	6.2	6.17	6.38	6.5	6.55	6.53
ENSG00000101445.10	PPP1R16B	0.39	5.17	5.596	8.20261e-05	0.0058055	5.37	4.98	5.2	5.46	5.45	5.35	5.02	4.92	4.95	5.02
ENSG00000174233.11	ADCY6	-0.5	3.8	-5.58764	8.3203e-05	0.00586203	3.56	4.06	3.56	3.55	3.54	3.56	4.17	3.85	4.19	4.01
ENSG00000206538.9	VGLL3	-0.57	3.26	-5.57836	8.45307e-05	0.00591152	2.98	3.55	3	2.92	3.07	2.92	3.69	3.38	3.44	3.65
ENSG00000271303.1	SRXN1	-0.3	6.33	-5.57741	8.46682e-05	0.00591152	6.18	6.47	6.23	6.24	6.06	6.19	6.49	6.42	6.51	6.47
ENSG00000152229.18	PSTPIP2	-0.59	3	-5.56751	8.61107e-05	0.00598527	2.71	3.3	2.78	2.75	2.48	2.8	3.31	3.37	3.31	3.18
ENSG00000254087.8	LYN	-0.28	5.73	-5.56086	8.70944e-05	0.00601181	5.59	5.88	5.61	5.54	5.63	5.59	5.87	5.85	5.85	5.93
ENSG00000140848.17	CPNE2	0.36	4.72	5.55969	8.72683e-05	0.00601181	4.91	4.54	4.99	4.91	4.92	4.8	4.5	4.51	4.58	4.58
ENSG00000129244.9	ATP1B2	1.21	0.98	5.54534	8.94366e-05	0.00613392	1.6	0.43	1.31	1.32	1.82	1.86	0.13	0.42	0.61	0.36
ENSG00000176371.14	ZSCAN2	0.31	5.58	5.54068	9.01523e-05	0.00615578	5.74	5.42	5.75	5.77	5.68	5.75	5.41	5.37	5.37	5.53
ENSG00000153904.20	DDAH1	-0.39	5.78	-5.52345	9.28514e-05	0.00628898	5.59	5.98	5.48	5.6	5.74	5.52	6.12	5.92	5.98	5.9
ENSG00000054654.16	SYNE2	0.33	6.6	5.52305	9.29147e-05	0.00628898	6.77	6.44	6.84	6.74	6.78	6.72	6.5	6.51	6.27	6.48
ENSG00000186340.15	THBS2	0.39	5.8	5.51398	9.43712e-05	0.00633776	6	5.61	5.92	6.1	6.03	5.92	5.8	5.52	5.6	5.5
ENSG00000116273.6	PHF13	-0.31	5.33	-5.51348	9.4453e-05	0.00633776	5.18	5.49	5.14	5.23	5.17	5.18	5.46	5.42	5.56	5.51
ENSG00000204388.7	HSPA1B	-0.93	5.71	-5.50631	9.56213e-05	0.00635664	5.24	6.19	4.89	4.83	5.66	5.59	6.5	6.03	6.01	6.2
ENSG00000258644.6	SYNJ2BP-COX16	-1.37	1.29	-5.50476	9.58759e-05	0.00635664	0.65	1.99	0.57	0.79	1.14	-0.09	1.96	1.58	2.27	2.11
ENSG00000138650.9	PCDH10	-0.54	4.13	-5.50422	9.59647e-05	0.00635664	3.86	4.4	3.72	3.83	3.81	4.07	4.54	4.43	4.17	4.45
ENSG00000155016.18	CYP2U1	-0.4	4.53	-5.49807	9.69827e-05	0.00639673	4.33	4.73	4.38	4.41	4.2	4.33	4.71	4.64	4.85	4.72
ENSG00000116774.12	OLFML3	-0.36	5.97	-5.47629	0.000100682	0.00661262	5.79	6.16	5.64	5.7	5.88	5.94	6.2	6.17	6.13	6.12
ENSG00000064115.11	TM7SF3	-0.27	7.24	-5.47058	0.000101676	0.00664969	7.11	7.38	7.14	7.14	7.02	7.14	7.44	7.31	7.4	7.36
ENSG00000169744.13	LDB2	0.29	6.33	5.45254	0.000104885	0.00683075	6.47	6.18	6.54	6.47	6.4	6.49	6.12	6.18	6.16	6.27
ENSG00000164007.10	CLDN19	-0.52	4.02	-5.44775	0.000105754	0.00685852	3.76	4.3	3.66	3.65	3.85	3.84	4.35	4.39	4.36	4.07
ENSG00000139219.19	COL2A1	-0.41	4.64	-5.44017	0.000107146	0.00691001	4.44	4.85	4.53	4.4	4.32	4.49	4.93	4.78	4.93	4.74
ENSG00000162909.18	CAPN2	-0.36	5.3	-5.43403	0.000108287	0.00691001	5.12	5.48	5.18	5.21	5.11	4.99	5.52	5.36	5.47	5.55
ENSG00000050344.9	NFE2L3	0.25	8.2	5.43259	0.000108557	0.00691001	8.32	8.07	8.37	8.32	8.33	8.27	7.98	8.07	8.13	8.11
ENSG00000110090.13	CPT1A	0.53	4.36	5.43148	0.000108765	0.00691001	4.62	4.1	4.79	4.68	4.48	4.52	4.17	4.17	4.21	3.86
ENSG00000166206.15	GABRB3	0.34	7.53	5.43142	0.000108777	0.00691001	7.7	7.36	7.57	7.66	7.88	7.67	7.42	7.32	7.3	7.39
ENSG00000203811.1	HIST2H3C	-0.3	8.48	-5.41778	0.000111369	0.00701718	8.33	8.63	8.32	8.37	8.33	8.3	8.52	8.59	8.79	8.63
ENSG00000203852.3	HIST2H3A	-0.3	8.48	-5.41778	0.000111369	0.00701718	8.33	8.63	8.32	8.37	8.33	8.3	8.52	8.59	8.79	8.63
ENSG00000091409.15	ITGA6	0.36	8.26	5.41143	0.000112599	0.00706594	8.45	8.09	8.56	8.56	8.32	8.34	8.15	7.97	8.15	8.07
ENSG00000285508.1	AL034430.1	-0.88	2.18	-5.40318	0.000114217	0.00712702	1.76	2.62	1.49	1.95	1.4	2.12	2.75	2.46	2.68	2.56
ENSG00000173530.6	TNFRSF10D	-0.35	4.74	-5.40179	0.000114492	0.00712702	4.57	4.92	4.58	4.62	4.51	4.55	4.94	5.01	4.83	4.89
ENSG00000156675.15	RAB11FIP1	-0.3	6.3	-5.39634	0.000115578	0.00715093	6.15	6.45	6.22	6.14	6.15	6.1	6.54	6.34	6.5	6.42
ENSG00000167548.15	KMT2D	0.51	4.96	5.39523	0.000115799	0.00715093	5.22	4.71	5.15	5.2	5.46	5.08	4.76	4.56	4.63	4.89
ENSG00000151729.11	SLC25A4	-0.26	6.16	-5.38148	0.00011859	0.00727622	6.03	6.29	6	6.03	6.05	6.03	6.25	6.34	6.24	6.34
ENSG00000105088.8	OLFM2	0.51	4.46	5.37699	0.000119517	0.00727622	4.72	4.21	4.58	4.52	4.86	4.91	4.3	4.16	4.16	4.23
ENSG00000081479.15	LRP2	-1.29	0.88	-5.3751	0.000119909	0.00727622	0.29	1.54	-0.06	1.07	-0.04	-0.04	1.42	1.54	1.56	1.57
ENSG00000166105.16	GLB1L3	0.46	4.22	5.37486	0.00011996	0.00727622	4.46	3.99	4.46	4.48	4.35	4.54	3.8	3.91	4.15	4.07
ENSG00000142619.4	PADI3	-1.05	1.87	-5.37383	0.000120175	0.00727622	1.36	2.43	1.75	1.27	1.26	1.06	2.56	2.52	2.56	2.01
ENSG00000176022.7	B3GALT6	-0.5	4.03	-5.35721	0.000123691	0.00745994	3.78	4.3	3.56	3.77	3.91	3.86	4.34	4.28	4.4	4.14
ENSG00000106772.18	PRUNE2	0.44	4.54	5.35358	0.000124473	0.00747802	4.76	4.32	4.62	4.79	4.9	4.71	4.49	4.26	4.21	4.32
ENSG00000133083.14	DCLK1	-0.34	5.37	-5.34575	0.000126179	0.00755126	5.2	5.55	5.12	5.22	5.31	5.15	5.61	5.62	5.49	5.47
ENSG00000117318.9	ID3	-0.3	7.57	-5.34299	0.000126784	0.00755829	7.42	7.71	7.4	7.35	7.53	7.38	7.61	7.68	7.76	7.8
ENSG00000169116.11	PARM1	0.42	3.7	5.33636	0.000128255	0.00760977	3.92	3.5	3.82	4	3.95	3.88	3.52	3.53	3.45	3.48
ENSG00000136943.11	CTSV	-0.32	6.39	-5.33253	0.000129113	0.00760977	6.23	6.55	6.28	6.31	6.05	6.3	6.6	6.55	6.52	6.54
ENSG00000106631.8	MYL7	-2.58	-1.08	-5.33249	0.000129121	0.00760977	-2.05	0.29	-1.98	-3.7	-1.98	-1.89	-0.23	0.69	0.55	-0.08
ENSG00000115457.10	IGFBP2	-0.32	8.26	-5.32929	0.000129842	0.00762332	8.1	8.42	8.14	8.09	8.1	8.07	8.6	8.33	8.43	8.32
ENSG00000138674.17	SEC31A	0.27	6.49	5.32432	0.00013097	0.00766051	6.62	6.35	6.63	6.58	6.62	6.65	6.4	6.25	6.36	6.4
ENSG00000186432.9	KPNA4	0.24	7.53	5.30512	0.000135426	0.00789139	7.64	7.4	7.62	7.67	7.65	7.64	7.47	7.38	7.33	7.44
ENSG00000154553.15	PDLIM3	-0.48	3.43	-5.30174	0.000136228	0.00790834	3.2	3.67	3.27	3.23	3	3.26	3.65	3.61	3.73	3.66
ENSG00000100985.7	MMP9	0.82	2.09	5.2965	0.000137477	0.00794324	2.54	1.68	2.63	2.46	2.54	2.48	1.64	1.27	1.69	2.04
ENSG00000088305.18	DNMT3B	0.29	10.37	5.29494	0.000137854	0.00794324	10.51	10.23	10.42	10.45	10.66	10.52	10.28	10.15	10.22	10.26
ENSG00000111266.8	DUSP16	0.26	7.11	5.27094	0.000143756	0.00823884	7.23	6.98	7.26	7.21	7.3	7.15	7.04	6.95	6.98	6.94
ENSG00000116983.13	HPCAL4	-0.72	2.24	-5.26978	0.000144047	0.00823884	1.9	2.61	2.17	1.55	1.87	1.95	2.61	2.52	2.62	2.64
ENSG00000184588.18	PDE4B	0.44	4.85	5.26665	0.000144836	0.00825353	5.07	4.63	5.14	4.85	5.2	5.08	4.55	4.7	4.56	4.71
ENSG00000162706.13	CADM3	-0.6	2.86	-5.2631	0.000145739	0.00827454	2.56	3.17	2.57	2.42	2.67	2.52	3.27	3.26	3.18	2.96
ENSG00000109736.15	MFSD10	-0.28	6.5	-5.25644	0.000147447	0.00834099	6.36	6.64	6.24	6.37	6.41	6.43	6.59	6.66	6.64	6.68
ENSG00000067225.18	PKM	-0.25	10.29	-5.24952	0.000149245	0.00841197	10.16	10.42	10.11	10.12	10.21	10.22	10.54	10.39	10.4	10.35
ENSG00000272398.6	CD24	-0.22	11.11	-5.23878	0.000152079	0.00851101	11	11.22	11.03	10.98	10.93	11.07	11.2	11.24	11.18	11.26
ENSG00000145358.6	DDIT4L	-0.59	3.38	-5.23871	0.0001521	0.00851101	3.09	3.68	3.29	3.26	2.85	2.95	3.66	3.75	3.75	3.55
ENSG00000178343.5	SHISA3	0.59	2.46	5.23615	0.000152782	0.00851839	2.76	2.18	2.74	2.7	2.84	2.73	2.04	2.12	2.3	2.2
ENSG00000197111.15	PCBP2	0.25	6.71	5.2313	0.000154088	0.00856043	6.84	6.59	6.82	6.86	6.8	6.88	6.56	6.56	6.56	6.67
ENSG00000277196.4	AC007325.2	-0.51	3.94	-5.22716	0.00015521	0.0085691	3.68	4.2	3.72	3.52	3.88	3.58	4.29	4.07	4.32	4.1
ENSG00000147202.18	DIAPH2	-0.38	5.39	-5.22665	0.000155349	0.0085691	5.2	5.58	5.09	5.29	5.11	5.29	5.66	5.68	5.53	5.46
ENSG00000250366.2	TUNAR	-0.32	6.45	-5.22007	0.000157153	0.00863406	6.29	6.61	6.18	6.34	6.25	6.39	6.74	6.54	6.58	6.59
ENSG00000165480.16	SKA3	0.24	6.17	5.21831	0.000157641	0.00863406	6.28	6.05	6.29	6.28	6.28	6.28	6.02	6.06	6.04	6.07
ENSG00000169255.15	B3GALNT1	-0.54	4.46	-5.21449	0.0001587	0.00866143	4.2	4.73	4.4	4.31	3.92	4.18	4.53	4.74	4.86	4.79
ENSG00000124313.16	IQSEC2	0.9	2.72	5.20735	0.000160703	0.00874	3.19	2.27	2.97	3.33	3.18	3.27	2.1	2.46	1.75	2.7
ENSG00000147027.4	TMEM47	-0.33	6.17	-5.19678	0.000163717	0.008857	6	6.34	6.1	6	5.89	6.02	6.28	6.5	6.29	6.29
ENSG00000136720.7	HS6ST1	-0.26	6.66	-5.19581	0.000163997	0.008857	6.53	6.8	6.48	6.57	6.55	6.52	6.79	6.7	6.88	6.81
ENSG00000174718.12	RESF1	0.3	7.27	5.19124	0.000165319	0.00889739	7.42	7.12	7.35	7.4	7.5	7.42	7.07	7.25	7.02	7.15
ENSG00000251201.8	TMED7-TICAM2	0.45	3.32	5.18474	0.000167223	0.00896872	3.56	3.1	3.57	3.45	3.6	3.57	3.17	3.12	2.99	3.09
ENSG00000038427.16	VCAN	0.36	8.86	5.1647	0.00017323	0.00924781	9.04	8.68	8.93	9.13	9.11	8.98	8.89	8.63	8.6	8.6
ENSG00000116478.12	HDAC1	-0.22	7.26	-5.16343	0.00017362	0.00924781	7.15	7.38	7.14	7.21	7.11	7.15	7.39	7.4	7.36	7.36
ENSG00000220205.9	VAMP2	1.05	1.17	5.15804	0.000175278	0.00926573	1.7	0.7	1.75	1.6	1.67	1.69	0.42	1.33	0.47	0.42
ENSG00000144681.10	STAC	-0.39	4.15	-5.15755	0.000175429	0.00926573	3.96	4.35	3.84	4.06	4.04	3.87	4.31	4.33	4.35	4.37
ENSG00000086475.15	SEPHS1	0.23	9.83	5.15651	0.00017575	0.00926573	9.95	9.72	9.88	9.94	10	9.97	9.72	9.67	9.69	9.8
ENSG00000178425.14	NT5DC1	-0.25	6.37	-5.15292	0.000176868	0.00929308	6.25	6.5	6.26	6.25	6.2	6.28	6.53	6.49	6.53	6.43
ENSG00000123485.12	HJURP	0.23	6.58	5.13637	0.000182112	0.00953629	6.7	6.47	6.74	6.69	6.69	6.69	6.46	6.53	6.43	6.45
ENSG00000170100.13	ZNF778	0.38	4.39	5.12452	0.000185967	0.00969858	4.58	4.2	4.63	4.47	4.69	4.52	4.29	4.15	4.13	4.21
ENSG00000164938.14	TP53INP1	-0.43	4.34	-5.12301	0.000186463	0.00969858	4.13	4.55	4.04	4.05	4.13	4.29	4.64	4.43	4.46	4.65
ENSG00000141622.14	RNF165	0.67	2.26	5.11885	0.000187841	0.00973758	2.62	1.94	2.67	2.55	2.44	2.76	1.85	2.07	1.74	2.02
ENSG00000135605.13	TEC	0.46	3.58	5.11229	0.000190031	0.00981829	3.82	3.36	3.78	3.76	3.99	3.71	3.29	3.32	3.35	3.43
ENSG00000187608.10	ISG15	-0.43	3.94	-5.11029	0.000190706	0.00982041	3.74	4.16	3.68	3.69	3.71	3.85	4.01	4.2	4.13	4.28
ENSG00000107554.17	DNMBP	0.31	5.94	5.0967	0.000195352	0.0100263	6.1	5.79	6.04	6.16	6.16	6.02	5.92	5.76	5.74	5.75
ENSG00000108679.13	LGALS3BP	-0.25	6.47	-5.0948	0.00019601	0.0100269	6.35	6.6	6.36	6.27	6.37	6.39	6.59	6.55	6.66	6.59
ENSG00000165061.15	ZMAT4	-0.39	4.35	-5.08453	0.000199611	0.0101775	4.16	4.55	4.09	4.27	4.04	4.22	4.66	4.55	4.45	4.53
ENSG00000135821.18	GLUL	-0.24	8.43	-5.07922	0.0002015	0.0102402	8.31	8.55	8.33	8.23	8.31	8.37	8.52	8.6	8.48	8.62
ENSG00000077009.13	NMRK2	-0.41	4.61	-5.07357	0.000203534	0.0103097	4.41	4.82	4.25	4.44	4.43	4.52	4.84	4.63	4.9	4.9
ENSG00000144115.16	THNSL2	-0.44	3.46	-5.07025	0.000204736	0.0103369	3.25	3.68	3.23	3.35	3.13	3.27	3.61	3.65	3.68	3.76
ENSG00000147394.18	ZNF185	-0.46	3.94	-5.06603	0.000206274	0.0103807	3.72	4.17	3.66	3.65	3.88	3.66	4.33	4.03	4.13	4.19
ENSG00000109920.12	FNBP4	0.45	5.11	5.06257	0.000207546	0.0104109	5.34	4.89	5.09	5.3	5.48	5.47	4.9	5.02	4.74	4.89
ENSG00000127481.15	UBR4	0.36	7.45	5.05127	0.000211757	0.0105878	7.63	7.28	7.6	7.74	7.72	7.47	7.46	7.2	7.22	7.22
ENSG00000197043.14	ANXA6	-0.24	7.29	-5.04893	0.00021264	0.0105978	7.17	7.41	7.23	7.11	7.16	7.19	7.34	7.42	7.42	7.46
ENSG00000101335.10	MYL9	-0.87	5.43	-5.04079	0.000215742	0.010718	4.98	5.88	4.32	5.03	5.5	5.08	6.11	5.73	5.87	5.78
ENSG00000143858.12	SYT2	0.47	4.79	5.03886	0.000216484	0.0107204	5.02	4.57	4.88	5.1	5.23	4.86	4.65	4.49	4.67	4.43
ENSG00000156970.12	BUB1B	0.23	7.84	5.0349	0.000218015	0.0107347	7.96	7.73	7.96	7.95	8.01	7.92	7.8	7.68	7.7	7.75
ENSG00000132688.11	NES	-0.31	7.53	-5.03453	0.000218158	0.0107347	7.37	7.68	7.47	7.31	7.38	7.33	7.78	7.56	7.78	7.6
ENSG00000121897.14	LIAS	0.37	4.55	5.01739	0.000224923	0.0110326	4.73	4.36	4.73	4.78	4.64	4.76	4.27	4.52	4.3	4.36
ENSG00000107077.18	KDM4C	0.29	5.22	5.01258	0.000226861	0.0110913	5.36	5.08	5.42	5.36	5.29	5.38	5.14	5.03	5.08	5.03
ENSG00000164651.16	SP8	-0.9	1.1	-5.01087	0.000227551	0.0110913	0.7	1.56	0.93	0.71	0.52	0.5	1.44	1.57	1.47	1.7
ENSG00000196090.12	PTPRT	0.74	2.28	5.00557	0.000229715	0.0111617	2.67	1.92	2.46	2.78	2.77	2.64	2.05	1.48	2.03	2.05
ENSG00000058085.14	LAMC2	-0.45	4.64	-4.99897	0.000232434	0.011206	4.42	4.87	4.58	4.58	4.29	4.21	4.96	4.84	4.92	4.76
ENSG00000168496.4	FEN1	-0.29	6.74	-4.99832	0.000232706	0.011206	6.59	6.88	6.59	6.48	6.71	6.59	6.87	6.88	6.8	6.97
ENSG00000238227.8	TMEM250	-0.3	5.69	-4.99679	0.000233343	0.011206	5.55	5.84	5.59	5.55	5.49	5.56	5.79	5.78	5.98	5.81
ENSG00000178802.18	MPI	-0.29	5.77	-4.99637	0.000233518	0.011206	5.63	5.92	5.74	5.55	5.63	5.59	6	5.86	5.88	5.92
ENSG00000186648.15	CARMIL3	0.45	3.28	4.9932	0.000234842	0.0112347	3.52	3.06	3.39	3.58	3.51	3.57	3.03	2.97	3.04	3.16
ENSG00000152284.5	TCF7L1	0.9	3.01	4.9853	0.000238179	0.0113593	3.45	2.58	3.09	3.45	3.97	3.26	2.83	2.48	2.48	2.48
ENSG00000134324.11	LPIN1	0.31	4.63	4.98129	0.000239893	0.011406	4.79	4.48	4.74	4.85	4.77	4.81	4.52	4.46	4.41	4.5
ENSG00000136111.13	TBC1D4	0.24	6.65	4.9597	0.000249335	0.0117539	6.77	6.53	6.71	6.8	6.83	6.73	6.56	6.48	6.5	6.57
ENSG00000005448.16	WDR54	-0.34	5.36	-4.9573	0.00025041	0.0117539	5.19	5.53	5.27	5.18	5.04	5.25	5.63	5.43	5.57	5.47
ENSG00000147526.20	TACC1	0.29	4.8	4.95726	0.000250429	0.0117539	4.95	4.66	4.95	4.99	4.9	4.96	4.66	4.69	4.62	4.66
ENSG00000198604.11	BAZ1A	0.41	5	4.95654	0.000250753	0.0117539	5.21	4.8	5.27	5	5.34	5.24	4.78	4.73	4.74	4.94
ENSG00000109625.19	CPZ	-0.55	3.45	-4.95598	0.000251002	0.0117539	3.19	3.72	3.15	3.28	3.26	3.06	3.77	3.43	3.82	3.86
ENSG00000164683.17	HEY1	0.94	1.19	4.95383	0.000251973	0.0117638	1.7	0.74	1.72	1.76	1.6	1.62	0.39	0.92	0.42	1.05
ENSG00000258947.7	TUBB3	0.29	6.77	4.94318	0.000256827	0.0119544	6.92	6.62	6.93	6.8	6.94	7	6.58	6.55	6.59	6.75
ENSG00000140015.20	KCNH5	1.02	1.58	4.93671	0.00025982	0.0120548	2.11	1.1	2.23	1.84	2.5	1.81	1.39	0.81	0.91	1.16
ENSG00000011028.14	AC080038.1	0.34	5.19	4.93517	0.000260539	0.0120548	5.36	5.02	5.44	5.39	5.4	5.22	5.06	4.86	5.1	5.03
ENSG00000179195.16	ZNF664	-0.27	6.42	-4.92708	0.000264349	0.0121947	6.29	6.56	6.29	6.25	6.38	6.23	6.61	6.45	6.59	6.59
ENSG00000113328.19	CCNG1	-0.28	9.55	-4.92045	0.000267511	0.0123039	9.41	9.7	9.51	9.44	9.24	9.46	9.7	9.77	9.65	9.66
ENSG00000177181.15	RIMKLA	-0.35	4.83	-4.90898	0.000273079	0.0125229	4.66	5.01	4.68	4.68	4.54	4.72	5.14	5.01	4.97	4.91
ENSG00000117115.13	PADI2	-0.55	3.02	-4.90528	0.0002749	0.0125338	2.75	3.31	2.47	2.78	2.99	2.73	3.28	3.31	3.24	3.37
ENSG00000151849.15	CENPJ	0.26	5.69	4.90521	0.000274935	0.0125338	5.82	5.56	5.78	5.76	5.81	5.92	5.54	5.57	5.55	5.57
ENSG00000196781.15	TLE1	0.28	6.9	4.89135	0.000281872	0.0128124	7.04	6.77	6.91	7.07	7.19	7.01	6.78	6.73	6.78	6.77
ENSG00000144730.18	IL17RD	0.47	7.25	4.88793	0.000283612	0.0128538	7.49	7.02	7.34	7.48	7.8	7.32	7.18	6.86	7	7.01
ENSG00000171988.19	JMJD1C	0.24	8.1	4.88624	0.000284479	0.0128555	8.22	7.98	8.28	8.2	8.21	8.19	8.07	8.02	7.89	7.95
ENSG00000166573.5	GALR1	-2.24	-1.71	-4.88425	0.000285501	0.0128642	-2.4	-0.5	-3.57	-3.22	-2.77	-1.73	-0.81	-0.64	-0.63	-0.33
ENSG00000120800.5	UTP20	0.26	6.99	4.87881	0.000288309	0.012953	7.12	6.86	7.1	7.18	7.19	6.99	6.92	6.82	6.83	6.85
ENSG00000169814.13	BTD	-0.37	4.32	-4.87557	0.000289996	0.0129912	4.13	4.5	4.17	4.25	4	4.11	4.56	4.47	4.56	4.43
ENSG00000130052.13	STARD8	0.41	3.51	4.87029	0.000292765	0.0130652	3.73	3.31	3.78	3.7	3.6	3.81	3.35	3.29	3.28	3.3
ENSG00000103490.14	PYCARD	-0.34	4.5	-4.86922	0.000293334	0.0130652	4.33	4.67	4.43	4.25	4.4	4.23	4.61	4.69	4.72	4.66
ENSG00000172071.13	EIF2AK3	0.29	5.16	4.86512	0.000295505	0.0131241	5.31	5.02	5.33	5.35	5.29	5.28	5.14	4.96	4.96	5.01
ENSG00000213190.3	MLLT11	0.37	4.63	4.86052	0.000297966	0.0131593	4.82	4.45	4.73	4.81	4.9	4.82	4.5	4.51	4.26	4.53
ENSG00000132561.14	MATN2	0.33	4.69	4.85977	0.000298371	0.0131593	4.85	4.53	4.93	4.8	4.86	4.82	4.6	4.45	4.6	4.43
ENSG00000180098.9	TRNAU1AP	-0.35	4.48	-4.85889	0.000298843	0.0131593	4.31	4.66	4.27	4.4	4.21	4.35	4.71	4.6	4.56	4.74
ENSG00000123892.12	RAB38	-0.42	4.63	-4.8563	0.000300242	0.0131815	4.43	4.84	4.63	4.49	4.24	4.36	4.96	4.76	4.75	4.87
ENSG00000177283.7	FZD8	-0.42	3.58	-4.85375	0.000301627	0.0131815	3.38	3.8	3.26	3.36	3.49	3.38	3.83	3.76	3.7	3.89
ENSG00000182871.16	COL18A1	-0.29	8.35	-4.85325	0.000301898	0.0131815	8.21	8.5	8.15	8.22	8.31	8.15	8.56	8.44	8.61	8.38
ENSG00000112701.18	SENP6	0.21	7.19	4.84677	0.000305453	0.0132992	7.3	7.08	7.31	7.28	7.29	7.29	7.14	7.05	7.04	7.09
ENSG00000148600.15	CDHR1	0.53	2.71	4.84486	0.000306503	0.0133076	2.98	2.46	2.84	2.95	3.1	2.99	2.6	2.38	2.46	2.36
ENSG00000189184.11	PCDH18	-0.32	7.02	-4.8343	0.000312404	0.0135259	6.86	7.18	7	6.96	6.68	6.79	7.23	7.16	7.13	7.19
ENSG00000145824.12	CXCL14	-2.02	-0.75	-4.82371	0.000318441	0.0137488	-1.55	0.33	-1.98	-2.86	-0.8	-1.45	0.73	0.22	-0.06	0.21
ENSG00000156298.12	TSPAN7	-0.38	4.42	-4.82102	0.000319996	0.0137776	4.23	4.61	4.34	4.26	4.08	4.24	4.74	4.58	4.55	4.55
ENSG00000103005.11	USB1	0.67	2.62	4.7999	0.00033246	0.014243	2.97	2.29	3.03	2.85	3.08	2.9	1.99	2.46	2.09	2.56
ENSG00000162434.12	JAK1	0.27	5.69	4.79945	0.00033273	0.014243	5.83	5.56	5.92	5.77	5.77	5.85	5.59	5.49	5.54	5.6
ENSG00000118785.14	SPP1	0.37	4.92	4.79807	0.000333563	0.014243	5.11	4.73	5.13	5.04	5.05	5.21	4.54	4.74	4.8	4.85
ENSG00000085788.13	DDHD2	-0.36	4.67	-4.7941	0.00033597	0.0142636	4.48	4.85	4.63	4.47	4.34	4.5	4.86	4.94	4.87	4.74
ENSG00000129474.16	AJUBA	-0.53	5.83	-4.7936	0.000336274	0.0142636	5.57	6.1	5.84	5.73	5.27	5.43	6.04	6.11	6.28	5.94
ENSG00000159388.6	BTG2	-0.74	3.32	-4.79273	0.000336806	0.0142636	2.96	3.71	2.82	2.95	3.17	2.84	4.16	3.66	3.4	3.59
ENSG00000167642.13	SPINT2	-0.24	8.1	-4.78987	0.000338552	0.0142878	7.98	8.22	8.03	8.01	7.86	8.02	8.16	8.21	8.23	8.27
ENSG00000142449.13	FBN3	0.36	5.08	4.78867	0.000339291	0.0142878	5.26	4.91	5.15	5.24	5.46	5.18	4.95	4.9	4.94	4.84
ENSG00000149557.13	FEZ1	-0.29	4.95	-4.78729	0.000340143	0.0142878	4.81	5.1	4.87	4.73	4.86	4.77	5.07	5.06	5.13	5.13
ENSG00000176485.11	PLAAT3	-0.25	6.15	-4.77836	0.000345689	0.0144816	6.03	6.28	6.02	5.92	6.05	6.1	6.25	6.32	6.3	6.25
ENSG00000065361.15	ERBB3	0.29	6.18	4.77339	0.000348824	0.0145735	6.32	6.03	6.24	6.31	6.46	6.27	6.04	5.94	6.11	6.04
ENSG00000100796.17	PPP4R3A	0.21	7.28	4.76832	0.000352043	0.0146685	7.39	7.18	7.37	7.39	7.41	7.38	7.21	7.16	7.13	7.22
ENSG00000079156.17	OSBPL6	0.42	4.19	4.76163	0.000356347	0.0147989	4.4	3.98	4.38	4.5	4.47	4.23	3.9	3.86	4.16	4
ENSG00000144369.13	FAM171B	0.28	6.05	4.76049	0.000357083	0.0147989	6.19	5.91	6.27	6.18	6.06	6.24	5.88	5.97	5.83	5.94
ENSG00000284461.2	AC027644.4	-4.48	-2.96	-4.75717	0.000359247	0.0148049	-3.67	-0.6	-5.89	-6.03	-2.88	-5.98	0.35	-2.35	0.02	-0.93
ENSG00000067182.7	TNFRSF1A	0.28	5.45	4.75665	0.000359587	0.0148049	5.59	5.31	5.62	5.61	5.62	5.5	5.34	5.25	5.41	5.25
ENSG00000101198.15	NKAIN4	-0.68	2.28	-4.75587	0.000360094	0.0148049	1.96	2.62	1.79	2.08	1.78	2.14	2.52	2.39	2.81	2.73
ENSG00000111669.15	TPI1	-0.23	9.62	-4.75433	0.000361105	0.0148072	9.5	9.73	9.62	9.45	9.43	9.5	9.8	9.69	9.69	9.74
ENSG00000198039.11	AC092161.1	0.29	5.67	4.74998	0.000363971	0.0148853	5.82	5.52	5.96	5.79	5.7	5.82	5.46	5.52	5.53	5.57
ENSG00000261115.6	TMEM178B	0.33	5.06	4.73505	0.000373979	0.0152544	5.22	4.9	5.28	5.18	5.23	5.17	4.99	4.82	5	4.77
ENSG00000175727.14	MLXIP	0.37	4.67	4.73159	0.000376343	0.0153106	4.85	4.5	4.74	4.82	5.02	4.81	4.62	4.46	4.46	4.43
ENSG00000006606.8	CCL26	-0.68	2.03	-4.72022	0.000384213	0.0155898	1.71	2.37	1.86	1.62	1.49	1.8	2.5	2.38	2.12	2.44
ENSG00000164619.10	BMPER	-1.02	0.62	-4.71871	0.000385268	0.0155918	0.17	1.15	-0.11	0.2	-0.16	0.5	0.95	1.21	1.19	1.14
ENSG00000105137.13	SYDE1	-0.35	4.14	-4.71673	0.000386664	0.0156075	3.96	4.32	3.84	4.03	4.03	3.94	4.37	4.39	4.25	4.28
ENSG00000111674.9	ENO2	-0.37	6.15	-4.70416	0.000395622	0.0159276	5.96	6.34	5.88	5.91	6.15	5.91	6.54	6.29	6.34	6.2
ENSG00000134109.11	EDEM1	0.4	4.93	4.70234	0.000396936	0.0159392	5.14	4.73	5.08	5.36	5.1	4.98	4.8	4.57	4.81	4.73
ENSG00000179431.6	FJX1	-0.47	3.25	-4.69615	0.000401439	0.0160231	3.02	3.5	2.9	2.89	3.03	3.22	3.49	3.56	3.52	3.38
ENSG00000287080.1	HIST1H3C	-0.59	3.81	-4.69564	0.000401812	0.0160231	3.52	4.11	3.77	3.58	3.31	3.41	3.79	4.2	4.33	4.09
ENSG00000271383.7	NBPF19	-0.49	3.37	-4.69185	0.000404598	0.0160231	3.13	3.63	3.03	3.2	3.25	3.02	3.76	3.72	3.4	3.62
ENSG00000274600.1	RIMBP3B	-4.94	-2.44	-4.69167	0.000404735	0.0160231	-3.35	0.08	-1.29	-6.03	-6.23	-5.98	0.35	-1.5	0.9	0.26
ENSG00000180592.16	SKIDA1	-0.4	3.2	-4.68856	0.000407035	0.0160231	3	3.41	2.97	2.96	3.04	3.02	3.4	3.46	3.37	3.38
ENSG00000094755.17	GABRP	-0.56	3.22	-4.68696	0.00040823	0.0160231	2.94	3.52	3.13	2.95	2.79	2.88	3.74	3.5	3.54	3.27
ENSG00000124766.6	SOX4	0.21	8.23	4.6851	0.000409615	0.0160231	8.33	8.12	8.37	8.3	8.34	8.3	8.14	8.07	8.19	8.1
ENSG00000105246.6	EBI3	-1.27	-0.38	-4.6848	0.00040984	0.0160231	-0.88	0.29	-0.84	-0.9	-1.27	-1.02	0.25	0.26	0.16	0.29
ENSG00000149480.7	MTA2	-0.21	7.52	-4.68473	0.000409894	0.0160231	7.41	7.62	7.47	7.37	7.42	7.39	7.62	7.56	7.68	7.63
ENSG00000248098.12	BCKDHA	-0.34	4.74	-4.68441	0.000410132	0.0160231	4.58	4.92	4.61	4.56	4.52	4.59	4.97	4.8	5.07	4.82
ENSG00000005884.18	ITGA3	-0.28	5.68	-4.68405	0.000410399	0.0160231	5.53	5.82	5.54	5.5	5.53	5.56	5.86	5.78	5.94	5.7
ENSG00000147050.14	KDM6A	0.23	6.62	4.67771	0.000415174	0.0161516	6.74	6.51	6.8	6.76	6.69	6.7	6.51	6.55	6.53	6.45
ENSG00000164733.21	CTSB	-0.27	5.26	-4.67693	0.000415773	0.0161516	5.12	5.4	5.13	5.06	5.15	5.14	5.42	5.31	5.48	5.37
ENSG00000198393.8	ZNF26	0.38	4.09	4.67552	0.000416839	0.0161525	4.29	3.9	4.3	4.33	4.18	4.32	3.8	3.96	3.78	4.02
ENSG00000164649.20	CDCA7L	0.2	7.66	4.66642	0.000423829	0.016368	7.76	7.56	7.81	7.74	7.74	7.73	7.52	7.55	7.58	7.57
ENSG00000196550.10	FAM72A	0.3	5.64	4.66554	0.000424512	0.016368	5.78	5.5	5.75	5.79	5.83	5.76	5.51	5.61	5.53	5.33
ENSG00000172935.9	MRGPRF	-0.48	3.13	-4.66253	0.000426853	0.0164174	2.9	3.38	2.67	3.08	2.84	2.98	3.35	3.32	3.4	3.42
ENSG00000106344.8	RBM28	0.29	5.73	4.65409	0.00043349	0.0166314	5.88	5.59	5.78	5.87	6.02	5.84	5.65	5.51	5.57	5.62
ENSG00000166803.13	PCLAF	-0.46	5.6	-4.64715	0.000439032	0.0168025	5.38	5.82	5.61	5.44	5.02	5.45	5.79	5.81	5.77	5.93
ENSG00000154188.10	ANGPT1	0.87	1.33	4.6399	0.000444893	0.0169848	1.8	0.9	1.89	1.94	1.71	1.6	0.73	0.87	0.61	1.28
ENSG00000189060.5	H1F0	-0.41	7.29	-4.63397	0.000449748	0.0171206	7.09	7.5	7	7.2	7.2	6.95	7.72	7.33	7.59	7.35
ENSG00000117394.22	SLC2A1	-0.27	8.12	-4.63287	0.000450659	0.0171206	7.98	8.25	7.98	8.01	7.97	7.97	8.43	8.19	8.24	8.14
ENSG00000136811.16	ODF2	0.26	5.51	4.62885	0.000453991	0.0172051	5.64	5.38	5.67	5.63	5.59	5.66	5.33	5.31	5.42	5.45
ENSG00000240303.8	ACAD11	-0.26	5.91	-4.62323	0.000458684	0.0173405	5.78	6.04	5.8	5.86	5.66	5.82	6.04	6.05	6.08	6.01
ENSG00000048392.11	RRM2B	-0.33	8.03	-4.62139	0.00046024	0.017357	7.87	8.2	7.98	7.96	7.61	7.93	8.2	8.24	8.13	8.23
ENSG00000088986.11	DYNLL1	-0.28	7.88	-4.61833	0.000462822	0.0173983	7.74	8.02	7.86	7.73	7.61	7.78	7.96	8.08	8.1	7.94
ENSG00000130477.15	UNC13A	0.43	6.25	4.61593	0.00046487	0.0173983	6.46	6.04	6.28	6.47	6.71	6.38	6.22	5.87	6.1	5.96
ENSG00000111799.21	COL12A1	-1.11	2.13	-4.6157	0.00046506	0.0173983	1.6	2.69	1.75	2.15	0.74	1.69	3.02	2.66	2.65	2.41
ENSG00000113369.9	ARRDC3	0.6	4.64	4.61481	0.000465826	0.0173983	4.94	4.34	5.28	5.02	4.57	4.88	4.42	4.4	4.38	4.15
ENSG00000167178.16	ISLR2	1.13	0.54	4.60229	0.000476641	0.0177594	1.13	0.05	0.83	1.46	1.12	0.99	0.01	-0.35	0.49	-0.18
ENSG00000135929.9	CYP27A1	-0.65	2.4	-4.5989	0.000479622	0.0178277	2.11	2.72	2.14	2	1.91	2.32	2.81	2.49	2.62	2.91
ENSG00000106299.8	WASL	0.25	6.15	4.59731	0.000481023	0.017837	6.28	6.03	6.2	6.36	6.34	6.22	6.06	6.05	5.97	6.05
ENSG00000081181.8	ARG2	-0.28	6.23	-4.58807	0.000489253	0.0180989	6.09	6.37	6.12	6.18	5.91	6.15	6.31	6.39	6.42	6.36
ENSG00000188610.12	FAM72B	0.29	5.58	4.58417	0.000492774	0.0181203	5.72	5.43	5.74	5.68	5.68	5.77	5.59	5.42	5.39	5.34
ENSG00000134186.12	PRPF38B	0.42	5.38	4.58387	0.000493045	0.0181203	5.59	5.18	5.43	5.44	5.83	5.66	5.19	5.33	5.04	5.15
ENSG00000006468.14	ETV1	0.21	6.89	4.58352	0.000493362	0.0181203	7	6.78	7.04	6.96	6.95	7.04	6.76	6.78	6.77	6.83
ENSG00000175077.5	RTP1	-0.57	2.25	-4.58225	0.000494509	0.0181203	1.99	2.54	2.12	1.98	1.87	1.94	2.64	2.46	2.39	2.62
ENSG00000167874.6	TMEM88	-1.97	-0.46	-4.57379	0.000502261	0.0182883	-1.27	0.6	-1.13	-2.86	-0.3	-1.58	0.75	0.38	0.81	0.26
ENSG00000164070.12	HSPA4L	-0.3	4.7	-4.57366	0.000502384	0.0182883	4.55	4.85	4.59	4.46	4.55	4.58	4.95	4.86	4.81	4.79
ENSG00000021355.13	SERPINB1	-0.42	4.3	-4.57339	0.000502632	0.0182883	4.1	4.52	4.25	4.26	3.91	3.96	4.62	4.43	4.53	4.45
ENSG00000100813.14	ACIN1	0.29	7.58	4.56773	0.000507894	0.0184364	7.72	7.43	7.57	7.69	7.89	7.73	7.4	7.44	7.37	7.52
ENSG00000168918.14	INPP5D	-0.3	5.35	-4.56238	0.00051292	0.0185543	5.2	5.51	5.05	5.25	5.32	5.18	5.59	5.46	5.48	5.49
ENSG00000100401.19	RANGAP1	-0.19	7.82	-4.56172	0.000513535	0.0185543	7.72	7.92	7.73	7.7	7.74	7.72	7.93	7.85	7.93	7.95
ENSG00000185262.9	UBALD2	0.47	2.92	4.55923	0.0005159	0.0185964	3.16	2.7	3.03	3.07	3.3	3.21	2.64	2.76	2.71	2.67
ENSG00000144645.13	OSBPL10	0.25	6.25	4.55307	0.000521776	0.0187646	6.38	6.13	6.27	6.4	6.43	6.4	6.2	6.09	6.06	6.16
ENSG00000167552.14	TUBA1A	0.23	8.53	4.55046	0.00052429	0.0188113	8.64	8.41	8.72	8.59	8.56	8.71	8.34	8.46	8.41	8.44
ENSG00000188488.14	SERPINA5	-0.74	2.34	-4.53501	0.000539432	0.0192901	2	2.71	2.32	1.97	1.45	2.18	2.76	2.65	2.76	2.62
ENSG00000076382.17	SPAG5	0.19	7.59	4.53431	0.000540124	0.0192901	7.69	7.5	7.71	7.66	7.66	7.71	7.47	7.51	7.49	7.53
ENSG00000102317.18	RBM3	-0.31	6.03	-4.52869	0.000545756	0.0194465	5.88	6.19	5.98	5.74	5.79	5.98	6.11	6.3	6.19	6.14
ENSG00000159307.19	SCUBE1	0.42	4.14	4.52609	0.000548375	0.019495	4.36	3.94	4.3	4.29	4.61	4.21	4	3.85	3.95	3.94
ENSG00000138688.15	KIAA1109	0.31	6.47	4.52113	0.000553421	0.0196293	6.62	6.31	6.63	6.71	6.54	6.59	6.49	6.35	6.25	6.17
ENSG00000136193.17	SCRN1	-0.24	7.68	-4.51604	0.000558639	0.0197356	7.56	7.8	7.58	7.63	7.52	7.52	7.92	7.76	7.83	7.7
ENSG00000155366.16	RHOC	-0.25	6.21	-4.51572	0.000558963	0.0197356	6.08	6.34	6.21	6.04	6.06	6.03	6.34	6.31	6.28	6.41
ENSG00000197444.10	OGDHL	-0.36	5.27	-4.5135	0.000561259	0.0197716	5.09	5.46	5.09	4.94	5.01	5.32	5.51	5.5	5.46	5.33
ENSG00000123384.13	LRP1	0.51	7.29	4.51043	0.000564449	0.0198389	7.54	7.04	7.38	7.67	7.72	7.41	7.4	6.87	7.07	6.83
ENSG00000163171.7	CDC42EP3	0.24	6.06	4.50725	0.00056778	0.0199106	6.19	5.94	6.25	6.17	6.24	6.09	5.89	5.92	5.98	5.98
ENSG00000145632.15	PLK2	-0.31	4.84	-4.50603	0.000569058	0.0199106	4.69	4.99	4.78	4.61	4.66	4.7	4.86	5.06	5	5.03
ENSG00000114200.10	BCHE	-0.8	1.94	-4.49605	0.000579646	0.0202025	1.56	2.36	1.98	1.39	1.27	1.51	2.15	2.68	2.36	2.19
ENSG00000124302.13	CHST8	0.42	3.76	4.49571	0.000580008	0.0202025	3.98	3.55	3.8	3.98	4	4.11	3.45	3.66	3.41	3.66
ENSG00000180611.7	MB21D2	0.25	5.81	4.48783	0.000588522	0.0204531	5.94	5.69	6	6	5.84	5.92	5.66	5.68	5.65	5.75
ENSG00000178394.4	HTR1A	-1.79	-1.17	-4.48617	0.000590332	0.0204557	-1.81	-0.2	-2.43	-2.57	-1.18	-2.07	-0.4	-0.29	-0.49	0.07
ENSG00000132256.18	TRIM5	-0.27	5.92	-4.48451	0.000592145	0.0204557	5.8	6.06	5.81	5.77	5.68	5.9	6.07	6.13	5.97	6.06
ENSG00000073111.14	MCM2	-0.19	7.81	-4.48413	0.000592555	0.0204557	7.72	7.91	7.73	7.7	7.75	7.69	7.94	7.85	7.95	7.9
ENSG00000161048.11	NAPEPLD	-0.48	3.1	-4.47993	0.000597176	0.0205694	2.88	3.35	2.83	3.02	2.93	2.68	3.17	3.37	3.37	3.45
ENSG00000178105.11	DDX10	0.22	6.16	4.47255	0.000605387	0.020806	6.28	6.06	6.32	6.24	6.27	6.27	5.99	6.11	6.08	6.03
ENSG00000185666.14	SYN3	0.51	2.71	4.47013	0.000608107	0.0208532	2.97	2.48	2.8	2.88	3.11	3.04	2.44	2.6	2.49	2.35
ENSG00000164932.13	CTHRC1	-0.72	1.63	-4.46846	0.000609993	0.0208717	1.29	2	1.46	1.36	1.07	1.16	1.77	2.2	2.06	1.91
ENSG00000132436.11	FIGNL1	-0.48	4.12	-4.46101	0.000618465	0.0211112	3.89	4.36	4.12	4	3.55	3.87	4.3	4.41	4.44	4.27
ENSG00000198799.12	LRIG2	0.27	6.03	4.45991	0.000619717	0.0211112	6.16	5.89	6.24	6.27	6.07	6.07	5.93	5.87	5.92	5.85
ENSG00000185344.14	ATP6V0A2	0.28	6.17	4.45643	0.000623724	0.0212012	6.3	6.03	6.35	6.36	6.18	6.33	6.01	6.17	5.92	6.02
ENSG00000172201.12	ID4	-0.48	3.5	-4.45177	0.000629137	0.0213383	3.26	3.75	3.5	3.29	3.03	3.21	3.8	3.87	3.73	3.58
ENSG00000052126.14	PLEKHA5	0.21	6.66	4.44888	0.000632512	0.021406	6.76	6.55	6.71	6.77	6.83	6.74	6.5	6.57	6.55	6.58
ENSG00000049860.14	HEXB	-0.21	6.11	-4.44441	0.000637775	0.0215367	6.02	6.22	6.03	6	5.97	6.05	6.23	6.2	6.24	6.21
ENSG00000132781.17	MUTYH	0.27	5.13	4.44325	0.000639154	0.0215367	5.26	5	5.27	5.18	5.22	5.37	5.01	5	5.02	4.94
ENSG00000090061.17	CCNK	0.57	2.73	4.43705	0.000646544	0.0217385	3.01	2.47	2.97	2.9	3.24	2.92	2.45	2.73	2.23	2.42
ENSG00000144161.13	ZC3H8	0.38	3.89	4.43539	0.000648534	0.0217568	4.09	3.7	4.26	4	3.97	4.12	3.63	3.66	3.76	3.73
ENSG00000206073.10	SERPINB4	-1.7	0.18	-4.43426	0.000649898	0.0217568	-0.57	1.09	-2.19	0.04	0.15	-0.77	1.32	0.78	1.09	1.04
ENSG00000119778.15	ATAD2B	0.27	5.42	4.43227	0.000652299	0.0217902	5.55	5.28	5.65	5.54	5.56	5.45	5.3	5.34	5.18	5.3
ENSG00000185085.2	INTS5	-0.27	5.21	-4.41849	0.000669196	0.0222933	5.07	5.34	5.04	5.04	5.2	5	5.37	5.27	5.35	5.38
ENSG00000263956.6	NBPF11	0.35	4.14	4.41765	0.000670239	0.0222933	4.32	3.96	4.49	4.34	4.22	4.22	3.98	3.97	3.92	3.97
ENSG00000169291.10	SHE	0.69	2.07	4.4146	0.000674052	0.0223722	2.42	1.74	2.35	2.49	2.15	2.65	1.73	1.55	2.01	1.6
ENSG00000140600.17	SH3GL3	-0.35	3.8	-4.41132	0.00067816	0.0224317	3.63	3.98	3.58	3.68	3.56	3.66	3.95	4.08	3.87	3.98
ENSG00000213859.6	KCTD11	-0.42	3.82	-4.40986	0.000680002	0.0224317	3.6	4.04	3.64	3.49	3.65	3.62	4.22	3.98	4.09	3.85
ENSG00000136813.14	ECPAS	0.21	7.77	4.40947	0.000680498	0.0224317	7.88	7.67	7.95	7.87	7.89	7.8	7.68	7.61	7.73	7.65
ENSG00000103044.11	HAS3	0.52	4.86	4.40857	0.000681636	0.0224317	5.12	4.6	4.86	5.1	5.49	5.01	4.71	4.44	4.56	4.7
ENSG00000119865.8	CNRIP1	0.64	1.88	4.40621	0.000684634	0.0224317	2.19	1.59	2.16	2.14	2.31	2.12	1.44	1.89	1.56	1.39
ENSG00000109787.13	KLF3	0.26	5.53	4.40537	0.000685707	0.0224317	5.66	5.4	5.58	5.74	5.65	5.68	5.37	5.49	5.32	5.43
ENSG00000178233.17	TMEM151B	0.33	4.11	4.40507	0.000686084	0.0224317	4.28	3.95	4.29	4.33	4.24	4.28	3.97	3.8	4	4.02
ENSG00000150961.15	SEC24D	0.23	6.15	4.40317	0.000688512	0.0224317	6.26	6.03	6.19	6.3	6.33	6.23	6.06	5.98	5.99	6.09
ENSG00000142694.6	EVA1B	-0.49	3.44	-4.40289	0.000688869	0.0224317	3.21	3.68	3.23	3.31	3.05	3.22	3.58	3.47	3.93	3.72
ENSG00000164713.9	BRI3	-0.33	4.88	-4.39874	0.0006942	0.0225109	4.72	5.04	4.7	4.75	4.79	4.62	5.1	5.11	4.85	5.12
ENSG00000122884.12	P4HA1	-0.38	6.3	-4.39874	0.000694207	0.0225109	6.12	6.49	6.29	6.11	5.9	6.17	6.68	6.44	6.49	6.35
ENSG00000104889.6	RNASEH2A	-0.25	5.76	-4.39536	0.000698578	0.0226053	5.64	5.88	5.56	5.75	5.66	5.58	5.89	5.89	5.84	5.91
ENSG00000123240.17	OPTN	-0.28	4.89	-4.39166	0.000703406	0.0227141	4.76	5.04	4.77	4.84	4.62	4.77	5.06	4.98	5.06	5.04
ENSG00000139364.10	TMEM132B	0.33	6.54	4.38825	0.000707879	0.0228111	6.71	6.38	6.65	6.63	6.9	6.64	6.56	6.35	6.34	6.28
ENSG00000165494.11	PCF11	0.24	6.71	4.38187	0.000716333	0.0229938	6.83	6.58	6.89	6.9	6.7	6.82	6.61	6.64	6.57	6.52
ENSG00000124383.9	MPHOSPH10	0.31	5.34	4.38173	0.000716515	0.0229938	5.49	5.19	5.33	5.52	5.67	5.44	5.2	5.21	5.16	5.17
ENSG00000168118.11	RAB4A	-0.24	5.8	-4.37971	0.000719224	0.023033	5.68	5.92	5.65	5.78	5.58	5.7	5.93	5.95	5.9	5.9
ENSG00000164096.13	C4orf3	-0.33	5.98	-4.37626	0.000723846	0.0231332	5.81	6.14	5.81	5.76	5.69	5.99	6.3	6.18	6.06	6.03
ENSG00000162687.17	KCNT2	0.43	4.12	4.37115	0.00073077	0.0233065	4.34	3.91	4.43	4.27	4.22	4.42	3.77	4.2	3.74	3.9
ENSG00000244405.8	ETV5	0.26	6.35	4.36954	0.000732964	0.0233284	6.48	6.21	6.54	6.53	6.46	6.4	6.2	6.07	6.29	6.29
ENSG00000088280.19	ASAP3	0.21	6.45	4.36834	0.000734606	0.0233328	6.56	6.34	6.59	6.54	6.55	6.53	6.3	6.39	6.27	6.4
ENSG00000130270.16	ATP8B3	-0.72	2.23	-4.36652	0.000737094	0.0233639	1.89	2.6	1.79	1.83	1.83	2.03	2.95	2.19	2.7	2.52
ENSG00000013563.14	DNASE1L1	-0.33	3.86	-4.35932	0.000747044	0.023631	3.7	4.03	3.72	3.75	3.62	3.68	4.01	3.99	4.11	3.99
ENSG00000124875.10	CXCL6	-0.65	3.03	-4.3577	0.00074931	0.0236544	2.71	3.36	2.65	2.83	2.35	2.98	3.06	3.44	3.6	3.3
ENSG00000126709.15	IFI6	-0.61	1.7	-4.34718	0.000764151	0.0240739	1.42	2.02	1.37	1.32	1.37	1.51	2.01	2.16	1.89	1.97
ENSG00000198720.13	ANKRD13B	0.45	3.91	4.3455	0.00076655	0.0240777	4.14	3.68	4	3.91	4.34	4.27	3.72	3.63	3.61	3.77
ENSG00000168734.14	PKIG	-0.32	4.37	-4.34492	0.000767379	0.0240777	4.21	4.53	4.3	4.15	4.18	4.19	4.44	4.56	4.65	4.46
ENSG00000092931.11	MFSD11	-0.34	4.02	-4.33757	0.000777962	0.0243604	3.85	4.19	3.78	4	3.78	3.81	4.26	4.17	4.2	4.12
ENSG00000061936.9	SFSWAP	0.25	5.87	4.33638	0.000779699	0.0243656	6	5.74	5.95	5.96	6.05	6.03	5.67	5.83	5.66	5.82
ENSG00000147601.14	TERF1	0.24	8.72	4.33311	0.000784467	0.0244653	8.84	8.59	8.68	8.83	8.95	8.89	8.64	8.59	8.54	8.61
ENSG00000100413.17	POLR3H	-0.29	4.91	-4.33149	0.000786844	0.0244901	4.77	5.06	4.77	4.71	4.84	4.77	4.99	4.99	5.19	5.06
ENSG00000143753.13	DEGS1	-0.29	5.33	-4.32915	0.000790294	0.0245482	5.19	5.48	5.16	5.08	5.2	5.32	5.6	5.47	5.4	5.44
ENSG00000140743.8	AC092338.1	0.25	5.19	4.32799	0.000792002	0.0245521	5.31	5.06	5.27	5.29	5.4	5.28	5.11	5.09	5.03	5.02
ENSG00000110092.3	CCND1	-0.24	7.62	-4.32032	0.000803418	0.0248486	7.5	7.74	7.4	7.53	7.6	7.47	7.83	7.64	7.74	7.77
ENSG00000181896.12	ZNF101	0.24	6.82	4.31942	0.000804774	0.0248486	6.94	6.7	7.04	6.93	6.92	6.86	6.59	6.71	6.72	6.78
ENSG00000124493.13	GRM4	0.33	3.88	4.31188	0.000816194	0.0251511	4.06	3.72	3.95	4.01	4.12	4.13	3.75	3.68	3.68	3.76
ENSG00000099977.14	DDT	-0.26	5.57	-4.30565	0.000825745	0.0253949	5.44	5.7	5.49	5.49	5.35	5.43	5.61	5.65	5.73	5.8
ENSG00000160888.7	IER2	0.32	7.19	4.30366	0.000828826	0.0254392	7.35	7.03	7.19	7.42	7.54	7.25	6.98	6.94	7.14	7.05
ENSG00000138246.17	DNAJC13	0.27	6.17	4.30048	0.000833774	0.0255405	6.31	6.04	6.32	6.33	6.37	6.21	6.14	5.96	5.92	6.12
ENSG00000171552.13	BCL2L1	-0.23	5.95	-4.28926	0.000851443	0.0259627	5.83	6.07	5.81	5.84	5.81	5.87	6.11	6.04	6.14	5.98
ENSG00000143162.9	CREG1	-0.31	5.11	-4.28903	0.000851819	0.0259627	4.96	5.27	5.13	5	4.8	4.9	5.31	5.23	5.31	5.21
ENSG00000174227.16	PIGG	0.33	4.12	4.28855	0.000852582	0.0259627	4.29	3.96	4.28	4.25	4.31	4.3	3.87	4.11	3.86	3.99
ENSG00000165996.14	HACD1	-0.39	3.72	-4.28451	0.000859047	0.0261083	3.53	3.92	3.56	3.56	3.4	3.57	3.73	4.07	3.94	3.91
ENSG00000106511.6	MEOX2	2.38	-2.41	4.27981	0.000866647	0.0262877	-1.08	-2.91	-1.24	-0.98	-1.1	-1.58	-4.43	-2.15	-4.4	-3.39
ENSG00000121297.7	TSHZ3	0.38	4.28	4.27765	0.000870151	0.026299	4.46	4.1	4.32	4.38	4.69	4.46	4.13	4.15	4.02	4.09
ENSG00000100554.12	ATP6V1D	-0.28	5.57	-4.2755	0.000873663	0.026299	5.43	5.71	5.38	5.36	5.45	5.53	5.62	5.78	5.62	5.82
ENSG00000198042.11	MAK16	0.19	6.67	4.27468	0.000875006	0.026299	6.77	6.57	6.79	6.8	6.72	6.76	6.54	6.56	6.62	6.56
ENSG00000170473.17	PYM1	0.27	5.63	4.27433	0.000875584	0.026299	5.76	5.5	5.71	5.68	5.85	5.8	5.37	5.5	5.53	5.57
ENSG00000176049.16	JAKMIP2	0.3	4.67	4.27337	0.000877145	0.026299	4.83	4.52	4.87	4.87	4.82	4.74	4.43	4.63	4.42	4.59
ENSG00000151014.6	NOCT	0.24	5.53	4.27334	0.000877199	0.026299	5.65	5.41	5.7	5.67	5.65	5.57	5.4	5.5	5.35	5.38
ENSG00000145833.16	DDX46	0.28	6.38	4.27156	0.000880125	0.0263358	6.52	6.25	6.42	6.45	6.71	6.5	6.25	6.31	6.17	6.25
ENSG00000188343.12	FAM92A	-0.34	4.4	-4.27005	0.000882629	0.0263598	4.23	4.58	4.3	4.35	4.07	4.21	4.5	4.69	4.58	4.51
ENSG00000124575.6	HIST1H1D	-0.29	8.18	-4.26599	0.000889354	0.0264552	8.04	8.32	8.15	7.89	7.96	8.15	8.2	8.39	8.28	8.41
ENSG00000270882.2	HIST2H4A	-0.25	9.39	-4.26487	0.000891233	0.0264552	9.26	9.51	9.37	9.13	9.21	9.33	9.38	9.54	9.56	9.56
ENSG00000102755.12	FLT1	-0.23	7.66	-4.26386	0.000892918	0.0264552	7.54	7.78	7.54	7.62	7.52	7.49	7.9	7.7	7.81	7.69
ENSG00000074800.16	ENO1	-0.17	11.17	-4.26321	0.000894012	0.0264552	11.09	11.25	11.14	11.03	11.08	11.1	11.28	11.21	11.24	11.29
ENSG00000102003.10	SYP	0.48	3.37	4.26195	0.000896125	0.0264552	3.62	3.13	3.51	3.66	3.72	3.6	2.91	3.03	3.15	3.4
ENSG00000136167.14	LCP1	-0.8	1.52	-4.25869	0.000901615	0.0264552	1.14	1.94	0.93	0.98	1.31	1.22	1.61	2.29	1.78	2.02
ENSG00000141682.11	PMAIP1	0.41	8.45	4.25767	0.00090333	0.0264552	8.65	8.24	8.85	8.76	8.28	8.73	8.17	8.3	8.22	8.26
ENSG00000273604.1	EPOP	-0.56	2.4	-4.25735	0.00090387	0.0264552	2.12	2.7	2.18	2.12	2.32	1.83	2.64	2.61	2.86	2.63
ENSG00000133606.11	MKRN1	0.22	7.05	4.25663	0.000905103	0.0264552	7.16	6.95	7.19	7.16	7.2	7.1	7.02	6.84	6.93	7
ENSG00000130176.8	CNN1	-0.4	3.99	-4.25649	0.000905328	0.0264552	3.8	4.18	3.81	3.96	3.64	3.77	4.04	4.09	4.3	4.29
ENSG00000114480.13	GBE1	-0.33	4.13	-4.2563	0.000905651	0.0264552	3.97	4.3	3.98	3.95	3.95	3.97	4.48	4.27	4.23	4.22
ENSG00000010278.14	CD9	-0.28	7.05	-4.25526	0.000907428	0.0264552	6.91	7.19	7.09	6.89	6.74	6.93	7.25	7.13	7.16	7.2
ENSG00000134899.21	ERCC5	0.24	5.19	4.2529	0.000911449	0.0264552	5.31	5.08	5.28	5.33	5.38	5.27	5.04	5.13	5.06	5.07
ENSG00000158457.6	TSPAN33	-0.23	5.74	-4.25246	0.000912193	0.0264552	5.62	5.86	5.58	5.65	5.61	5.65	5.92	5.83	5.89	5.78
ENSG00000011677.13	GABRA3	0.45	3.07	4.2516	0.000913665	0.0264552	3.3	2.86	3.32	3.27	3.39	3.21	2.97	2.6	2.98	2.85
ENSG00000259330.2	INAFM2	-0.29	5.32	-4.25158	0.000913698	0.0264552	5.18	5.46	5.09	5.08	5.26	5.28	5.42	5.5	5.39	5.55
ENSG00000185823.3	NPAP1	2.65	-3.98	4.25092	0.000914839	0.0264552	-2.3	-3.8	-2.43	-2.86	-2.53	-2.81	-6.01	-4.26	-5.99	-4.97
ENSG00000180190.11	TDRP	-0.28	6.54	-4.2477	0.00092037	0.0265656	6.4	6.68	6.5	6.46	6.22	6.43	6.69	6.74	6.73	6.56
ENSG00000078177.14	N4BP2	0.22	7.02	4.24254	0.000929319	0.0267741	7.13	6.92	7.11	7.17	7.11	7.13	6.99	6.88	6.81	6.98
ENSG00000176697.19	BDNF	-0.33	4.15	-4.23776	0.000937704	0.0269112	4	4.32	4.15	3.94	3.88	4	4.25	4.36	4.34	4.32
ENSG00000180347.13	ITPRID1	-0.92	1.38	-4.2369	0.000939219	0.0269112	0.96	1.85	1.01	1.07	0.31	1.28	1.85	2.17	1.64	1.69
ENSG00000173064.13	HECTD4	0.45	5.11	4.23598	0.000940841	0.0269112	5.33	4.89	5.05	5.47	5.49	5.3	5.13	4.72	4.91	4.81
ENSG00000013297.11	CLDN11	-0.41	3.84	-4.23587	0.000941023	0.0269112	3.64	4.04	3.88	3.55	3.48	3.63	4.15	3.92	4.13	3.98
ENSG00000137274.13	BPHL	-0.31	4.91	-4.22525	0.000959977	0.0274027	4.76	5.07	4.82	4.75	4.66	4.81	4.9	5.18	5.13	5.06
ENSG00000006459.11	KDM7A	0.39	5.41	4.2226	0.000964764	0.0274641	5.61	5.22	5.52	5.8	5.6	5.48	5.49	5.11	5.12	5.14
ENSG00000134333.14	LDHA	-0.43	9.16	-4.2221	0.000965674	0.0274641	8.94	9.37	8.74	8.89	9.15	8.97	9.71	9.26	9.27	9.25
ENSG00000071655.18	MBD3	-0.24	6.17	-4.21917	0.000970997	0.0275371	6.05	6.28	5.95	6.06	6.16	6.03	6.27	6.23	6.35	6.29
ENSG00000103995.14	CEP152	0.43	4.7	4.21784	0.000973421	0.0275371	4.91	4.48	4.79	5.01	4.96	4.88	4.18	4.78	4.45	4.53
ENSG00000253304.2	TMEM200B	-0.47	3.02	-4.21776	0.000973569	0.0275371	2.8	3.27	2.62	2.73	2.74	3.06	3.17	3.32	3.37	3.19
ENSG00000006042.12	TMEM98	-0.2	5.99	-4.21658	0.000975743	0.0275483	5.89	6.1	5.88	5.91	5.87	5.9	6.06	6.15	6.11	6.06
ENSG00000164061.5	BSN	0.81	1.55	4.20704	0.000993377	0.0279779	1.98	1.18	1.61	2.11	2.23	1.9	1	1.29	0.86	1.44
ENSG00000114315.4	HES1	-0.39	4.03	-4.2064	0.00099457	0.0279779	3.84	4.22	4.06	3.78	3.61	3.91	4.25	4.24	4.17	4.2
ENSG00000173681.16	BCLAF3	0.34	3.7	4.19097	0.00102386	0.0287496	3.88	3.54	3.87	4.01	3.82	3.81	3.5	3.61	3.46	3.55
ENSG00000186352.9	ANKRD37	-0.99	0.4	-4.18751	0.00103054	0.0288307	-0.02	0.92	0.09	0.16	-0.12	-0.48	1.02	0.56	1	0.96
ENSG00000172831.12	CES2	-0.34	4.49	-4.18654	0.00103243	0.0288307	4.32	4.66	4.13	4.26	4.47	4.39	4.77	4.66	4.56	4.66
ENSG00000184557.4	SOCS3	-0.23	5.73	-4.1842	0.00103699	0.0288307	5.61	5.84	5.63	5.57	5.59	5.66	5.74	5.9	5.84	5.88
ENSG00000123472.12	ATPAF1	-0.22	6.58	-4.1839	0.00103756	0.0288307	6.47	6.69	6.49	6.49	6.44	6.44	6.73	6.69	6.77	6.57
ENSG00000177565.16	TBL1XR1	0.25	8.09	4.18365	0.00103805	0.0288307	8.21	7.96	8.31	8.31	8.05	8.18	8	7.9	7.97	7.99
ENSG00000164284.15	GRPEL2	0.28	7.54	4.18346	0.00103843	0.0288307	7.69	7.41	7.82	7.8	7.54	7.58	7.34	7.49	7.44	7.35
ENSG00000130779.20	CLIP1	0.31	4.89	4.18277	0.00103976	0.0288307	5.04	4.74	4.92	5.05	5.17	5.01	4.86	4.63	4.78	4.67
ENSG00000128731.17	HERC2	0.33	6.91	4.17772	0.0010497	0.0290542	7.08	6.74	7.08	7.16	7.22	6.84	6.89	6.67	6.78	6.63
ENSG00000107796.13	ACTA2	-0.69	2.18	-4.17605	0.001053	0.0290937	1.84	2.56	1.71	1.95	2.08	1.55	2.64	2.49	2.8	2.26
ENSG00000213231.13	TCL1B	-0.52	2.65	-4.17483	0.00105543	0.0291088	2.4	2.92	2.47	2.51	2.19	2.38	2.85	2.98	3.09	2.73
ENSG00000087299.12	L2HGDH	-0.37	5.24	-4.17212	0.00106082	0.029139	5.06	5.43	4.92	5.02	5.29	5	5.62	5.3	5.35	5.44
ENSG00000158715.6	SLC45A3	-0.38	3.79	-4.17203	0.00106102	0.029139	3.6	3.98	3.85	3.5	3.48	3.58	3.92	3.93	4	4.02
ENSG00000196843.16	ARID5A	0.52	2.36	4.17145	0.00106216	0.029139	2.63	2.11	2.67	2.47	2.76	2.58	1.95	2.18	2.04	2.22
ENSG00000267041.6	ZNF850	0.21	6.36	4.16957	0.00106593	0.0291908	6.46	6.25	6.45	6.52	6.48	6.39	6.32	6.19	6.24	6.26
ENSG00000186493.12	C5orf38	-1.91	-1.45	-4.16728	0.00107054	0.0292204	-2.08	-0.39	-2.19	-2.33	-3.42	-1.73	-0.23	-0.12	-0.56	-1
ENSG00000188157.15	AGRN	-0.34	7.17	-4.16686	0.00107139	0.0292204	7	7.34	6.89	7.01	7.16	6.93	7.48	7.28	7.46	7.13
ENSG00000150687.12	PRSS23	-0.52	3.13	-4.16622	0.00107267	0.0292204	2.87	3.4	3.18	2.72	2.95	2.61	3.58	3.37	3.37	3.26
ENSG00000183778.17	B3GALT5	0.3	4.62	4.16265	0.00107992	0.0293246	4.77	4.48	4.76	4.77	4.9	4.66	4.57	4.44	4.41	4.48
ENSG00000003400.14	CASP10	-0.56	2.91	-4.16247	0.00108028	0.0293246	2.64	3.2	2.53	2.98	2.35	2.65	3.37	3.23	3.09	3.07
ENSG00000075673.11	ATP12A	-0.71	1.8	-4.15212	0.00110157	0.0298502	1.46	2.17	1.73	1.34	1.57	1.1	2.45	2.14	2.02	2.03
ENSG00000157741.15	UBN2	0.37	4.79	4.14415	0.00111824	0.0302275	4.98	4.6	4.91	4.86	5.12	5.03	4.53	4.58	4.45	4.83
ENSG00000148229.13	POLE3	-0.24	5.92	-4.14268	0.00112134	0.0302275	5.8	6.04	5.88	5.7	5.75	5.87	5.98	6.13	6.03	6.04
ENSG00000008324.11	SS18L2	-0.26	5.18	-4.14268	0.00112134	0.0302275	5.06	5.31	5.11	5.11	4.92	5.08	5.26	5.3	5.32	5.35
ENSG00000198576.4	ARC	0.51	3.84	4.14	0.00112703	0.0302888	4.1	3.6	3.95	3.9	4.49	4.04	3.52	3.57	3.68	3.61
ENSG00000165568.18	AKR1E2	-0.6	1.9	-4.13976	0.00112752	0.0302888	1.61	2.22	1.7	1.62	1.67	1.36	2.22	2.32	2.29	2.02
ENSG00000257591.5	ZNF625	0.33	4.51	4.13739	0.0011326	0.0303724	4.67	4.34	4.72	4.78	4.66	4.53	4.18	4.41	4.4	4.39
ENSG00000175054.16	ATR	0.22	6.46	4.13503	0.00113764	0.0304551	6.57	6.35	6.6	6.65	6.47	6.55	6.38	6.38	6.34	6.3
ENSG00000049130.16	KITLG	-0.35	4.66	-4.13191	0.00114436	0.030582	4.5	4.84	4.68	4.52	4.31	4.45	4.9	4.93	4.71	4.8
ENSG00000107614.22	TRDMT1	-0.33	4.12	-4.13018	0.0011481	0.0305907	3.95	4.29	3.96	4.08	3.81	3.94	4.28	4.39	4.22	4.23
ENSG00000106688.12	SLC1A1	-0.27	4.65	-4.12993	0.00114863	0.0305907	4.53	4.79	4.56	4.55	4.41	4.58	4.78	4.83	4.77	4.77
ENSG00000254996.5	ANKHD1-EIF4EBP3	2.3	1.43	4.12653	0.00115604	0.0307351	2.59	0.32	2.71	1.61	3.78	2.22	1.02	-0.49	0.02	0.54
ENSG00000075213.11	SEMA3A	0.22	6.31	4.12319	0.00116334	0.0308211	6.42	6.2	6.47	6.47	6.36	6.38	6.1	6.27	6.23	6.18
ENSG00000274211.6	SOCS7	0.28	6.65	4.12313	0.00116348	0.0308211	6.8	6.52	6.94	6.87	6.74	6.63	6.54	6.41	6.55	6.56
ENSG00000166130.15	IKBIP	-0.29	5.35	-4.12233	0.00116524	0.0308211	5.22	5.5	5.09	5.22	5.16	5.38	5.51	5.52	5.39	5.58
ENSG00000123473.15	STIL	0.24	5.59	4.12011	0.00117012	0.0308976	5.7	5.47	5.72	5.78	5.67	5.65	5.5	5.57	5.41	5.41
ENSG00000112851.14	ERBIN	0.25	6.18	4.11911	0.00117234	0.0309035	6.3	6.06	6.38	6.29	6.31	6.23	6.11	6.15	5.91	6.05
ENSG00000204580.13	DDR1	-0.19	7.63	-4.11442	0.00118277	0.0311254	7.53	7.72	7.48	7.54	7.62	7.49	7.72	7.68	7.73	7.76
ENSG00000108379.10	WNT3	0.62	2.74	4.11234	0.00118742	0.031195	3.06	2.43	2.95	3.04	3.21	3.03	1.92	2.52	2.49	2.73
ENSG00000162769.13	FLVCR1	0.23	6.64	4.10939	0.00119406	0.0313163	6.75	6.52	6.78	6.73	6.72	6.78	6.49	6.59	6.39	6.62
ENSG00000176244.7	ACBD7	-0.28	5.7	-4.10504	0.00120391	0.0314894	5.56	5.84	5.7	5.63	5.43	5.49	5.79	5.92	5.86	5.78
ENSG00000165732.13	DDX21	0.19	8.96	4.10399	0.0012063	0.0314894	9.06	8.86	9.02	9.06	9.14	9.01	8.92	8.8	8.81	8.91
ENSG00000162433.15	AK4	0.19	8.42	4.10345	0.00120754	0.0314894	8.52	8.33	8.48	8.51	8.6	8.48	8.36	8.29	8.28	8.38
ENSG00000146411.5	SLC2A12	-0.46	3.98	-4.1029	0.00120879	0.0314894	3.76	4.21	4.01	3.87	3.42	3.72	4.29	4.13	4.29	4.12
ENSG00000137807.15	AC027237.1	0.22	7.15	4.10138	0.00121226	0.0315269	7.26	7.04	7.35	7.28	7.17	7.25	7.13	7.01	6.98	7.05
ENSG00000111300.10	NAA25	0.2	6.61	4.09889	0.00121799	0.0315781	6.71	6.51	6.76	6.72	6.68	6.68	6.53	6.54	6.43	6.54
ENSG00000117308.15	GALE	-0.35	4.55	-4.09875	0.00121831	0.0315781	4.38	4.72	4.55	4.25	4.28	4.44	4.62	4.66	4.88	4.72
ENSG00000100228.12	RAB36	-1.08	0.13	-4.09652	0.00122345	0.0316379	-0.32	0.71	-0.01	-0.41	-0.5	-0.69	0.97	0.3	0.78	0.6
ENSG00000182827.9	ACBD3	0.22	6.05	4.09598	0.00122469	0.0316379	6.17	5.94	6.14	6.23	6.17	6.13	6.03	5.97	5.83	5.94
ENSG00000161642.17	ZNF385A	1.07	0.28	4.0938	0.00122975	0.031712	0.84	-0.17	1.03	0.6	1.14	0.43	-0.18	0.04	-0.56	-0.29
ENSG00000134744.14	TUT4	0.27	5.98	4.09299	0.00123165	0.031712	6.12	5.85	5.94	6.11	6.23	6.19	5.91	5.89	5.77	5.82
ENSG00000131381.12	RBSN	0.25	5.81	4.09073	0.00123693	0.031795	5.94	5.69	6.04	5.99	5.87	5.85	5.79	5.63	5.7	5.63
ENSG00000105011.9	ASF1B	-0.24	5.24	-4.08938	0.00124008	0.0317959	5.12	5.36	5.04	5.09	5.22	5.11	5.37	5.33	5.39	5.34
ENSG00000169019.11	COMMD8	-0.58	3.55	-4.08896	0.00124107	0.0317959	3.28	3.84	3.51	3.39	2.75	3.44	3.68	3.9	3.88	3.87
ENSG00000136156.15	ITM2B	-0.27	7.14	-4.08546	0.0012493	0.0318951	7.01	7.27	7.01	7.07	6.8	7.13	7.35	7.3	7.18	7.27
ENSG00000145734.19	BDP1	0.24	6.32	4.0848	0.00125086	0.0318951	6.44	6.2	6.43	6.35	6.53	6.43	6.29	6.22	6.09	6.2
ENSG00000071246.11	VASH1	-0.42	4.18	-4.0847	0.00125111	0.0318951	3.96	4.4	3.81	3.98	4.2	3.84	4.6	4.34	4.42	4.24
ENSG00000118873.16	RAB3GAP2	0.25	7.05	4.08376	0.00125334	0.0318994	7.18	6.93	7.28	7.29	7.05	7.1	6.97	6.86	6.99	6.89
ENSG00000117519.16	CNN3	-0.2	8.51	-4.08258	0.00125612	0.0319178	8.41	8.61	8.47	8.43	8.3	8.42	8.53	8.62	8.62	8.66
ENSG00000187416.12	LHFPL3	2.48	-2.91	4.07828	0.0012664	0.0321263	-1.48	-3.3	-2.43	-0.98	-1.98	-1.33	-4.43	-3.52	-4.4	-4.24
ENSG00000139697.14	SBNO1	0.22	7.14	4.06752	0.00129245	0.0326867	7.25	7.03	7.23	7.24	7.32	7.21	7.15	6.99	6.93	7.06
ENSG00000123358.20	NR4A1	0.28	4.62	4.06702	0.00129368	0.0326867	4.76	4.49	4.7	4.72	4.88	4.74	4.52	4.55	4.41	4.47
ENSG00000145920.15	CPLX2	1.31	-0.83	4.06655	0.00129481	0.0326867	-0.11	-1.31	-0.4	0.12	-0.39	-0.04	-1.37	-1.6	-1.23	-1.7
ENSG00000284770.2	TBCE	0.25	5.26	4.06534	0.00129778	0.0327083	5.39	5.14	5.34	5.32	5.37	5.5	5.09	5.14	5.22	5.1
ENSG00000125817.8	CENPB	-0.23	5.9	-4.06394	0.00130124	0.0327423	5.78	6.02	5.77	5.67	5.88	5.8	6.01	5.96	6.09	6.01
ENSG00000225968.7	ELFN1	-0.88	1.02	-4.0595	0.00131222	0.032965	0.62	1.48	0.77	0.38	0.57	0.59	1.5	1.07	1.89	1.36
ENSG00000070540.13	WIPI1	0.32	4.41	4.05631	0.00132017	0.0331111	4.58	4.25	4.65	4.63	4.52	4.5	4.13	4.35	4.15	4.37
ENSG00000111011.18	RSRC2	0.22	6.79	4.05501	0.00132342	0.033139	6.9	6.69	6.91	6.83	6.94	6.92	6.63	6.79	6.61	6.71
ENSG00000130193.8	THEM6	-0.44	3.12	-4.05244	0.00132989	0.0332473	2.91	3.34	3.18	2.96	2.73	2.74	3.29	3.36	3.37	3.33
ENSG00000170412.17	GPRC5C	-0.4	3.87	-4.0508	0.00133403	0.033297	3.68	4.07	3.84	3.74	3.4	3.71	3.93	4.15	4.1	4.08
ENSG00000144152.13	FBLN7	-1.64	-1.35	-4.04911	0.00133831	0.0333501	-1.92	-0.41	-2.43	-2.57	-1.7	-2.07	0.01	-0.64	-0.49	-0.88
ENSG00000130766.5	SESN2	0.21	6.59	4.0482	0.00134061	0.0333539	6.69	6.48	6.71	6.62	6.77	6.66	6.47	6.43	6.56	6.46
ENSG00000161896.12	IP6K3	-1.46	-0.87	-4.04638	0.00134523	0.0334151	-1.4	-0.07	-1.5	-0.98	-1.37	-2.52	-0.18	-0.29	-0.1	0.01
ENSG00000104722.14	NEFM	0.78	1.77	4.04514	0.0013484	0.0334251	2.16	1.42	2.08	2.08	2.6	1.81	1.39	1.68	1.15	1.34
ENSG00000088882.8	CPXM1	-0.21	5.62	-4.04454	0.00134994	0.0334251	5.52	5.73	5.5	5.5	5.6	5.47	5.73	5.73	5.71	5.74
ENSG00000164327.13	RICTOR	0.26	5.59	4.04145	0.00135785	0.0335617	5.72	5.46	5.66	5.8	5.75	5.68	5.59	5.38	5.35	5.51
ENSG00000241399.7	CD302	-0.58	2.05	-4.0407	0.00135979	0.0335617	1.79	2.34	1.96	1.92	1.51	1.7	2.26	2.19	2.39	2.48
ENSG00000120318.16	ARAP3	0.26	6.55	4.03739	0.00136835	0.0337192	6.68	6.42	6.55	6.7	6.85	6.64	6.49	6.34	6.42	6.45
ENSG00000163545.9	NUAK2	-0.41	3.56	-4.03407	0.001377	0.0338661	3.35	3.78	3.14	3.27	3.57	3.38	3.84	3.87	3.75	3.64
ENSG00000066279.18	ASPM	0.23	7.54	4.03343	0.00137868	0.0338661	7.65	7.42	7.58	7.71	7.66	7.66	7.56	7.44	7.3	7.4
ENSG00000106367.15	AP1S1	-0.29	5.38	-4.03141	0.00138397	0.0339423	5.25	5.52	5.34	5.27	5.04	5.33	5.49	5.53	5.47	5.59
ENSG00000258984.5	UBE2F-SCLY	2.3	-0.78	4.02945	0.0013891	0.033971	0.44	-1.7	1.41	-0.59	0.52	0.22	-2.4	-2.91	-0.67	-1.83
ENSG00000137812.19	KNL1	0.22	6.68	4.02929	0.00138952	0.033971	6.79	6.57	6.85	6.83	6.71	6.76	6.65	6.48	6.6	6.55
ENSG00000055917.15	PUM2	-0.27	6.74	-4.02792	0.00139314	0.0340057	6.6	6.87	6.54	6.64	6.7	6.52	7.02	6.71	6.85	6.9
ENSG00000108819.11	PPP1R9B	-0.35	3.96	-4.02646	0.00139701	0.0340465	3.79	4.14	3.8	3.59	3.95	3.79	4.26	4.08	4.11	4.12
ENSG00000157106.16	SMG1	0.25	6.77	4.02368	0.00140439	0.0341513	6.9	6.65	6.85	7	6.92	6.81	6.79	6.66	6.55	6.59
ENSG00000182218.9	HHIPL1	-0.59	2.06	-4.02319	0.00140571	0.0341513	1.76	2.38	1.67	1.89	1.98	1.46	2.39	2.45	2.41	2.2
ENSG00000125952.19	MAX	0.32	4.66	4.02218	0.00140841	0.0341633	4.82	4.5	4.75	4.79	4.92	4.81	4.29	4.63	4.5	4.57
ENSG00000065717.15	TLE2	0.5	3.07	4.02116	0.00141112	0.0341757	3.32	2.83	3.35	3.34	3.42	3.16	3.2	2.62	2.77	2.7
ENSG00000086758.16	HUWE1	0.28	8.23	4.01648	0.00142373	0.0344271	8.37	8.09	8.4	8.43	8.43	8.2	8.27	7.98	8.09	8.01
ENSG00000149547.15	EI24	-0.19	7.46	-4.01447	0.00142917	0.0345048	7.36	7.56	7.33	7.28	7.45	7.4	7.58	7.55	7.57	7.53
ENSG00000135299.17	ANKRD6	-0.3	4.05	-4.00997	0.00144141	0.0347032	3.91	4.21	3.92	3.9	3.94	3.84	4.07	4.29	4.25	4.23
ENSG00000096092.6	TMEM14A	-0.43	3.32	-4.00981	0.00144186	0.0347032	3.12	3.54	3.31	3.07	2.88	3.17	3.54	3.64	3.6	3.39
ENSG00000163346.17	PBXIP1	-0.24	5.31	-4.00839	0.00144575	0.0347428	5.19	5.44	5.24	5.15	5.29	5.08	5.46	5.48	5.4	5.41
ENSG00000133943.20	DGLUCY	-0.27	4.55	-4.0071	0.00144928	0.0347738	4.42	4.69	4.48	4.35	4.37	4.47	4.72	4.65	4.78	4.62
ENSG00000213988.11	ZNF90	0.21	6.92	4.00511	0.00145477	0.0348211	7.03	6.82	7.07	7.09	6.95	7	6.73	6.9	6.78	6.85
ENSG00000146278.10	PNRC1	-0.38	5.06	-4.00416	0.0014574	0.0348211	4.87	5.26	4.6	4.86	5.02	4.99	5.41	5.31	5.2	5.12
ENSG00000103740.10	ACSBG1	0.54	2.37	4.00301	0.00146059	0.0348211	2.64	2.13	2.57	2.55	2.82	2.58	2.17	2.4	1.88	2.02
ENSG00000215784.6	FAM72D	0.35	5.12	4.00251	0.00146199	0.0348211	5.3	4.94	5.26	5.48	5.27	5.2	5.1	4.75	4.84	5.07
ENSG00000116906.13	GNPAT	-0.23	6.6	-4.00232	0.00146249	0.0348211	6.48	6.71	6.61	6.49	6.35	6.49	6.66	6.76	6.72	6.71
ENSG00000144566.11	RAB5A	0.28	6.5	4.00126	0.00146546	0.0348383	6.64	6.36	6.44	6.69	6.79	6.62	6.45	6.38	6.3	6.3
ENSG00000166848.7	TERF2IP	0.27	4.42	3.9998	0.00146953	0.0348816	4.56	4.29	4.45	4.58	4.62	4.57	4.22	4.32	4.32	4.28
ENSG00000165392.10	WRN	0.21	5.9	3.99638	0.0014791	0.0350289	6	5.79	6.03	6.05	5.98	5.95	5.77	5.82	5.73	5.85
ENSG00000108784.10	NAGLU	-0.31	4.22	-3.99548	0.00148162	0.0350289	4.07	4.38	4.1	3.95	4.02	4.21	4.38	4.39	4.44	4.3
ENSG00000058600.16	POLR3E	0.2	6.57	3.99479	0.00148356	0.0350289	6.67	6.46	6.75	6.61	6.64	6.68	6.39	6.52	6.45	6.49
ENSG00000065320.9	NTN1	-0.8	0.83	-3.99436	0.00148477	0.0350289	0.47	1.26	0.49	0.38	0.4	0.43	1.32	1.05	1.53	1.05
ENSG00000121390.18	PSPC1	-0.22	6.97	-3.99283	0.0014891	0.0350777	6.86	7.08	6.95	6.92	6.78	6.8	7.11	7	7.16	7.05
ENSG00000126524.10	SBDS	0.23	5.22	3.98858	0.00150117	0.0353082	5.34	5.11	5.29	5.41	5.28	5.39	5.14	5.14	5.04	5.11
ENSG00000242114.6	MTFP1	-0.22	5.81	-3.98704	0.00150556	0.0353522	5.7	5.92	5.79	5.63	5.65	5.72	5.87	5.89	5.97	5.93
ENSG00000196218.12	RYR1	0.46	4.23	3.98633	0.0015076	0.0353522	4.46	4.01	4.22	4.42	4.82	4.33	3.99	4.11	3.98	3.95
ENSG00000164506.14	STXBP5	0.29	4.64	3.98152	0.00152144	0.0356229	4.8	4.5	4.84	4.77	4.82	4.73	4.38	4.52	4.42	4.64
ENSG00000078725.13	BRINP1	0.26	5.42	3.97888	0.00152911	0.0357485	5.55	5.29	5.63	5.48	5.52	5.57	5.35	5.13	5.29	5.37
ENSG00000164418.20	GRIK2	0.75	1.15	3.978	0.00153165	0.035753	1.56	0.81	1.39	1.54	1.55	1.68	0.83	0.92	0.32	1
ENSG00000185668.7	POU3F1	0.44	3.39	3.9766	0.00153576	0.035753	3.62	3.18	3.46	3.64	3.88	3.46	3.27	3.04	3.21	3.19
ENSG00000107819.13	SFXN3	-0.84	0.99	-3.97644	0.00153622	0.035753	0.61	1.44	0.71	0.24	0.85	0.47	1.08	1.72	1.4	1.47
ENSG00000143702.16	CEP170	0.24	6.99	3.96976	0.00155585	0.0361026	7.11	6.87	7.08	7.17	7.16	7.01	7.02	6.86	6.8	6.8
ENSG00000164111.15	ANXA5	-0.17	8.22	-3.96974	0.00155591	0.0361026	8.13	8.3	8.18	8.11	8.08	8.17	8.28	8.31	8.29	8.33
ENSG00000177098.8	SCN4B	-0.42	2.96	-3.96647	0.00156561	0.0362736	2.77	3.17	2.94	2.76	2.58	2.73	3.27	3.16	3.16	3.09
ENSG00000134575.11	ACP2	-0.29	4.29	-3.96313	0.00157559	0.036402	4.15	4.44	4.24	4.2	4.07	4.08	4.51	4.37	4.48	4.39
ENSG00000146904.9	EPHA1	0.18	7.97	3.96304	0.00157585	0.036402	8.06	7.88	8.12	8.07	8.04	8.02	7.83	7.84	7.93	7.93
ENSG00000172409.6	CLP1	-0.27	4.98	-3.95941	0.00158677	0.0365996	4.84	5.11	4.93	4.69	4.81	4.93	5.08	5.15	5.04	5.18
ENSG00000111203.13	ITFG2	0.28	4.06	3.95831	0.0015901	0.0366145	4.2	3.92	4.2	4.2	4.17	4.22	3.96	3.95	3.8	3.94
ENSG00000108039.18	XPNPEP1	-0.23	6.1	-3.95764	0.00159214	0.0366145	5.99	6.22	6.13	5.97	5.86	6	6.2	6.23	6.24	6.21
ENSG00000185453.13	ZSWIM9	0.94	0.9	3.95596	0.00159724	0.0366476	1.38	0.5	1.75	1.27	1.05	1.34	0.64	0.49	0.73	-0.08
ENSG00000136108.15	CKAP2	0.19	6.99	3.95561	0.00159831	0.0366476	7.08	6.89	7.13	7.12	7.03	7.04	6.97	6.84	6.87	6.88
ENSG00000177479.19	ARIH2	0.18	7.22	3.95305	0.00160609	0.0367716	7.31	7.13	7.31	7.33	7.34	7.27	7.08	7.11	7.11	7.21
ENSG00000075340.23	ADD2	0.35	7.66	3.95142	0.0016111	0.0367946	7.84	7.49	7.6	7.85	8.09	7.8	7.62	7.35	7.51	7.48
ENSG00000088970.16	KIZ	0.27	4.92	3.95056	0.00161372	0.0367946	5.06	4.79	5.11	5.08	4.92	5.13	4.82	4.82	4.67	4.82
ENSG00000163376.11	KBTBD8	-0.33	5.5	-3.94987	0.00161587	0.0367946	5.34	5.67	5.46	5.46	5.07	5.37	5.6	5.77	5.61	5.69
ENSG00000137474.22	MYO7A	-0.6	1.75	-3.94937	0.00161738	0.0367946	1.46	2.07	1.53	1.39	1.27	1.56	2.13	2.12	2.15	1.81
ENSG00000143107.9	FNDC7	-0.73	1.08	-3.94886	0.00161896	0.0367946	0.77	1.46	0.68	0.74	0.49	1.01	1.39	1.47	1.27	1.61
ENSG00000166869.3	CHP2	-0.49	2.51	-3.94782	0.00162216	0.0368134	2.29	2.76	2.3	2.24	2.11	2.44	2.86	2.53	2.84	2.75
ENSG00000124193.16	SRSF6	-0.2	7.67	-3.94703	0.00162462	0.0368153	7.57	7.78	7.62	7.54	7.5	7.62	7.7	7.88	7.78	7.74
ENSG00000107863.18	ARHGAP21	0.19	5.83	3.94172	0.00164113	0.0371037	5.93	5.73	5.95	5.94	5.91	5.9	5.77	5.71	5.74	5.72
ENSG00000197283.16	SYNGAP1	0.46	3.9	3.94139	0.00164214	0.0371037	4.12	3.68	3.84	4.09	4.28	4.28	3.58	3.95	3.51	3.67
ENSG00000105974.12	CAV1	-0.4	3.64	-3.94056	0.00164476	0.0371088	3.45	3.85	3.66	3.45	3.24	3.41	3.76	3.95	3.93	3.72
ENSG00000115306.16	SPTBN1	0.27	9.08	3.93871	0.00165055	0.0371855	9.22	8.95	9.25	9.29	9.25	9.08	9.11	8.83	9.02	8.83
ENSG00000117448.13	AKR1A1	-0.2	7.57	-3.93442	0.00166409	0.037436	7.47	7.67	7.54	7.42	7.4	7.53	7.61	7.66	7.66	7.75
ENSG00000138119.17	MYOF	-0.89	0.53	-3.92403	0.00169735	0.0381289	0.13	1.01	-0.46	0.12	0.15	0.47	1.1	0.95	0.98	0.89
ENSG00000101104.12	PABPC1L	0.48	3.54	3.92195	0.00170411	0.0382253	3.78	3.31	3.55	3.69	3.93	3.92	3.09	3.61	3.18	3.34
ENSG00000213221.5	DNLZ	0.56	2.14	3.9208	0.00170783	0.0382534	2.44	1.87	2.41	2.37	2.5	2.45	1.81	1.48	2.04	2.06
ENSG00000144285.20	SCN1A	0.74	1.55	3.91871	0.00171464	0.0383504	1.95	1.21	1.78	1.79	1.85	2.32	0.75	1.31	1.31	1.33
ENSG00000135127.11	BICDL1	0.32	4.53	3.91526	0.00172597	0.0385185	4.69	4.37	4.63	4.65	4.73	4.74	4.22	4.56	4.25	4.45
ENSG00000132680.11	KHDC4	0.34	5.73	3.91491	0.00172712	0.0385185	5.9	5.57	5.85	5.77	5.99	6	5.4	5.79	5.41	5.65
ENSG00000164344.16	KLKB1	-0.46	3.13	-3.91351	0.00173174	0.0385661	2.92	3.35	2.88	2.96	2.66	3.12	3.26	3.36	3.23	3.53
ENSG00000117410.14	ATP6V0B	-0.23	6.25	-3.90448	0.0017618	0.0391792	6.14	6.37	6.27	6.09	6.04	6.17	6.28	6.38	6.4	6.42
ENSG00000173575.21	CHD2	0.32	6.74	3.90076	0.00177435	0.0393699	6.9	6.59	6.74	6.99	7.03	6.85	6.82	6.57	6.52	6.44
ENSG00000136153.20	LMO7	-0.32	4.99	-3.8997	0.00177793	0.0393699	4.83	5.15	4.81	4.98	4.66	4.86	5.21	5.23	5.18	4.98
ENSG00000104723.20	TUSC3	-0.2	6.52	-3.89894	0.00178051	0.0393699	6.42	6.62	6.46	6.48	6.32	6.41	6.57	6.61	6.6	6.67
ENSG00000104324.16	CPQ	-0.69	1.25	-3.89894	0.00178053	0.0393699	0.94	1.62	1.03	0.94	0.99	0.65	1.73	1.39	1.78	1.49
ENSG00000075043.18	KCNQ2	-0.28	5.4	-3.89735	0.00178592	0.0394326	5.26	5.54	5.1	5.33	5.32	5.28	5.67	5.43	5.46	5.6
ENSG00000138942.16	RNF185	-0.29	4.93	-3.89444	0.00179587	0.0395069	4.79	5.08	4.83	4.59	4.9	4.81	4.99	5.17	5.1	5.06
ENSG00000182667.14	NTM	0.43	3.01	3.89435	0.00179618	0.0395069	3.23	2.8	3.38	3.25	3.22	3.06	2.85	2.87	2.55	2.88
ENSG00000120647.10	CCDC77	0.22	5.38	3.89413	0.00179693	0.0395069	5.49	5.27	5.46	5.55	5.43	5.53	5.32	5.23	5.3	5.24
ENSG00000166816.14	LDHD	-0.52	2.66	-3.8863	0.00182399	0.0400069	2.41	2.94	2.42	2.64	2.2	2.31	3.05	2.84	3.1	2.71
ENSG00000131188.12	PRR7	-0.63	1.83	-3.88606	0.00182483	0.0400069	1.53	2.16	1.6	1.65	1.66	1.14	2.31	1.9	2.27	2.11
ENSG00000143674.11	MAP3K21	0.23	5.95	3.88508	0.00182824	0.0400249	6.06	5.83	6.07	6.08	6.13	5.96	5.93	5.75	5.87	5.78
ENSG00000046889.19	PREX2	0.23	6.18	3.8811	0.00184219	0.0402736	6.3	6.06	6.34	6.28	6.33	6.25	6.21	5.95	5.99	6.09
ENSG00000104967.7	NOVA2	0.7	2.21	3.87449	0.00186557	0.0407273	2.57	1.89	2.11	2.49	2.94	2.69	2	1.62	1.97	1.89
ENSG00000118960.13	HS1BP3	-0.24	4.46	-3.8732	0.00187017	0.0407702	4.34	4.58	4.32	4.3	4.31	4.41	4.59	4.58	4.57	4.58
ENSG00000132623.16	ANKEF1	-0.27	4.95	-3.87046	0.00187999	0.0409267	4.82	5.08	4.89	4.94	4.68	4.76	5.13	5	5.1	5.1
ENSG00000214336.4	FOXI3	-0.49	3.03	-3.86891	0.00188556	0.0409904	2.79	3.28	3.07	2.68	2.74	2.64	3.51	3.1	3.35	3.14
ENSG00000185215.9	TNFAIP2	-0.25	4.36	-3.86311	0.00190657	0.0413892	4.24	4.48	4.25	4.21	4.22	4.26	4.5	4.5	4.43	4.48
ENSG00000149923.14	PPP4C	-0.18	6.86	-3.8622	0.00190987	0.0414029	6.77	6.95	6.79	6.71	6.82	6.74	6.9	6.99	6.93	6.97
ENSG00000047634.15	SCML1	0.53	1.74	3.86083	0.0019149	0.0414539	2.02	1.51	1.99	1.99	1.94	2.09	1.53	1.64	1.42	1.34
ENSG00000122482.21	ZNF644	0.18	7.81	3.85975	0.00191883	0.0414811	7.9	7.72	7.99	7.92	7.81	7.89	7.73	7.72	7.72	7.72
ENSG00000175048.17	ZDHHC14	0.34	3.45	3.85812	0.00192484	0.0414996	3.63	3.29	3.55	3.64	3.73	3.58	3.4	3.16	3.26	3.31
ENSG00000101439.9	CST3	-0.34	4.28	-3.85806	0.00192505	0.0414996	4.12	4.45	4.17	4.1	4.03	4.16	4.56	4.2	4.58	4.44
ENSG00000168904.15	LRRC28	-0.36	3.43	-3.85432	0.00193884	0.0416734	3.26	3.62	3.11	3.43	3.27	3.18	3.7	3.6	3.61	3.55
ENSG00000135919.13	SERPINE2	-0.21	6.16	-3.85422	0.00193922	0.0416734	6.05	6.27	5.95	6.16	6.05	6.05	6.28	6.24	6.32	6.22
ENSG00000183598.3	HIST2H3D	-0.24	7.55	-3.85369	0.00194117	0.0416734	7.44	7.67	7.49	7.49	7.39	7.38	7.51	7.65	7.81	7.71
ENSG00000086504.16	MRPL28	-0.22	6.45	-3.85229	0.00194638	0.0417274	6.35	6.56	6.47	6.24	6.38	6.3	6.55	6.54	6.62	6.54
ENSG00000074527.12	NTN4	-0.87	0.53	-3.85128	0.00195015	0.0417503	0.15	1	0.34	-0.1	-0.25	0.36	1.08	1.05	0.96	0.76
ENSG00000131378.14	RFTN1	-0.49	2.99	-3.85011	0.00195451	0.041786	2.75	3.25	2.72	3.01	2.64	2.59	3.14	3.48	3.3	3.07
ENSG00000122490.19	PQLC1	-0.45	3.25	-3.8444	0.00197596	0.0421296	3.03	3.48	2.74	3.15	3.07	3.13	3.24	3.59	3.46	3.58
ENSG00000102038.15	SMARCA1	-0.19	7.13	-3.84337	0.00197988	0.0421296	7.03	7.22	7.03	7.09	7.07	6.94	7.3	7.17	7.22	7.21
ENSG00000122378.14	PRXL2A	-0.19	6.33	-3.84307	0.001981	0.0421296	6.24	6.42	6.23	6.29	6.2	6.22	6.38	6.4	6.4	6.51
ENSG00000142208.16	AKT1	-0.19	6.47	-3.84295	0.00198145	0.0421296	6.38	6.56	6.35	6.31	6.4	6.44	6.53	6.54	6.56	6.62
ENSG00000169515.8	CCDC8	-0.26	4.98	-3.84143	0.00198723	0.042148	4.85	5.12	4.68	4.87	4.95	4.89	5.2	5.07	5.12	5.08
ENSG00000159579.14	RSPRY1	0.2	5.64	3.84115	0.00198827	0.042148	5.75	5.54	5.75	5.68	5.75	5.8	5.58	5.55	5.48	5.56
ENSG00000136628.18	EPRS	0.17	8.94	3.84057	0.00199047	0.042148	9.02	8.85	9.03	9.12	8.95	8.99	8.83	8.83	8.87	8.87
ENSG00000146414.16	SHPRH	0.21	5.97	3.83868	0.00199771	0.0422336	6.08	5.87	6.01	6.19	6.03	6.09	5.9	5.91	5.83	5.83
ENSG00000181396.13	OGFOD3	-0.28	4.67	-3.83809	0.00199996	0.0422336	4.53	4.81	4.59	4.42	4.6	4.52	4.75	4.76	4.95	4.77
ENSG00000122882.10	ECD	0.18	5.89	3.83688	0.00200458	0.0422704	5.98	5.8	5.98	5.97	5.97	6	5.78	5.82	5.78	5.81
ENSG00000132294.15	EFR3A	-0.25	6.66	-3.83621	0.00200716	0.0422704	6.54	6.78	6.63	6.68	6.4	6.44	6.81	6.82	6.79	6.72
ENSG00000129194.7	SOX15	-0.92	0.51	-3.83462	0.00201327	0.0423414	0.11	1	-0.01	0.28	-0.2	0.13	1.06	0.63	1.35	0.83
ENSG00000185129.6	PURA	-0.3	3.77	-3.82944	0.00203333	0.0427055	3.63	3.92	3.55	3.73	3.58	3.65	3.96	3.87	3.93	3.93
ENSG00000148677.6	ANKRD1	-3.28	-2.98	-3.82872	0.00203612	0.0427062	-3.5	-1.13	-4.3	-3.7	-6.23	-4.39	-2.56	-0.99	0.2	-1.91
ENSG00000135749.19	PCNX2	0.23	6.17	3.82287	0.00205904	0.0431285	6.28	6.06	6.24	6.36	6.26	6.26	6.13	6.09	6.11	5.9
ENSG00000153832.12	FBXO36	0.44	2.7	3.82128	0.0020653	0.0431968	2.94	2.48	3.12	2.87	2.95	2.78	2.37	2.44	2.41	2.64
ENSG00000121904.17	CSMD2	0.35	4.06	3.82063	0.00206787	0.0431968	4.24	3.89	4.08	4.22	4.37	4.25	4.12	3.84	3.8	3.8
ENSG00000082781.12	ITGB5	0.16	8.65	3.81957	0.00207206	0.0432261	8.73	8.57	8.74	8.74	8.75	8.71	8.51	8.54	8.62	8.62
ENSG00000136367.14	ZFHX2	0.75	2.43	3.81785	0.00207891	0.0432861	2.81	2.08	2.59	2.63	3.26	2.73	2.35	2.2	1.51	2.19
ENSG00000082258.13	CCNT2	0.21	6.75	3.81744	0.00208052	0.0432861	6.86	6.65	6.98	6.86	6.75	6.84	6.68	6.66	6.64	6.62
ENSG00000158528.12	PPP1R9A	0.26	5.44	3.81612	0.00208579	0.0433374	5.57	5.31	5.64	5.6	5.52	5.51	5.48	5.34	5.26	5.18
ENSG00000110536.14	PTPMT1	-0.21	5.51	-3.81311	0.00209786	0.04353	5.41	5.62	5.45	5.41	5.36	5.4	5.56	5.58	5.72	5.62
ENSG00000171766.16	GATM	-0.34	5.44	-3.80806	0.00211822	0.0438936	5.27	5.61	5.47	5.33	4.99	5.28	5.59	5.62	5.72	5.5
ENSG00000138161.14	CUZD1	-0.6	4.22	-3.80575	0.00212763	0.0440298	3.92	4.54	4.14	4.24	3.71	3.57	4.55	4.7	4.72	4.16
ENSG00000128965.13	CHAC1	0.18	6.92	3.80217	0.00214227	0.0442383	7.01	6.83	7.02	7.07	7.02	6.93	6.8	6.79	6.87	6.86
ENSG00000168040.4	FADD	-0.22	6.12	-3.8017	0.00214418	0.0442383	6.02	6.24	6.06	5.98	5.93	6.08	6.15	6.22	6.19	6.36
ENSG00000198417.7	MT1F	-0.53	3.29	-3.80119	0.00214627	0.0442383	3.02	3.57	2.73	3.04	3.13	3.13	3.57	3.44	3.92	3.32
ENSG00000100387.8	RBX1	-0.27	6.02	-3.79915	0.00215468	0.0443527	5.89	6.16	5.99	5.83	5.74	6	6.02	6.21	6.23	6.16
ENSG00000005513.10	SOX8	0.35	3.94	3.79616	0.00216707	0.0444245	4.12	3.77	3.88	4.13	4.29	4.13	3.86	3.71	3.73	3.75
ENSG00000135090.14	TAOK3	0.35	3.89	3.79608	0.00216738	0.0444245	4.06	3.72	4.04	4.2	4.13	3.88	3.82	3.58	3.81	3.66
ENSG00000154305.18	MIA3	0.2	6.7	3.79522	0.00217095	0.0444245	6.8	6.6	6.87	6.76	6.83	6.75	6.72	6.56	6.56	6.55
ENSG00000053254.15	FOXN3	0.28	7.61	3.79489	0.00217235	0.0444245	7.74	7.47	7.58	7.72	7.95	7.72	7.59	7.36	7.45	7.48
ENSG00000111252.10	SH2B3	0.21	6.42	3.79485	0.0021725	0.0444245	6.53	6.32	6.52	6.57	6.61	6.42	6.39	6.28	6.26	6.34
ENSG00000128294.16	TPST2	0.23	6.37	3.79044	0.00219094	0.0447425	6.49	6.26	6.49	6.41	6.51	6.54	6.11	6.22	6.31	6.37
ENSG00000135318.12	NT5E	-0.7	0.89	-3.78547	0.00221189	0.045109	0.58	1.27	0.52	0.51	0.62	0.5	1.08	1.19	1.5	1.22
ENSG00000121940.15	CLCC1	0.25	5.09	3.7848	0.00221471	0.045109	5.22	4.97	5.32	5.12	5.14	5.29	4.94	4.99	5.02	4.94
ENSG00000169884.14	WNT10B	-3.27	-2.47	-3.78257	0.00222422	0.0452283	-3.1	-0.72	-4.3	-3.7	-6.23	-2.07	-0.4	-0.01	-2.29	-0.72
ENSG00000184702.20	SEPT5	-0.51	2.32	-3.78206	0.0022264	0.0452283	2.09	2.58	2.17	1.77	2.09	2.28	2.55	2.46	2.56	2.71
ENSG00000176454.14	LPCAT4	0.34	4.64	3.77801	0.00224375	0.0455211	4.81	4.47	4.64	4.78	4.99	4.84	4.47	4.52	4.29	4.61
ENSG00000083454.22	P2RX5	0.31	3.6	3.77602	0.0022523	0.0456348	3.76	3.45	3.66	3.7	3.88	3.77	3.51	3.44	3.4	3.43
ENSG00000127578.7	WFIKKN1	-0.43	3.05	-3.77459	0.00225847	0.0457002	2.83	3.27	2.65	3	2.96	2.69	3.44	3.14	3.27	3.2
ENSG00000051108.15	HERPUD1	0.21	5.25	3.77363	0.00226264	0.0457248	5.36	5.14	5.32	5.37	5.33	5.4	5.06	5.18	5.13	5.18
ENSG00000140526.18	ABHD2	0.29	5.4	3.7722	0.00226888	0.0457911	5.54	5.26	5.56	5.49	5.73	5.38	5.38	5.19	5.26	5.2
ENSG00000179715.13	PCED1B	0.62	1.59	3.76948	0.00228074	0.0459707	1.91	1.32	1.72	1.9	1.9	2.06	1.02	1.39	1.59	1.18
ENSG00000168779.19	SHOX2	1.68	-2.04	3.76486	0.002301	0.0463189	-1.08	-2.45	-1.13	-1.63	-1.18	-0.93	-2.84	-2.39	-2.82	-3.39
ENSG00000196139.14	AKR1C3	-0.37	3.78	-3.76381	0.00230567	0.0463526	3.6	3.97	3.76	3.76	3.33	3.55	3.96	3.99	3.98	3.92
ENSG00000110900.15	TSPAN11	-0.55	2.68	-3.75793	0.00233178	0.0467967	2.41	2.97	2.46	2.13	2.67	2.34	3.29	2.8	2.88	2.87
ENSG00000151623.15	NR3C2	-0.88	1.31	-3.75715	0.00233529	0.0467967	0.89	1.78	0.62	1.25	0.4	1.14	2.1	1.87	1.72	1.37
ENSG00000134278.15	SPIRE1	0.27	4.45	3.75681	0.00233682	0.0467967	4.58	4.32	4.48	4.61	4.55	4.68	4.29	4.22	4.4	4.33
ENSG00000167985.6	SDHAF2	-0.24	4.52	-3.75555	0.00234247	0.0468495	4.4	4.64	4.38	4.44	4.33	4.45	4.62	4.69	4.62	4.63
ENSG00000117411.16	B4GALT2	-0.2	6.26	-3.75431	0.00234805	0.0469004	6.16	6.36	6.1	6.08	6.24	6.21	6.38	6.31	6.36	6.37
ENSG00000120279.6	MYCT1	-1.36	-0.62	-3.75249	0.00235627	0.0469999	-1.14	0.12	-0.68	-1.5	-1.98	-1.02	0.59	-0.17	0.04	-0.22
ENSG00000110218.9	PANX1	-0.24	5.1	-3.75123	0.00236197	0.0469999	4.98	5.22	4.95	5.08	4.99	4.92	5.31	5.17	5.15	5.25
ENSG00000101333.16	PLCB4	-0.25	4.57	-3.75119	0.00236213	0.0469999	4.45	4.7	4.36	4.45	4.46	4.51	4.77	4.71	4.62	4.68
ENSG00000143842.15	SOX13	0.26	5.72	3.74593	0.00238609	0.0473793	5.85	5.59	5.74	5.83	6.04	5.78	5.68	5.6	5.53	5.55
ENSG00000131153.9	GINS2	-0.22	5.85	-3.74567	0.00238731	0.0473793	5.74	5.96	5.75	5.58	5.79	5.82	5.92	6	5.98	5.93
ENSG00000196576.15	PLXNB2	-0.28	6.53	-3.74479	0.00239131	0.0473982	6.39	6.67	6.36	6.39	6.53	6.29	6.83	6.5	6.76	6.6
ENSG00000072041.17	SLC6A15	0.22	6.19	3.74175	0.0024053	0.0476145	6.31	6.08	6.41	6.36	6.17	6.31	6.07	6.04	6.04	6.16
ENSG00000168661.14	ZNF30	0.29	3.74	3.73978	0.00241443	0.0477343	3.89	3.6	3.93	3.95	3.83	3.83	3.6	3.65	3.62	3.53
ENSG00000086061.16	DNAJA1	-0.29	7.67	-3.739	0.00241804	0.0477447	7.53	7.82	7.36	7.37	7.75	7.62	7.84	7.83	7.74	7.88
ENSG00000240563.2	L1TD1	0.22	9.79	3.73726	0.00242614	0.047838	9.9	9.68	9.8	9.86	10.08	9.87	9.77	9.64	9.68	9.64
ENSG00000158716.8	DUSP23	-0.29	4.99	-3.73633	0.00243045	0.047838	4.85	5.13	4.77	4.9	4.73	5	4.99	5.13	5.19	5.21
ENSG00000092847.12	AGO1	0.33	7.23	3.73563	0.00243376	0.047838	7.4	7.07	7.32	7.41	7.65	7.2	7.25	6.93	7.06	7.04
ENSG00000128016.6	ZFP36	0.79	1.48	3.73534	0.00243511	0.047838	1.88	1.12	1.46	2.04	2.29	1.65	1.17	1.27	0.78	1.15
ENSG00000004777.18	ARHGAP33	0.79	1.56	3.73451	0.00243897	0.0478532	1.94	1.22	1.66	1.84	2.27	1.95	1.5	1.59	0.73	0.94
ENSG00000156140.10	ADAMTS3	0.51	3.24	3.7321	0.00245027	0.0480141	3.49	3	3.51	3.62	3.69	3.13	3.2	3.06	2.76	2.95
ENSG00000134363.12	FST	-0.41	3.5	-3.72979	0.00246116	0.0481506	3.31	3.71	3.47	3.51	3.08	3.15	3.84	3.67	3.62	3.69
ENSG00000152402.10	GUCY1A2	0.5	2.38	3.72931	0.00246345	0.0481506	2.64	2.14	2.82	2.73	2.49	2.49	2.38	1.97	2.06	2.09
ENSG00000152137.6	HSPB8	-0.34	3.05	-3.72559	0.00248112	0.0484349	2.88	3.23	2.8	2.82	2.98	2.9	3.21	3.23	3.25	3.2
ENSG00000116852.14	KIF21B	0.3	5.45	3.72454	0.00248609	0.048471	5.6	5.3	5.49	5.66	5.75	5.49	5.4	5.12	5.43	5.27
ENSG00000166501.14	PRKCB	-0.24	5.51	-3.72343	0.00249139	0.0485133	5.39	5.64	5.26	5.45	5.44	5.4	5.77	5.62	5.57	5.58
ENSG00000152208.13	GRID2	-0.3	4.46	-3.72193	0.00249858	0.0485922	4.3	4.62	4.12	4.38	4.37	4.34	4.7	4.6	4.67	4.48
ENSG00000135519.8	KCNH3	-2.63	-2.29	-3.71932	0.00251113	0.0486957	-2.83	-0.8	-5.89	-1.78	-2.53	-4.39	-0.4	-0.8	-1.23	-1.27
ENSG00000143494.15	VASH2	0.27	7.37	3.7193	0.00251124	0.0486957	7.51	7.24	7.32	7.53	7.67	7.51	7.37	7.16	7.16	7.27
ENSG00000099785.10	MARCH2	-0.25	4.14	-3.71837	0.00251574	0.0486957	4.02	4.27	3.98	4.03	3.98	4.07	4.25	4.24	4.29	4.27
ENSG00000101850.13	GPR143	-0.33	3.62	-3.71766	0.00251917	0.0486957	3.47	3.79	3.44	3.42	3.51	3.47	3.79	3.67	3.71	3.97
ENSG00000126878.13	AIF1L	-0.16	8.11	-3.71757	0.00251961	0.0486957	8.03	8.19	8.03	8	8.07	8.02	8.15	8.15	8.23	8.22
ENSG00000086289.12	EPDR1	-0.32	3.64	-3.71329	0.0025404	0.0490364	3.48	3.81	3.59	3.37	3.5	3.44	3.7	3.83	3.93	3.75
ENSG00000104219.13	ZDHHC2	-0.29	6.47	-3.71218	0.0025458	0.0490796	6.33	6.62	6.49	6.43	6.05	6.35	6.62	6.6	6.63	6.63
ENSG00000170549.4	IRX1	-1.28	-0.43	-3.71146	0.00254937	0.0490872	-0.96	0.28	-1.13	-0.53	-1.47	-1.22	0.73	0.34	0.04	-0.22
ENSG00000095015.6	MAP3K1	0.23	5.95	3.70735	0.00256956	0.0493902	6.07	5.84	6.18	6.16	5.94	6	5.86	5.81	5.87	5.81
ENSG00000137819.13	PAQR5	0.22	5.02	3.70677	0.00257243	0.0493902	5.14	4.91	5.15	5.21	5.1	5.06	4.98	4.91	4.89	4.87
ENSG00000130208.9	APOC1	0.24	4.68	3.70632	0.00257466	0.0493902	4.81	4.56	4.86	4.8	4.78	4.77	4.65	4.45	4.53	4.59
ENSG00000234745.11	HLA-B	-0.2	6.11	-3.70113	0.00260044	0.049823	6.01	6.21	6.04	6.07	5.89	6.05	6.19	6.24	6.23	6.17
ENSG00000145012.13	LPP	-0.28	6.06	-3.70041	0.00260407	0.0498309	5.92	6.2	5.82	6.05	5.94	5.85	6.41	6.05	6.17	6.16
ENSG00000141446.11	ESCO1	0.19	6.96	3.69892	0.00261149	0.0498739	7.06	6.86	7.01	7.06	7.06	7.09	6.8	6.94	6.78	6.94
ENSG00000103187.8	COTL1	-0.21	7.09	-3.69807	0.00261579	0.0498739	6.99	7.2	6.95	6.98	7.12	6.92	7.16	7.16	7.29	7.18
ENSG00000148835.11	TAF5	0.25	5.09	3.69803	0.00261597	0.0498739	5.22	4.97	5.15	5.16	5.29	5.27	4.87	5.02	4.91	5.07
ENSG00000125846.15	ZNF133	0.27	4.69	3.69682	0.00262209	0.0499292	4.84	4.56	4.79	4.85	4.84	4.85	4.41	4.48	4.72	4.62
ENSG00000165138.18	ANKS6	-0.24	6.24	-3.69593	0.00262657	0.0499531	6.12	6.36	5.97	6.08	6.26	6.15	6.45	6.33	6.34	6.31
ENSG00000065534.18	MYLK	0.27	4.77	3.695	0.00263127	0.0499813	4.91	4.64	4.86	4.94	4.97	4.86	4.7	4.52	4.8	4.55
ENSG00000156795.7	WDYHV1	-0.31	4.18	-3.69036	0.00265482	0.0503669	4.03	4.33	4.1	3.93	3.88	4.2	4.26	4.31	4.37	4.36
ENSG00000135392.16	DNAJC14	-0.2	5.97	-3.6883	0.00266536	0.050505	5.87	6.07	5.85	5.81	5.89	5.93	6.16	6.02	6.04	6.05
ENSG00000104549.12	SQLE	0.27	7.35	3.68759	0.002669	0.0505123	7.49	7.22	7.42	7.38	7.56	7.59	7.17	7.19	7.07	7.42
ENSG00000065978.19	YBX1	0.16	10.07	3.68613	0.0026765	0.0505923	10.15	9.98	10.09	10.1	10.24	10.16	9.98	9.95	9.97	10.04
ENSG00000109762.16	SNX25	-0.22	4.74	-3.6843	0.00268596	0.0506978	4.63	4.86	4.66	4.58	4.68	4.59	4.9	4.82	4.87	4.83
ENSG00000143878.9	RHOB	0.35	4.35	3.68378	0.00268862	0.0506978	4.53	4.18	4.52	4.74	4.33	4.51	4.09	4.1	4.35	4.16
ENSG00000174516.15	PELI3	-0.38	2.89	-3.67753	0.00272117	0.0512492	2.72	3.08	2.78	2.58	2.65	2.82	2.98	3.06	3.19	3.1
ENSG00000183011.13	NAA38	-0.28	3.81	-3.67584	0.00273001	0.0513195	3.67	3.95	3.62	3.65	3.67	3.73	4.01	3.87	3.99	3.92
ENSG00000155367.15	PPM1J	-0.37	4.08	-3.67555	0.00273152	0.0513195	3.91	4.27	3.76	3.73	3.9	4.21	4.4	4.2	4.23	4.25
ENSG00000135451.13	TROAP	0.22	4.7	3.67054	0.00275798	0.0517538	4.81	4.59	4.77	4.81	4.82	4.82	4.57	4.67	4.53	4.58
ENSG00000115419.12	GLS	0.25	6.77	3.6698	0.00276192	0.0517651	6.9	6.65	7	6.86	6.78	6.97	6.61	6.74	6.48	6.75
ENSG00000103152.11	MPG	-0.27	5.23	-3.66716	0.00277598	0.0519659	5.1	5.36	5.18	5.1	5.06	5.05	5.38	5.16	5.51	5.39
ENSG00000096070.19	BRPF3	0.41	3.93	3.66626	0.00278077	0.0519926	4.14	3.73	3.94	3.95	4.42	4.23	3.83	3.67	3.65	3.77
ENSG00000163808.17	KIF15	0.22	5.88	3.66449	0.00279028	0.0521076	5.99	5.77	6.14	5.95	5.92	5.96	5.71	5.82	5.76	5.79
ENSG00000176720.6	BOK	-0.21	5.54	-3.66347	0.00279577	0.0521472	5.44	5.64	5.34	5.44	5.47	5.48	5.54	5.7	5.67	5.67
ENSG00000181449.4	SOX2	-0.2	8.13	-3.66024	0.00281316	0.0523669	8.04	8.23	8.09	8.09	7.86	8.09	8.26	8.21	8.25	8.22
ENSG00000264343.6	NOTCH2NLA	0.59	2.09	3.65953	0.00281703	0.0523669	2.4	1.81	2.75	2.23	2.35	2.22	2.06	1.51	1.85	1.74
ENSG00000164879.7	CA3	-0.81	1.18	-3.65941	0.00281768	0.0523669	0.8	1.62	1.21	0.74	0.52	0.59	1.76	1.91	1.48	1.23
ENSG00000174099.11	MSRB3	-0.75	1.26	-3.65838	0.00282324	0.0523837	0.93	1.65	0.65	1.32	0.74	0.87	1.55	1.8	1.29	1.86
ENSG00000115461.5	IGFBP5	-0.78	1.92	-3.658	0.00282534	0.0523837	1.52	2.35	1.27	1.76	1.64	1.32	2.72	2.33	2.47	1.83
ENSG00000131773.14	KHDRBS3	0.22	4.9	3.65706	0.00283045	0.0524127	5.01	4.79	5	5.05	4.96	5.02	4.81	4.73	4.78	4.83
ENSG00000243927.6	MRPS6	0.29	6.12	3.65601	0.00283615	0.0524127	6.26	5.97	6.08	6.18	6.48	6.31	6.04	5.91	5.89	6.05
ENSG00000197956.10	S100A6	-0.26	4.31	-3.65535	0.00283978	0.0524127	4.18	4.44	4.27	4.25	4.13	4.08	4.43	4.49	4.37	4.46
ENSG00000146757.13	ZNF92	0.21	6.58	3.65523	0.00284043	0.0524127	6.69	6.48	6.77	6.67	6.61	6.68	6.37	6.56	6.44	6.53
ENSG00000182054.9	IDH2	-0.24	5.98	-3.65384	0.00284803	0.0524904	5.86	6.11	5.79	5.81	5.93	5.9	6.26	5.99	6.15	6.01
ENSG00000214078.12	CPNE1	0.19	6.5	3.65131	0.00286193	0.0526737	6.6	6.4	6.58	6.56	6.53	6.71	6.37	6.47	6.38	6.39
ENSG00000138757.14	G3BP2	-0.16	8.83	-3.65079	0.00286477	0.0526737	8.75	8.91	8.75	8.78	8.71	8.78	8.97	8.87	8.86	8.93
ENSG00000065243.20	PKN2	0.18	6.14	3.64935	0.00287275	0.0527578	6.23	6.05	6.18	6.22	6.23	6.29	6.04	6.07	6	6.09
ENSG00000066933.16	MYO9A	0.24	5.64	3.64817	0.00287927	0.0528086	5.76	5.52	5.7	5.89	5.73	5.69	5.61	5.59	5.42	5.45
ENSG00000173482.16	PTPRM	-0.33	3.54	-3.64758	0.00288254	0.0528086	3.38	3.71	3.43	3.5	3.29	3.29	3.76	3.81	3.6	3.66
ENSG00000186777.11	ZNF732	0.24	4.81	3.64644	0.00288888	0.0528086	4.93	4.7	5.01	4.85	4.97	4.91	4.7	4.75	4.59	4.74
ENSG00000140391.14	TSPAN3	-0.2	7.08	-3.64578	0.00289254	0.0528086	6.98	7.18	7.1	6.97	6.86	6.99	7.16	7.15	7.15	7.25
ENSG00000102575.12	ACP5	-0.29	3.84	-3.64569	0.00289304	0.0528086	3.7	3.99	3.81	3.64	3.6	3.75	4.04	3.91	4.02	3.97
ENSG00000197746.14	PSAP	-0.14	9.49	-3.64517	0.00289596	0.0528086	9.42	9.56	9.4	9.42	9.4	9.46	9.6	9.51	9.56	9.58
ENSG00000198841.3	KTI12	-0.41	2.71	-3.64423	0.00290121	0.0528423	2.51	2.93	2.43	2.57	2.33	2.66	2.93	2.94	3.03	2.78
ENSG00000185088.14	RPS27L	-0.39	6.57	-3.64058	0.00292168	0.0531525	6.38	6.76	6.46	6.45	5.98	6.62	6.63	6.86	6.79	6.76
ENSG00000130511.16	SSBP4	-0.29	4.17	-3.63808	0.00293576	0.0532927	4.03	4.31	3.96	4.12	4.12	3.89	4.31	4.27	4.25	4.39
ENSG00000153207.15	AHCTF1	0.18	7.35	3.63799	0.00293626	0.0532927	7.44	7.26	7.46	7.45	7.47	7.38	7.36	7.17	7.28	7.23
ENSG00000091129.20	NRCAM	0.36	2.99	3.63547	0.00295052	0.0534889	3.18	2.82	3.13	3.33	3.14	3.08	2.81	2.88	2.69	2.84
ENSG00000022355.17	GABRA1	-0.81	0.4	-3.63092	0.00297649	0.0538968	0.04	0.86	-0.06	0.04	0.08	-0.14	0.78	1.05	0.91	0.56
ENSG00000198901.14	PRC1	0.18	6.96	3.62809	0.00299278	0.054101	7.05	6.86	7.08	7.11	6.93	7.07	6.87	6.85	6.82	6.91
ENSG00000131149.19	GSE1	0.46	5.45	3.62775	0.00299475	0.054101	5.67	5.23	5.36	5.63	6.04	5.66	5.5	5.09	5.16	5.16
ENSG00000137449.15	CPEB2	0.71	1.1	3.62638	0.00300265	0.0541806	1.47	0.78	1.19	1.79	1.6	1.22	0.7	0.87	0.61	0.81
ENSG00000156381.9	ANKRD9	-0.24	5.3	-3.62341	0.00301984	0.0544004	5.18	5.42	5.13	5.12	5.29	5.19	5.4	5.46	5.3	5.52
ENSG00000143333.7	RGS16	0.34	4.88	3.62307	0.00302186	0.0544004	5.05	4.72	5.2	5.16	4.95	4.89	4.65	4.63	4.96	4.62
ENSG00000118707.10	TGIF2	0.2	6.57	3.62178	0.00302936	0.0544233	6.66	6.47	6.74	6.62	6.66	6.63	6.46	6.41	6.59	6.41
ENSG00000013441.16	CLK1	0.32	4.66	3.62131	0.00303213	0.0544233	4.82	4.49	4.91	4.83	4.78	4.77	4.25	4.68	4.41	4.63
ENSG00000171295.12	ZNF440	-0.24	4.52	-3.62104	0.00303366	0.0544233	4.4	4.64	4.37	4.35	4.5	4.39	4.66	4.65	4.6	4.65
ENSG00000100503.23	NIN	0.22	5.36	3.61939	0.00304336	0.0544428	5.46	5.25	5.43	5.44	5.51	5.48	5.37	5.28	5.15	5.2
ENSG00000123131.13	PRDX4	-0.23	6.77	-3.61874	0.00304713	0.0544428	6.65	6.88	6.71	6.61	6.51	6.78	6.76	6.96	6.91	6.9
ENSG00000271254.6	AC240274.1	0.56	3.01	3.61869	0.00304742	0.0544428	3.3	2.75	3.59	3.24	3.05	3.27	2.93	2.5	3.06	2.46
ENSG00000275074.2	NUDT18	-0.86	1.01	-3.61732	0.00305548	0.0544428	0.64	1.44	1.1	0.57	0.22	0.53	1.81	1.12	1.15	1.58
ENSG00000141577.14	CEP131	0.25	4.5	3.61689	0.00305802	0.0544428	4.63	4.38	4.57	4.65	4.74	4.54	4.35	4.42	4.42	4.33
ENSG00000175183.10	CSRP2	-0.17	7.13	-3.61656	0.00305997	0.0544428	7.05	7.22	7.09	7.04	7	7.06	7.15	7.21	7.25	7.26
ENSG00000075420.13	FNDC3B	0.22	5.84	3.61534	0.00306721	0.0544428	5.95	5.73	5.97	5.97	5.94	5.93	5.78	5.55	5.8	5.77
ENSG00000205364.4	MT1M	-1.36	-0.61	-3.61505	0.0030689	0.0544428	-1.15	0.15	-0.76	-1.63	-0.94	-1.89	0.67	0.22	-0.31	-0.22
ENSG00000157827.20	FMNL2	0.17	6.6	3.61502	0.00306905	0.0544428	6.68	6.51	6.63	6.73	6.72	6.65	6.58	6.51	6.48	6.48
ENSG00000132872.12	SYT4	0.38	2.85	3.61486	0.00307001	0.0544428	3.05	2.67	3.13	3.13	2.99	2.92	2.6	2.85	2.61	2.6
ENSG00000163755.8	HPS3	-0.21	7.02	-3.61429	0.00307338	0.0544428	6.92	7.12	7	6.98	6.8	6.87	7.17	7.03	7.19	7.1
ENSG00000143217.9	NECTIN4	-0.94	0.11	-3.6135	0.00307805	0.0544632	-0.28	0.63	-0.16	-0.41	-0.2	-0.69	0.61	0.95	0.24	0.54
ENSG00000170325.14	PRDM10	0.26	4.71	3.61189	0.00308765	0.0545528	4.85	4.58	4.72	4.82	4.92	4.92	4.69	4.46	4.57	4.61
ENSG00000170558.9	CDH2	-0.19	5.9	-3.61101	0.00309287	0.0545528	5.8	6	5.76	5.92	5.75	5.78	6.02	5.96	5.98	6.02
ENSG00000113721.14	PDGFRB	-0.33	3.8	-3.61088	0.00309367	0.0545528	3.63	3.97	3.52	3.65	3.78	3.55	4.14	3.88	4	3.87
ENSG00000146166.16	LGSN	-1.89	-1.38	-3.60899	0.00310491	0.0546888	-1.96	-0.38	-1.24	-1.27	-3.06	-3.65	-0.46	-0.17	-1.03	-0.18
ENSG00000141741.12	MIEN1	-0.3	4.53	-3.6054	0.00312652	0.0550068	4.38	4.69	4.26	4.31	4.36	4.6	4.68	4.68	4.79	4.58
ENSG00000162852.14	CNST	0.22	5.68	3.6042	0.00313372	0.0550711	5.78	5.57	5.92	5.78	5.66	5.78	5.57	5.56	5.59	5.55
ENSG00000198797.7	BRINP2	0.81	0.44	3.60221	0.00314578	0.0552203	0.88	0.11	1.08	0.51	0.97	0.79	0.18	0.13	0.08	-0.18
ENSG00000105821.15	DNAJC2	0.24	5.18	3.60066	0.00315518	0.0553134	5.3	5.06	5.31	5.15	5.36	5.37	5.03	5.09	4.96	5.13
ENSG00000197385.5	ZNF860	0.37	3.57	3.60016	0.00315822	0.0553134	3.76	3.41	3.75	3.76	3.94	3.57	3.54	3.44	3.23	3.37
ENSG00000133985.3	TTC9	0.27	5.6	3.59936	0.00316311	0.0553365	5.73	5.46	5.58	5.64	5.91	5.78	5.47	5.36	5.52	5.5
ENSG00000104142.11	VPS18	-0.24	5.51	-3.59851	0.00316828	0.0553645	5.39	5.63	5.27	5.31	5.5	5.48	5.55	5.62	5.66	5.68
ENSG00000196081.9	ZNF724	0.18	5.97	3.59771	0.00317314	0.0553871	6.06	5.88	6.08	6.07	6.09	5.99	5.85	5.94	5.82	5.88
ENSG00000135334.9	AKIRIN2	0.33	5.31	3.59406	0.00319558	0.055716	5.47	5.16	5.24	5.57	5.7	5.37	5.23	5.07	5.2	5.11
ENSG00000164488.12	DACT2	-0.46	2.36	-3.59347	0.00319919	0.0557163	2.13	2.6	1.95	2.41	2.05	2.06	2.7	2.57	2.62	2.49
ENSG00000196670.13	ZFP62	0.22	6.11	3.59275	0.00320366	0.0557315	6.22	6	6.17	6.19	6.21	6.3	5.98	6.15	5.89	5.99
ENSG00000182534.13	MXRA7	-0.16	6.15	-3.59084	0.00321551	0.0558748	6.06	6.23	6.06	6.07	6.04	6.08	6.24	6.24	6.19	6.24
ENSG00000213977.8	TAX1BP3	-0.22	5.79	-3.58944	0.00322416	0.0559414	5.68	5.9	5.72	5.54	5.71	5.75	5.86	5.96	5.95	5.84
ENSG00000278311.5	GGNBP2	0.21	5.53	3.58906	0.00322656	0.0559414	5.63	5.42	5.56	5.67	5.68	5.61	5.47	5.31	5.48	5.42
ENSG00000197622.13	CDC42SE1	0.16	7.08	3.58796	0.00323338	0.0559972	7.16	7	7.17	7.17	7.08	7.22	6.99	7	7.02	6.97
ENSG00000198899.2	MT-ATP6	0.88	3.7	3.58713	0.00323857	0.0560156	4.14	3.28	3.49	3.95	4.8	4.28	3.17	3.64	2.84	3.44
ENSG00000147124.12	ZNF41	0.27	4.15	3.58663	0.00324168	0.0560156	4.29	4.02	4.26	4.29	4.39	4.2	3.94	4.03	4	4.09
ENSG00000181458.10	TMEM45A	-0.28	4.16	-3.5845	0.00325505	0.056184	4.03	4.3	4.14	4.05	3.95	3.97	4.42	4.19	4.3	4.29
ENSG00000121871.4	SLITRK3	-0.48	2.35	-3.58368	0.00326014	0.0562093	2.12	2.6	1.99	2.38	1.89	2.17	2.68	2.57	2.66	2.46
ENSG00000123444.14	KBTBD4	-0.31	4.07	-3.57964	0.00328565	0.0564702	3.93	4.22	4.04	3.9	3.79	3.96	4.3	4.24	4.04	4.31
ENSG00000145703.16	IQGAP2	0.17	7.13	3.57931	0.00328774	0.0564702	7.21	7.04	7.27	7.25	7.13	7.2	7.06	7.05	7.03	7.03
ENSG00000166450.13	PRTG	-0.4	3.54	-3.57916	0.00328872	0.0564702	3.34	3.75	3.29	3.43	3.11	3.53	3.8	3.82	3.83	3.53
ENSG00000140478.15	GOLGA6D	0.65	2.28	3.57898	0.00328985	0.0564702	2.61	1.98	2.8	2.77	2.13	2.7	2.17	2.08	1.99	1.64
ENSG00000072864.15	NDE1	0.24	4.55	3.57823	0.0032946	0.0564893	4.67	4.43	4.61	4.61	4.77	4.67	4.43	4.38	4.41	4.48
ENSG00000198625.13	MDM4	0.23	5.95	3.57535	0.00331296	0.0567413	6.07	5.84	5.96	6.12	6.16	6.01	5.97	5.84	5.73	5.79
ENSG00000104872.11	PIH1D1	-0.17	6.61	-3.57455	0.00331808	0.0567663	6.53	6.7	6.58	6.44	6.53	6.55	6.68	6.66	6.69	6.75
ENSG00000156504.16	FAM122B	0.27	4.21	3.5739	0.00332222	0.0567744	4.35	4.08	4.36	4.33	4.23	4.47	4.11	4.13	4.01	4.05
ENSG00000135636.14	DYSF	0.42	4.09	3.57094	0.00334125	0.0570368	4.3	3.9	4.16	4.27	4.59	4.17	4.18	3.71	3.86	3.81
ENSG00000132773.12	TOE1	-0.24	4.28	-3.56984	0.00334834	0.0570612	4.16	4.4	4.21	4.12	4.17	4.14	4.45	4.41	4.31	4.42
ENSG00000105499.14	PLA2G4C	-0.43	3.48	-3.56958	0.00335004	0.0570612	3.28	3.69	3.67	3.26	3.08	3.08	3.71	3.56	3.79	3.69
ENSG00000197557.7	TTC30A	-0.38	3.42	-3.56679	0.0033681	0.0573057	3.23	3.62	3.18	3.27	3.08	3.39	3.6	3.54	3.82	3.47
ENSG00000120162.10	MOB3B	0.28	4.59	3.56458	0.00338252	0.0574881	4.73	4.45	4.66	4.8	4.87	4.58	4.47	4.34	4.44	4.53
ENSG00000176340.4	COX8A	-0.17	7.58	-3.5548	0.00344692	0.0584612	7.5	7.67	7.54	7.49	7.45	7.51	7.59	7.63	7.73	7.72
ENSG00000119938.9	PPP1R3C	-0.44	2.7	-3.55412	0.00345149	0.0584612	2.5	2.93	2.48	2.64	2.15	2.69	2.95	2.88	2.92	2.92
ENSG00000259399.1	TGIF2-RAB5IF	1.31	0.19	3.55374	0.00345401	0.0584612	0.84	-0.33	0.05	0.95	1.3	0.92	0.07	0.24	-1.28	-0.74
ENSG00000243232.5	PCDHAC2	0.47	3.75	3.55361	0.00345487	0.0584612	3.99	3.51	4.03	4.05	4.01	3.86	3.7	3.56	3.01	3.74
ENSG00000136936.10	XPA	-0.61	1.55	-3.55274	0.00346065	0.0584761	1.25	1.89	0.91	1.11	1.41	1.48	1.8	1.9	2.07	1.7
ENSG00000184990.13	SIVA1	-0.24	5.87	-3.55235	0.00346329	0.0584761	5.76	5.98	5.87	5.68	5.64	5.82	5.91	5.89	6.06	6.08
ENSG00000092051.17	JPH4	0.22	5.63	3.55107	0.00347185	0.0585	5.74	5.52	5.67	5.63	5.88	5.76	5.55	5.52	5.53	5.47
ENSG00000130202.10	NECTIN2	-0.21	7.39	-3.55101	0.00347226	0.0585	7.28	7.49	7.19	7.31	7.38	7.26	7.51	7.36	7.53	7.57
ENSG00000130005.12	GAMT	-0.31	3.95	-3.54863	0.00348823	0.0587052	3.79	4.11	3.61	3.79	3.87	3.89	4.19	3.96	4.18	4.09
ENSG00000172478.18	MAB21L4	-2.51	-3.02	-3.54805	0.00349212	0.058707	-3.26	-1.56	-2.72	-3.7	-4.64	-5.98	-1.26	-2.68	-1.46	-1.7
ENSG00000198355.5	PIM3	-0.22	5	-3.54639	0.00350334	0.0588317	4.9	5.11	4.92	4.9	4.9	4.85	5.17	4.99	5.16	5.12
ENSG00000272410.5	AC022384.1	0.45	2.88	3.54486	0.00351372	0.0589423	3.09	2.68	2.91	3.04	3.35	3.03	2.71	2.81	2.72	2.43
ENSG00000140937.14	CDH11	0.3	3.49	3.54308	0.00352577	0.0590805	3.65	3.34	3.69	3.68	3.65	3.56	3.25	3.25	3.41	3.42
ENSG00000163625.15	WDFY3	0.28	5.93	3.54226	0.00353135	0.05911	6.07	5.8	5.94	6.26	6.04	6.05	5.97	5.64	5.82	5.74
ENSG00000108309.14	RUNDC3A	0.6	2.01	3.54152	0.00353645	0.0591315	2.31	1.75	2.26	2.06	2.58	2.28	1.5	1.97	1.99	1.48
ENSG00000147869.4	CER1	0.51	1.52	3.53619	0.00357302	0.0595869	1.79	1.29	1.73	1.77	1.77	1.81	1.35	1.27	1.11	1.31
ENSG00000241563.3	CORT	-2.4	-2.96	-3.53441	0.00358533	0.0595869	-3.24	-1.54	-5.89	-3.14	-4.24	-3.42	-1.56	-2.19	-1.02	-2.21
ENSG00000099194.6	SCD	0.25	9.71	3.53374	0.00358991	0.0595869	9.82	9.58	9.67	9.78	10.05	9.8	9.67	9.53	9.53	9.61
ENSG00000185339.8	TCN2	-0.2	5.23	-3.53347	0.00359179	0.0595869	5.14	5.33	5.2	5.13	5.11	5.11	5.32	5.27	5.4	5.34
ENSG00000172262.11	ZNF131	0.2	5.9	3.53315	0.00359401	0.0595869	6	5.8	6.06	5.99	5.92	6.03	5.74	5.9	5.73	5.81
ENSG00000014641.18	MDH1	-0.21	8.46	-3.53286	0.00359605	0.0595869	8.36	8.57	8.45	8.36	8.17	8.44	8.5	8.6	8.59	8.58
ENSG00000205670.11	SMIM11A	1.65	1.92	3.53284	0.00359618	0.0595869	2.79	1.1	2.22	2.53	3.19	3.18	0.38	-0.6	2.74	1.71
ENSG00000239306.4	RBM14	-0.2	6.36	-3.5325	0.00359856	0.0595869	6.26	6.47	6.21	6.18	6.36	6.27	6.55	6.42	6.52	6.38
ENSG00000197372.9	ZNF675	0.28	5.44	3.53215	0.00360096	0.0595869	5.58	5.3	5.54	5.71	5.49	5.59	5.24	5.53	5.13	5.29
ENSG00000162402.14	USP24	0.24	6.7	3.53199	0.00360212	0.0595869	6.83	6.58	6.88	6.92	6.8	6.7	6.77	6.49	6.53	6.55
ENSG00000105135.16	ILVBL	-0.21	5.57	-3.53028	0.00361403	0.0597202	5.47	5.68	5.52	5.45	5.48	5.44	5.7	5.54	5.72	5.74
ENSG00000128951.14	DUT	-0.19	6.49	-3.52967	0.00361825	0.0597262	6.39	6.58	6.28	6.4	6.47	6.42	6.56	6.63	6.52	6.62
ENSG00000286112.1	AL441992.2	-1.11	1.28	-3.52783	0.00363111	0.0598746	0.76	1.86	-0.19	1.59	0.33	1.13	1.63	1.73	2.39	1.62
ENSG00000148832.16	PAOX	-0.66	1.5	-3.52663	0.00363954	0.0599499	1.18	1.87	0.77	1.22	1.44	1.19	1.62	2.17	1.92	1.71
ENSG00000123600.19	METTL8	0.18	6.61	3.52122	0.00367775	0.060515	6.7	6.52	6.72	6.71	6.63	6.75	6.54	6.59	6.43	6.53
ENSG00000100578.16	KIAA0586	0.24	5.62	3.51961	0.00368925	0.0606398	5.74	5.5	5.8	5.77	5.73	5.65	5.69	5.4	5.41	5.47
ENSG00000185252.19	ZNF74	0.2	6.59	3.51847	0.00369737	0.0606698	6.7	6.49	6.68	6.73	6.75	6.62	6.55	6.38	6.44	6.59
ENSG00000059804.16	SLC2A3	-0.16	10.04	-3.51825	0.0036989	0.0606698	9.95	10.12	10.01	9.98	9.9	9.92	10.22	10.06	10.13	10.06
ENSG00000007062.11	PROM1	-0.19	6.28	-3.5173	0.00370573	0.0606881	6.19	6.38	6.3	6.19	6.09	6.17	6.39	6.36	6.4	6.34
ENSG00000196369.11	SRGAP2B	0.22	5.72	3.517	0.00370785	0.0606881	5.83	5.61	5.77	5.98	5.83	5.73	5.69	5.6	5.55	5.58
ENSG00000172380.6	GNG12	-0.22	6.91	-3.51642	0.003712	0.060692	6.81	7.02	6.88	6.87	6.62	6.86	7.03	7.06	6.95	7.05
ENSG00000168487.19	BMP1	-0.51	2.34	-3.51587	0.00371595	0.0606925	2.08	2.62	1.83	2.09	2.4	1.95	2.81	2.66	2.51	2.46
ENSG00000285043.1	AC093512.2	-0.69	2.73	-3.51485	0.00372329	0.0607483	2.42	3.07	2.86	1.97	2.56	2.23	3.45	2.72	2.85	3.24
ENSG00000164236.12	ANKRD33B	-0.36	4.3	-3.50851	0.0037692	0.0614328	4.12	4.49	3.96	4.28	4.18	4.01	4.72	4.39	4.54	4.3
ENSG00000134516.17	DOCK2	-0.28	4.28	-3.50772	0.00377493	0.0614615	4.14	4.42	4.2	3.96	4.25	4.14	4.53	4.39	4.41	4.36
ENSG00000162704.16	ARPC5	-0.2	6.58	-3.50625	0.00378565	0.0615088	6.48	6.68	6.56	6.46	6.37	6.55	6.62	6.77	6.64	6.7
ENSG00000119522.16	DENND1A	0.28	4.67	3.50617	0.00378626	0.0615088	4.81	4.54	4.7	4.81	5.02	4.7	4.52	4.6	4.52	4.5
ENSG00000100122.7	CRYBB1	0.54	1.58	3.50569	0.00378974	0.0615088	1.85	1.34	1.75	1.8	2.09	1.7	1.28	1.35	1.4	1.24
ENSG00000121005.9	CRISPLD1	-0.3	5.48	-3.50371	0.00380432	0.0616808	5.34	5.63	5.56	5.34	5.07	5.39	5.6	5.68	5.63	5.61
ENSG00000055609.18	KMT2C	0.33	5	3.50177	0.0038186	0.0617179	5.17	4.84	5.1	5.1	5.36	5.12	5.03	4.8	4.6	4.93
ENSG00000058799.15	YIPF1	-0.23	5.32	-3.50022	0.00383001	0.0617179	5.2	5.43	5.19	5.22	5.21	5.2	5.26	5.54	5.46	5.47
ENSG00000160191.18	PDE9A	0.19	5.3	3.49999	0.00383175	0.0617179	5.4	5.21	5.34	5.39	5.44	5.42	5.24	5.19	5.22	5.18
ENSG00000182718.16	ANXA2	-0.21	7.18	-3.49965	0.00383423	0.0617179	7.07	7.28	7.15	7.17	6.89	7.08	7.23	7.32	7.28	7.29
ENSG00000196116.8	TDRD7	-0.39	2.76	-3.49964	0.00383429	0.0617179	2.58	2.96	2.44	2.58	2.63	2.6	2.95	2.76	3.1	2.98
ENSG00000170801.10	HTRA3	-0.5	2.58	-3.49961	0.00383451	0.0617179	2.33	2.85	2.27	2.46	2.47	2.05	3.14	2.81	2.77	2.63
ENSG00000185745.10	IFIT1	-0.49	2.58	-3.49931	0.00383673	0.0617179	2.36	2.83	2.6	2.44	1.92	2.4	2.86	2.8	2.88	2.73
ENSG00000152061.23	RABGAP1L	-0.18	6.66	-3.49908	0.00383845	0.0617179	6.57	6.75	6.61	6.61	6.52	6.55	6.83	6.76	6.72	6.68
ENSG00000176406.23	RIMS2	0.29	4.78	3.49574	0.00386333	0.0620536	4.92	4.64	4.88	4.89	4.96	4.96	4.61	4.77	4.39	4.75
ENSG00000119969.15	HELLS	0.19	7.52	3.49459	0.00387188	0.0620756	7.62	7.42	7.57	7.62	7.69	7.59	7.5	7.39	7.31	7.5
ENSG00000178409.13	BEND3	-0.24	5.91	-3.49448	0.00387272	0.0620756	5.8	6.03	5.82	5.79	5.82	5.74	6.19	5.86	5.96	6.09
ENSG00000064300.9	NGFR	-0.37	3.38	-3.49339	0.00388087	0.062142	3.19	3.58	3.16	3.38	3.16	3.05	3.66	3.61	3.66	3.36
ENSG00000181222.16	POLR2A	0.4	4.88	3.49245	0.00388797	0.0621914	5.1	4.67	5.03	5.11	5.05	5.19	4.54	4.64	4.44	5.07
ENSG00000198535.5	C2CD4A	1.64	-1.78	3.49158	0.00389447	0.0622313	-0.85	-2.21	-0.93	-0.67	-1.27	-1.02	-3.21	-2.68	-1.34	-3.1
ENSG00000116830.12	TTF2	0.19	6.55	3.49093	0.00389938	0.0622455	6.64	6.45	6.74	6.65	6.58	6.59	6.52	6.38	6.41	6.49
ENSG00000047849.21	MAP4	0.22	7.06	3.48995	0.00390681	0.0623	7.18	6.96	7.08	7.15	7.35	7.13	7.08	6.89	6.93	6.92
ENSG00000274286.2	ADRA2B	-0.41	3.58	-3.48855	0.00391734	0.0624037	3.38	3.8	3.14	3.66	3.25	3.42	3.98	3.72	3.83	3.63
ENSG00000124098.10	FAM210B	-0.3	4.66	-3.4874	0.0039261	0.0624157	4.52	4.8	4.65	4.42	4.49	4.48	4.98	4.82	4.6	4.81
ENSG00000010017.13	RANBP9	0.18	5.49	3.48739	0.00392615	0.0624157	5.58	5.4	5.58	5.63	5.59	5.53	5.41	5.38	5.39	5.41
ENSG00000107290.14	SETX	0.18	7.05	3.48601	0.00393668	0.0625026	7.14	6.96	7.19	7.12	7.14	7.11	7.06	7	6.85	6.93
ENSG00000093009.9	CDC45	-0.26	4.5	-3.48501	0.00394422	0.0625026	4.38	4.64	4.49	4.25	4.31	4.45	4.54	4.69	4.71	4.6
ENSG00000243449.6	C4orf48	-0.6	1.41	-3.48483	0.00394565	0.0625026	1.13	1.73	0.98	0.98	1.42	1.01	1.5	1.78	1.88	1.7
ENSG00000155097.12	ATP6V1C1	-0.17	6.45	-3.48433	0.00394945	0.0625026	6.36	6.54	6.32	6.39	6.37	6.36	6.53	6.56	6.44	6.59
ENSG00000173273.16	TNKS	0.22	6.42	3.48402	0.00395178	0.0625026	6.54	6.31	6.55	6.55	6.59	6.45	6.49	6.2	6.22	6.33
ENSG00000145284.12	SCD5	-0.46	1.87	-3.48266	0.00396224	0.0626042	1.66	2.12	1.75	1.71	1.57	1.52	2.08	2.19	2.14	2.02
ENSG00000135439.11	AGAP2	-0.63	1.38	-3.48082	0.00397632	0.0627627	1.08	1.73	1.12	1.23	1.16	0.68	1.66	1.91	1.76	1.48
ENSG00000148143.13	ZNF462	0.29	7.13	3.47929	0.00398811	0.0627841	7.27	6.99	7.14	7.37	7.45	7.13	7.19	6.89	6.94	6.92
ENSG00000142227.11	EMP3	-0.52	1.76	-3.47901	0.0039903	0.0627841	1.53	2.03	1.6	1.54	1.59	1.28	1.8	2.15	2.02	2.09
ENSG00000183054.11	RGPD6	0.31	5.66	3.47836	0.00399527	0.0627841	5.82	5.51	5.95	5.9	5.6	5.84	5.28	5.6	5.5	5.63
ENSG00000143772.9	ITPKB	0.39	3.98	3.47835	0.00399536	0.0627841	4.17	3.8	4.19	4.22	4.35	3.89	3.93	3.75	3.92	3.59
ENSG00000104783.14	KCNN4	1.06	-0.11	3.47802	0.00399793	0.0627841	0.45	-0.53	0.34	0.08	0.28	0.89	-0.59	-0.8	-0.06	-1.07
ENSG00000154803.13	FLCN	-0.22	5.59	-3.47546	0.0040177	0.0630308	5.48	5.7	5.56	5.55	5.51	5.31	5.67	5.73	5.65	5.76
ENSG00000087077.14	TRIP6	-0.18	6.63	-3.47453	0.00402498	0.0630332	6.54	6.72	6.53	6.5	6.61	6.54	6.65	6.67	6.8	6.75
ENSG00000115760.14	BIRC6	0.24	7.3	3.4744	0.00402599	0.0630332	7.42	7.19	7.5	7.51	7.37	7.3	7.36	7.19	7.08	7.11
ENSG00000123243.15	ITIH5	-0.34	3.57	-3.47052	0.00405628	0.0634434	3.39	3.76	3.2	3.42	3.57	3.35	3.86	3.75	3.78	3.6
ENSG00000177697.19	CD151	-0.19	5.94	-3.46971	0.00406267	0.0634793	5.85	6.04	5.9	5.89	5.81	5.81	5.99	5.97	6.14	6.05
ENSG00000081791.9	DELE1	-0.19	5.64	-3.46872	0.00407044	0.0635313	5.54	5.74	5.61	5.5	5.5	5.57	5.82	5.76	5.66	5.72
ENSG00000128591.15	FLNC	-0.46	4.23	-3.46824	0.0040742	0.0635313	4	4.47	3.77	4.21	4.11	3.91	4.72	4.21	4.68	4.26
ENSG00000165828.15	PRAP1	-1.88	-2.12	-3.46769	0.00407851	0.0635346	-2.58	-1.03	-3.08	-2.86	-1.98	-4.39	-1.77	-0.99	-0.86	-1.07
ENSG00000118058.21	KMT2A	0.31	5.38	3.46592	0.00409254	0.0636877	5.54	5.23	5.37	5.5	5.8	5.47	5.35	5.29	5.13	5.17
ENSG00000156475.18	PPP2R2B	0.26	4.95	3.46534	0.00409715	0.0636877	5.08	4.81	5.13	5.02	5.05	5.14	4.62	4.79	4.86	4.97
ENSG00000115866.11	DARS	-0.2	6.97	-3.46489	0.00410067	0.0636877	6.88	7.07	6.99	6.91	6.72	6.88	7.07	7.04	7.06	7.1
ENSG00000168234.13	TTC39C	0.2	5.32	3.46413	0.00410672	0.0637179	5.42	5.22	5.35	5.46	5.4	5.46	5.23	5.32	5.16	5.18
ENSG00000017483.15	SLC38A5	0.3	4.26	3.46344	0.00411218	0.0637388	4.42	4.11	4.41	4.38	4.5	4.4	3.98	4	4.1	4.34
ENSG00000116260.17	QSOX1	-0.16	7.09	-3.46162	0.00412669	0.0638684	7.01	7.18	7.09	6.99	6.96	7.01	7.18	7.11	7.2	7.21
ENSG00000104833.12	TUBB4A	0.81	0.96	3.46117	0.0041303	0.0638684	1.39	0.6	1.25	1.23	1.19	1.79	1.17	0.22	0.39	0.43
ENSG00000214517.10	PPME1	-0.26	5.27	-3.46084	0.0041329	0.0638684	5.14	5.41	4.95	5.1	5.27	5.22	5.52	5.45	5.38	5.3
ENSG00000107831.12	FGF8	1.22	-1.12	3.46016	0.00413835	0.0638889	-0.41	-1.55	-0.16	-0.6	-0.44	-0.77	-1.62	-1.94	-2.08	-1.35
ENSG00000275740.1	AC091959.3	0.69	3.97	3.45796	0.004156	0.0640975	4.32	3.63	3.87	4.41	4.9	4.09	3.76	3.55	3.3	3.92
ENSG00000154174.7	TOMM70	0.16	7.37	3.45458	0.00418327	0.064448	7.45	7.29	7.51	7.47	7.38	7.45	7.28	7.3	7.23	7.34
ENSG00000125740.14	FOSB	1.2	-0.63	3.45411	0.00418704	0.064448	0.03	-1.07	-0.27	0.16	0.18	-0.19	-2.11	-0.56	-1.23	-1
ENSG00000090339.9	ICAM1	-0.33	3.63	-3.45329	0.0041937	0.0644864	3.48	3.8	3.43	3.59	3.4	3.45	3.88	3.55	3.89	3.84
ENSG00000123572.17	NRK	-0.28	3.77	-3.4527	0.00419846	0.0644957	3.64	3.92	3.61	3.52	3.64	3.77	4	3.86	3.92	3.88
ENSG00000123124.13	WWP1	-0.28	5.12	-3.45218	0.00420269	0.0644967	4.98	5.26	4.98	4.87	5.18	4.9	5.38	5.13	5.21	5.34
ENSG00000146463.11	ZMYM4	0.18	7.32	3.44991	0.00422117	0.0647162	7.41	7.23	7.34	7.47	7.48	7.34	7.3	7.19	7.18	7.25
ENSG00000153012.12	LGI2	0.37	3.21	3.44633	0.00425051	0.0651016	3.4	3.04	3.5	3.2	3.53	3.34	2.99	2.89	3.2	3.03
ENSG00000112562.18	SMOC2	-0.75	1.46	-3.44391	0.00427046	0.0653426	1.1	1.87	1.21	0.66	1.05	1.36	2.23	1.9	1.83	1.44
ENSG00000015568.13	RGPD5	-0.76	4.38	-3.44243	0.00428269	0.0654652	3.99	4.78	4.16	3.4	4.44	3.94	5.32	4.63	4.86	4.32
ENSG00000101003.10	GINS1	-0.25	6.63	-3.44177	0.00428817	0.0654843	6.5	6.75	6.56	6.34	6.46	6.64	6.62	6.86	6.68	6.84
ENSG00000170448.12	NFXL1	0.25	5.73	3.44055	0.00429828	0.0655216	5.86	5.61	5.67	6.04	5.92	5.82	5.66	5.57	5.66	5.55
ENSG00000104490.18	NCALD	-0.7	1.78	-3.44046	0.00429906	0.0655216	1.44	2.16	1.01	1.75	1.91	0.97	2.18	2.31	2.04	2.05
ENSG00000176108.9	CHMP6	-0.36	3.64	-3.43572	0.00433863	0.06593	3.46	3.82	3.34	3.49	3.59	3.41	3.83	3.54	3.97	3.91
ENSG00000131711.15	MAP1B	0.39	6.86	3.43536	0.00434169	0.06593	7.05	6.66	6.9	7.18	7.31	6.81	6.93	6.43	6.71	6.59
ENSG00000023697.13	DERA	-0.26	4.59	-3.43529	0.00434224	0.06593	4.46	4.72	4.58	4.37	4.37	4.52	4.86	4.66	4.71	4.65
ENSG00000171227.7	TMEM37	-0.39	3.11	-3.43522	0.00434287	0.06593	2.92	3.31	3.03	2.96	2.7	2.98	3.34	3.16	3.5	3.21
ENSG00000129910.7	CDH15	-1.09	-0.9	-3.43373	0.00435534	0.0660546	-1.28	-0.28	-1.8	-1.27	-1.58	-1.12	-0.4	-0.49	-0.26	-0.29
ENSG00000185222.10	TCEAL9	-0.26	5.53	-3.43195	0.00437043	0.0662187	5.4	5.66	5.33	5.23	5.48	5.56	5.67	5.7	5.54	5.71
ENSG00000163681.15	SLMAP	0.16	6.45	3.4296	0.0043903	0.0664181	6.54	6.37	6.55	6.57	6.47	6.55	6.4	6.34	6.37	6.38
ENSG00000160602.14	AC010761.1	0.3	3.44	3.42936	0.00439232	0.0664181	3.59	3.31	3.49	3.69	3.64	3.53	3.37	3.26	3.33	3.23
ENSG00000182872.16	RBM10	0.17	6.77	3.42871	0.00439786	0.0664181	6.85	6.68	6.83	6.78	6.93	6.87	6.71	6.61	6.7	6.71
ENSG00000153922.10	CHD1	0.19	6.9	3.42771	0.0044064	0.0664181	7	6.81	7.05	7.05	7.01	6.89	6.93	6.77	6.78	6.76
ENSG00000198830.11	HMGN2	-0.16	8.5	-3.42755	0.0044078	0.0664181	8.42	8.58	8.37	8.4	8.4	8.52	8.54	8.6	8.58	8.59
ENSG00000131495.8	NDUFA2	-0.26	5.51	-3.42737	0.00440931	0.0664181	5.38	5.63	5.33	5.51	5.18	5.51	5.63	5.57	5.64	5.68
ENSG00000072134.15	EPN2	0.19	5.68	3.42671	0.00441496	0.0664388	5.78	5.58	5.81	5.78	5.78	5.72	5.69	5.57	5.55	5.52
ENSG00000136247.14	ZDHHC4	-0.27	5.36	-3.42547	0.00442555	0.0665081	5.23	5.5	5.38	5.31	5.03	5.2	5.37	5.59	5.53	5.48
ENSG00000126010.5	GRPR	-0.54	2.39	-3.42403	0.00443786	0.0665081	2.12	2.68	1.79	2.3	2.2	2.16	3.01	2.45	2.72	2.5
ENSG00000137776.17	SLTM	0.23	7.07	3.42399	0.0044382	0.0665081	7.19	6.95	7.06	7.09	7.4	7.19	7	6.92	6.9	6.99
ENSG00000183246.6	RIMBP3C	4.03	-3.01	3.42393	0.00443878	0.0665081	-0.8	-3.44	-0.55	-3.26	-0.61	0.47	-6.01	-5.85	-1.69	-6.56
ENSG00000167695.15	FAM57A	-0.23	4.4	-3.42353	0.00444218	0.0665081	4.28	4.52	4.24	4.27	4.37	4.25	4.44	4.58	4.5	4.55
ENSG00000085224.22	ATRX	0.2	6.83	3.42315	0.00444547	0.0665081	6.93	6.74	6.8	6.95	7.04	6.94	6.84	6.7	6.69	6.71
ENSG00000158710.14	TAGLN2	-0.18	5.85	-3.42265	0.00444976	0.0665081	5.77	5.94	5.8	5.73	5.8	5.74	5.94	5.86	5.98	5.98
ENSG00000149499.11	EML3	-0.26	4.5	-3.42217	0.0044539	0.0665081	4.37	4.63	4.2	4.39	4.49	4.39	4.63	4.53	4.66	4.69
ENSG00000124831.19	LRRFIP1	0.18	6.93	3.42167	0.00445819	0.0665082	7.02	6.84	6.93	7.05	7.12	6.98	6.85	6.76	6.89	6.84
ENSG00000118495.19	PLAGL1	1.09	-0.81	3.41984	0.00447399	0.0666797	-0.21	-1.17	-0.4	-0.19	-0.08	-0.48	-1.49	-1.09	-1.03	-1.7
ENSG00000169181.13	GSG1L	-1.23	-0.91	-3.41735	0.00449564	0.066938	-1.35	-0.21	-1.98	-1.17	-1.37	-1.58	-0.23	-0.8	0.2	-0.33
ENSG00000219481.10	NBPF1	0.25	4.21	3.41634	0.00450441	0.066975	4.34	4.1	4.28	4.39	4.33	4.34	4.13	4.2	3.98	4.06
ENSG00000164626.9	KCNK5	0.23	6.11	3.41607	0.00450677	0.066975	6.22	5.99	6.29	6.07	6.29	6.24	5.86	6.05	5.98	6.08
ENSG00000135916.16	ITM2C	-0.14	8.97	-3.4134	0.00453013	0.0671315	8.9	9.04	8.89	8.91	8.91	8.9	9.03	8.98	9.08	9.07
ENSG00000122971.9	ACADS	-0.32	3.16	-3.41338	0.00453024	0.0671315	3	3.33	3.06	2.98	2.91	3.04	3.47	3.3	3.28	3.24
ENSG00000144962.7	SPATA16	-1.67	-0.08	-3.41338	0.00453029	0.0671315	-0.75	0.78	-2.72	-0.9	-0.8	0.79	0.49	0.38	0.93	1.16
ENSG00000143633.13	C1orf131	-0.32	3.62	-3.41046	0.00455592	0.0674468	3.47	3.79	3.61	3.49	3.28	3.49	3.76	3.87	3.63	3.85
ENSG00000160963.14	COL26A1	-0.19	6.57	-3.40792	0.0045784	0.0677148	6.47	6.66	6.4	6.46	6.56	6.48	6.7	6.54	6.69	6.72
ENSG00000166482.11	MFAP4	0.56	1.8	3.40652	0.00459081	0.0678143	2.09	1.55	1.72	2.26	1.98	2.33	1.49	1.65	1.55	1.43
ENSG00000120885.21	CLU	-0.17	7.15	-3.40591	0.00459621	0.0678143	7.07	7.24	7.02	7.04	7.12	7.09	7.32	7.16	7.26	7.21
ENSG00000154645.14	CHODL	-0.62	2.24	-3.40568	0.00459825	0.0678143	1.97	2.55	2.11	2.29	1.41	2.01	2.66	2.21	2.63	2.64
ENSG00000125355.15	TMEM255A	-1.62	-1.77	-3.40487	0.00460549	0.0678565	-2.22	-0.84	-3.08	-1.38	-3.06	-2.81	-0.89	-1.32	-0.49	-1.13
ENSG00000102804.15	TSC22D1	0.19	6.73	3.40101	0.00464003	0.0683005	6.83	6.64	6.74	6.79	6.92	6.87	6.69	6.71	6.61	6.56
ENSG00000005339.14	CREBBP	0.4	5.11	3.4003	0.00464644	0.0683299	5.3	4.91	5.05	5.22	5.67	5.28	5.14	4.83	4.78	4.89
ENSG00000174720.16	LARP7	0.23	4.98	3.39768	0.00467004	0.068542	5.1	4.87	5.1	5.15	4.98	5.14	4.82	5.01	4.84	4.79
ENSG00000263513.5	FAM72C	0.3	4.7	3.39756	0.00467113	0.068542	4.86	4.54	4.99	4.93	4.65	4.85	4.34	4.57	4.61	4.64
ENSG00000090487.11	SPG21	-0.16	6.48	-3.39723	0.00467412	0.068542	6.4	6.56	6.37	6.42	6.45	6.35	6.6	6.54	6.55	6.54
ENSG00000182636.7	NDN	-0.24	5.13	-3.39651	0.00468062	0.0685725	5.01	5.25	4.93	4.95	5	5.17	5.19	5.18	5.25	5.36
ENSG00000145675.15	PIK3R1	0.29	4.02	3.3929	0.00471343	0.0689879	4.17	3.88	4.25	4.05	4.14	4.24	4.03	3.72	3.93	3.83
ENSG00000180155.20	LYNX1	-0.32	3.92	-3.38982	0.00474167	0.0693357	3.76	4.08	3.53	3.8	3.81	3.85	4.19	4.08	4.14	3.92
ENSG00000174032.17	SLC25A30	-0.27	3.69	-3.38678	0.00476962	0.0696787	3.56	3.82	3.55	3.64	3.52	3.51	3.88	3.71	3.82	3.87
ENSG00000080608.10	PUM3	0.18	6.8	3.38434	0.00479221	0.0699428	6.89	6.71	6.93	6.91	6.85	6.89	6.59	6.74	6.68	6.82
ENSG00000007237.18	AC005747.1	-0.25	4.32	-3.38193	0.00481462	0.0702037	4.2	4.44	4.13	4.29	4.22	4.13	4.55	4.35	4.43	4.44
ENSG00000182544.8	MFSD5	-0.27	3.91	-3.37853	0.00484636	0.0706002	3.78	4.06	3.71	3.82	3.81	3.76	4.2	4.03	3.98	3.98
ENSG00000117528.13	ABCD3	-0.21	6.13	-3.37708	0.00486003	0.0707328	6.03	6.23	6.07	6	5.96	6.07	6.15	6.29	6.13	6.35
ENSG00000100321.15	SYNGR1	-0.3	3.99	-3.37547	0.00487522	0.0708426	3.83	4.15	3.88	3.72	3.96	3.76	4.06	4.34	4.12	4.06
ENSG00000165806.19	CASP7	-0.33	3.24	-3.375	0.00487961	0.0708426	3.08	3.41	3.24	2.94	2.95	3.18	3.38	3.48	3.37	3.38
ENSG00000104413.18	ESRP1	0.15	7.18	3.37483	0.00488128	0.0708426	7.26	7.1	7.25	7.21	7.33	7.24	7.09	7.08	7.09	7.14
ENSG00000184897.6	H1FX	-0.27	6.87	-3.3739	0.00489007	0.0709037	6.73	7	6.54	6.83	6.87	6.67	7.04	6.87	7.19	6.92
ENSG00000115966.17	ATF2	0.18	6.33	3.37289	0.00489961	0.0709205	6.42	6.24	6.49	6.47	6.39	6.34	6.18	6.22	6.24	6.32
ENSG00000173947.14	PIFO	-0.43	2.79	-3.37281	0.00490038	0.0709205	2.59	3	2.6	2.51	2.3	2.92	2.92	3	3.08	2.99
ENSG00000265590.9	C21orf59-TCP10L	0.85	2.19	3.37159	0.00491192	0.0710212	2.64	1.77	3.14	2.07	2.59	2.74	2.36	1.54	1.19	1.93
ENSG00000170961.7	HAS2	0.28	3.71	3.37107	0.00491688	0.0710267	3.86	3.57	3.98	3.85	3.81	3.77	3.66	3.44	3.59	3.57
ENSG00000142173.15	COL6A2	-0.23	6.54	-3.37019	0.00492534	0.0710826	6.43	6.65	6.35	6.44	6.53	6.39	6.76	6.59	6.77	6.5
ENSG00000124782.20	RREB1	0.27	5.43	3.36935	0.0049333	0.0711313	5.57	5.3	5.46	5.62	5.73	5.44	5.45	5.29	5.31	5.16
ENSG00000285292.1	ABCF2	0.3	4.34	3.36846	0.0049418	0.0711877	4.5	4.18	4.55	4.38	4.48	4.57	4.14	3.94	4.33	4.31
ENSG00000115970.18	THADA	0.19	5.72	3.36718	0.00495409	0.0712542	5.81	5.62	5.7	5.87	5.85	5.81	5.65	5.63	5.57	5.64
ENSG00000105576.15	TNPO2	0.18	6.22	3.36702	0.00495561	0.0712542	6.3	6.13	6.31	6.27	6.37	6.27	6.19	6.09	6.04	6.18
ENSG00000128606.13	LRRC17	-0.82	0.84	-3.36506	0.00497447	0.071459	0.49	1.26	0.45	0.87	0	0.43	0.9	1.6	1	1.41
ENSG00000077274.9	CAPN6	-0.6	1.78	-3.3637	0.00498754	0.0715675	1.49	2.1	1.39	1.6	1.6	1.28	2.48	1.93	2.12	1.83
ENSG00000095777.17	MYO3A	0.41	3.02	3.36332	0.00499125	0.0715675	3.23	2.82	3.07	3.25	3.09	3.49	2.8	2.6	3.01	2.82
ENSG00000076201.15	PTPN23	0.58	2.77	3.36232	0.00500089	0.0716394	3.06	2.5	2.77	2.96	3.56	2.93	2.52	2.54	2.21	2.66
ENSG00000162458.13	FBLIM1	0.19	5.89	3.36172	0.00500674	0.0716569	5.99	5.8	6.02	5.95	6.07	5.91	5.7	5.8	5.85	5.83
ENSG00000253485.2	PCDHGA5	1.3	-0.85	3.36109	0.00501287	0.0716784	-0.12	-1.33	0.38	-0.47	-0.69	-0.01	-1.49	-0.8	-2.08	-1.65
ENSG00000130748.7	TMEM160	-0.42	3.53	-3.36009	0.00502257	0.071751	3.32	3.75	3.25	3.42	3.57	3.03	3.61	3.66	4.01	3.7
ENSG00000127663.15	KDM4B	-0.31	5.33	-3.35938	0.00502944	0.071783	5.18	5.5	5.06	5.17	5.3	5.16	5.78	5.35	5.53	5.34
ENSG00000100380.14	ST13	-0.14	8.81	-3.35818	0.00504121	0.0718303	8.74	8.88	8.78	8.71	8.69	8.79	8.89	8.85	8.88	8.9
ENSG00000221988.13	PPT2	-0.24	4.05	-3.35809	0.00504202	0.0718303	3.94	4.18	3.84	3.91	3.99	3.98	4.1	4.21	4.19	4.2
ENSG00000006576.16	PHTF2	0.2	5.41	3.35724	0.00505036	0.0718829	5.51	5.31	5.6	5.51	5.42	5.5	5.34	5.29	5.36	5.25
ENSG00000196177.12	ACADSB	0.26	4.55	3.35625	0.0050601	0.0719556	4.69	4.42	4.75	4.76	4.48	4.77	4.41	4.37	4.44	4.45
ENSG00000105483.18	CARD8	0.22	4.8	3.35474	0.00507492	0.0721002	4.91	4.7	4.95	4.85	4.87	4.98	4.61	4.8	4.7	4.66
ENSG00000139178.11	C1RL	-0.29	3.97	-3.35403	0.00508184	0.0721323	3.83	4.12	3.93	3.87	3.64	3.87	4.18	4.08	4.18	4.02
ENSG00000175536.7	LIPT2	-0.37	2.85	-3.35085	0.00511326	0.0724511	2.67	3.04	2.82	2.52	2.69	2.64	2.86	3.12	3.13	3.03
ENSG00000164342.12	TLR3	-0.56	1.62	-3.35081	0.00511365	0.0724511	1.39	1.91	1.56	1.17	1.12	1.59	2.05	1.73	1.78	2
ENSG00000105767.3	CADM4	-0.31	3.71	-3.35007	0.005121	0.072489	3.55	3.88	3.39	3.76	3.57	3.45	3.92	3.9	3.89	3.77
ENSG00000012822.16	CALCOCO1	-0.3	4.01	-3.34954	0.00512627	0.0724974	3.86	4.17	3.96	3.71	3.83	3.94	4.06	4.37	4.13	4.11
ENSG00000148396.18	SEC16A	0.41	5.75	3.34855	0.00513606	0.0725479	5.95	5.56	5.65	5.94	6.29	5.92	5.85	5.49	5.48	5.4
ENSG00000006118.14	TMEM132A	-0.2	5.57	-3.34778	0.00514378	0.0725479	5.47	5.67	5.43	5.4	5.53	5.52	5.59	5.72	5.61	5.76
ENSG00000118985.16	ELL2	-0.19	5.49	-3.34745	0.00514706	0.0725479	5.4	5.6	5.35	5.5	5.37	5.36	5.67	5.6	5.54	5.57
ENSG00000081870.11	HSPB11	-0.25	3.99	-3.3473	0.00514856	0.0725479	3.87	4.12	3.78	3.82	3.91	3.95	4.04	4.11	4.2	4.13
ENSG00000265107.3	GJA5	-0.41	2.35	-3.34487	0.00517282	0.0728236	2.16	2.57	2.01	2.14	2.35	2.09	2.62	2.56	2.43	2.63
ENSG00000151466.12	SCLT1	0.24	4.3	3.34404	0.00518116	0.0728748	4.43	4.18	4.48	4.54	4.34	4.36	4.14	4.15	4.21	4.22
ENSG00000179403.12	VWA1	-0.3	4.4	-3.34235	0.00519816	0.0730029	4.26	4.56	4.15	4.15	4.5	4.19	4.55	4.42	4.65	4.59
ENSG00000168488.18	ATXN2L	0.44	5.12	3.34185	0.00520317	0.0730029	5.33	4.91	5	5.18	5.74	5.41	5.11	4.89	4.85	4.78
ENSG00000164076.17	CAMKV	0.18	6.01	3.3412	0.00520972	0.0730029	6.1	5.92	6.03	6.12	6.16	6.08	5.85	5.98	5.97	5.9
ENSG00000065491.8	TBC1D22B	0.21	4.88	3.34111	0.00521062	0.0730029	4.99	4.78	5	4.99	5.06	4.89	4.83	4.76	4.71	4.81
ENSG00000134215.16	VAV3	0.25	4.53	3.34079	0.00521382	0.0730029	4.67	4.41	4.84	4.64	4.59	4.59	4.31	4.42	4.42	4.47
ENSG00000212907.2	MT-ND4L	0.82	2.19	3.33997	0.0052221	0.0730528	2.61	1.8	1.83	2.68	2.93	2.98	1.77	1.89	1.4	2.08
ENSG00000165091.17	TMC1	-1.78	-1.33	-3.33909	0.00523106	0.0731121	-1.94	-0.33	-3.08	-2.86	-1.27	-1.73	-0.08	0.18	-1.46	-0.33
ENSG00000153201.16	RANBP2	0.21	8.59	3.33782	0.00524395	0.0732264	8.69	8.49	8.73	8.76	8.68	8.6	8.66	8.41	8.49	8.38
ENSG00000145365.11	TIFA	-0.44	2.9	-3.33493	0.00527333	0.0734082	2.69	3.12	2.89	2.88	2.29	2.66	3.08	3.24	3.08	3.06
ENSG00000113658.18	SMAD5	-0.19	6.99	-3.33484	0.0052743	0.0734082	6.89	7.08	7.03	6.85	6.79	6.9	7.16	7.02	7.07	7.06
ENSG00000038382.20	TRIO	0.19	6.38	3.33469	0.00527578	0.0734082	6.47	6.28	6.44	6.57	6.49	6.39	6.39	6.23	6.27	6.23
ENSG00000285901.1	AC008012.1	-0.34	4.58	-3.33446	0.00527813	0.0734082	4.42	4.75	4.34	4.6	4.26	4.45	4.9	4.47	4.89	4.73
ENSG00000169612.4	RAMAC	-0.23	5.12	-3.33422	0.00528065	0.0734082	5.01	5.24	5.12	5.03	4.87	5.02	5.16	5.35	5.17	5.27
ENSG00000178685.14	PARP10	-0.64	1.33	-3.33339	0.00528911	0.0734598	1.04	1.68	1.31	0.89	1.05	0.77	1.91	1.82	1.29	1.6
ENSG00000108424.10	KPNB1	0.14	9.37	3.33207	0.00530265	0.073582	9.44	9.3	9.42	9.41	9.49	9.44	9.33	9.28	9.24	9.35
ENSG00000117461.15	PIK3R3	0.27	4.5	3.33127	0.00531085	0.0736298	4.64	4.37	4.71	4.72	4.66	4.47	4.44	4.33	4.22	4.47
ENSG00000183166.11	CALN1	0.31	4.35	3.3306	0.00531783	0.0736567	4.5	4.2	4.44	4.32	4.73	4.52	4.31	4.1	4.14	4.24
ENSG00000110841.14	PPFIBP1	0.22	5.58	3.33016	0.00532229	0.0736567	5.69	5.47	5.63	5.72	5.78	5.63	5.54	5.31	5.49	5.53
ENSG00000160408.14	ST6GALNAC6	-0.21	5.73	-3.32879	0.00533644	0.0737866	5.63	5.83	5.59	5.66	5.59	5.66	5.82	5.76	5.75	6
ENSG00000147439.12	BIN3	-0.28	3.66	-3.32776	0.00534717	0.073819	3.53	3.8	3.49	3.46	3.61	3.55	3.77	3.71	3.78	3.93
ENSG00000072657.8	TRHDE	0.47	1.99	3.32765	0.0053483	0.073819	2.23	1.77	2.32	2.06	2.14	2.36	2.01	1.68	1.68	1.63
ENSG00000171604.12	CXXC5	0.19	6.52	3.32681	0.00535699	0.0738731	6.61	6.42	6.68	6.57	6.62	6.58	6.33	6.36	6.48	6.52
ENSG00000155846.17	PPARGC1B	0.39	4	3.32489	0.00537695	0.0740824	4.19	3.82	4.1	3.95	4.45	4.24	4.07	3.77	3.65	3.75
ENSG00000136010.14	ALDH1L2	0.45	3.65	3.32251	0.00540176	0.0743581	3.87	3.45	3.72	4.24	3.71	3.8	3.56	3.55	3.52	3.13
ENSG00000005810.18	MYCBP2	0.22	5.7	3.32091	0.00541857	0.0745026	5.81	5.6	5.72	5.92	5.81	5.81	5.72	5.64	5.45	5.57
ENSG00000088325.16	TPX2	0.15	7.7	3.32059	0.00542187	0.0745026	7.77	7.62	7.7	7.79	7.81	7.78	7.68	7.6	7.62	7.59
ENSG00000167925.16	GHDC	-0.3	3.15	-3.31885	0.0054402	0.0746883	3	3.3	3.02	3.05	2.93	3	3.24	3.31	3.39	3.25
ENSG00000116337.17	AMPD2	0.2	5.34	3.31764	0.00545294	0.0747524	5.45	5.24	5.42	5.39	5.54	5.43	5.2	5.25	5.18	5.34
ENSG00000184481.16	FOXO4	0.25	4.82	3.3175	0.00545451	0.0747524	4.94	4.7	5.06	5	4.87	4.82	4.76	4.66	4.78	4.57
ENSG00000116977.18	LGALS8	-0.31	4.13	-3.3138	0.00549368	0.0751184	3.97	4.28	4.17	4.01	3.78	3.92	4.31	4.27	4.41	4.14
ENSG00000113580.15	NR3C1	0.3	3.81	3.31313	0.00550079	0.0751184	3.97	3.66	4.14	4.02	3.85	3.86	3.77	3.68	3.52	3.66
ENSG00000163956.13	LRPAP1	-0.18	6.29	-3.31298	0.00550242	0.0751184	6.2	6.38	6.16	6.1	6.25	6.3	6.4	6.31	6.41	6.41
ENSG00000188322.6	SBK1	0.41	4.8	3.31295	0.00550273	0.0751184	5	4.61	4.8	4.85	5.36	4.99	4.84	4.43	4.71	4.46
ENSG00000205129.8	C4orf47	-0.9	0.46	-3.3127	0.00550545	0.0751184	0.1	0.92	0.3	0.12	-0.04	-0.25	1.37	0.46	0.58	1.15
ENSG00000049540.17	ELN	0.64	0.94	3.31141	0.00551918	0.0752394	1.27	0.66	1.44	0.96	1.4	1.2	0.46	0.63	0.83	0.56
ENSG00000112773.16	TENT5A	-0.36	3.25	-3.30783	0.00555757	0.0755999	3.07	3.45	2.94	3.23	3.21	2.88	3.56	3.49	3.41	3.31
ENSG00000101152.11	DNAJC5	-0.19	6.31	-3.30769	0.00555906	0.0755999	6.22	6.4	6.22	6.08	6.34	6.2	6.4	6.38	6.4	6.43
ENSG00000100302.7	RASD2	0.51	2.05	3.30758	0.00556025	0.0755999	2.31	1.82	2.38	2.38	2.2	2.24	2.1	1.98	1.42	1.7
ENSG00000132646.11	PCNA	-0.19	7.76	-3.30562	0.00558146	0.0757899	7.66	7.86	7.64	7.6	7.62	7.8	7.78	7.88	7.8	7.95
ENSG00000117114.19	ADGRL2	-0.16	7.6	-3.30538	0.00558401	0.0757899	7.52	7.68	7.54	7.56	7.48	7.49	7.78	7.68	7.61	7.64
ENSG00000008083.14	JARID2	0.17	8.6	3.30475	0.00559086	0.0758165	8.68	8.52	8.66	8.64	8.78	8.65	8.6	8.45	8.57	8.46
ENSG00000113407.13	TARS	0.14	9.17	3.3038	0.0056012	0.0758904	9.24	9.1	9.27	9.27	9.19	9.22	9.06	9.1	9.09	9.15
ENSG00000169249.12	ZRSR2	0.41	2.13	3.29989	0.00564375	0.0763829	2.35	1.94	2.19	2.34	2.4	2.43	1.81	1.85	2.03	2
ENSG00000120685.20	PROSER1	0.29	4.86	3.29924	0.00565083	0.0763829	5	4.72	4.83	4.96	5.24	4.97	4.71	4.63	4.84	4.7
ENSG00000078687.17	TNRC6C	0.29	5.38	3.29857	0.00565821	0.0763829	5.52	5.23	5.38	5.65	5.69	5.36	5.37	5.06	5.24	5.25
ENSG00000156052.10	GNAQ	0.16	6.95	3.29818	0.00566253	0.0763829	7.03	6.88	7.04	7.05	7.08	6.96	6.92	6.82	6.86	6.9
ENSG00000048540.15	LMO3	0.29	4.34	3.29781	0.00566653	0.0763829	4.5	4.2	4.61	4.41	4.33	4.62	4.03	4.31	4.24	4.2
ENSG00000169032.9	MAP2K1	-0.16	7.13	-3.29776	0.00566712	0.0763829	7.05	7.21	6.99	7.11	7.06	7.03	7.29	7.12	7.21	7.23
ENSG00000125633.11	CCDC93	0.24	4.84	3.29631	0.00568306	0.0765313	4.96	4.72	4.98	4.96	5.03	4.89	4.66	4.69	4.64	4.89
ENSG00000171843.16	MLLT3	-0.29	3.9	-3.29526	0.00569468	0.0765641	3.76	4.04	3.72	3.81	3.61	3.86	4.11	4.15	3.88	4.02
ENSG00000168806.7	LCMT2	-0.28	4.44	-3.29476	0.00570013	0.0765641	4.3	4.58	4.4	4.44	4.16	4.22	4.61	4.57	4.7	4.45
ENSG00000135828.11	RNASEL	-0.65	1.52	-3.29474	0.00570032	0.0765641	1.22	1.85	1.78	1.29	0.95	0.77	1.9	1.97	1.75	1.74
ENSG00000168389.17	MFSD2A	0.25	4.25	3.29388	0.00570988	0.076626	4.38	4.13	4.41	4.37	4.35	4.38	3.94	4.24	4.16	4.16
ENSG00000163864.17	NMNAT3	0.39	2.3	3.29279	0.00572196	0.076668	2.51	2.12	2.51	2.56	2.58	2.32	2.2	2.09	2.14	2.03
ENSG00000144655.15	CSRNP1	-0.33	3.67	-3.29231	0.00572722	0.076668	3.51	3.85	3.53	3.58	3.59	3.31	3.67	3.86	4.03	3.78
ENSG00000129071.9	MBD4	0.19	5.71	3.29226	0.00572784	0.076668	5.8	5.61	5.9	5.78	5.76	5.78	5.59	5.7	5.52	5.64
ENSG00000177614.11	PGBD5	0.21	4.7	3.29141	0.00573722	0.0767272	4.81	4.6	4.75	4.76	4.85	4.86	4.56	4.57	4.68	4.6
ENSG00000168300.14	PCMTD1	0.21	5.72	3.28766	0.00577907	0.0772204	5.83	5.62	5.85	5.89	5.7	5.86	5.57	5.73	5.53	5.63
ENSG00000162493.16	PDPN	-0.19	6.1	-3.28621	0.00579535	0.0773712	6.01	6.2	5.88	5.96	6.07	6.12	6.24	6.17	6.18	6.2
ENSG00000107537.14	PHYH	-0.19	5.04	-3.28527	0.00580594	0.0774001	4.95	5.14	4.89	4.98	4.97	4.96	5.19	5.09	5.1	5.17
ENSG00000055130.17	CUL1	0.17	6.8	3.2844	0.00581572	0.0774001	6.88	6.71	6.8	6.82	7.01	6.9	6.74	6.69	6.68	6.73
ENSG00000110925.6	CSRNP2	0.25	5.04	3.28413	0.00581875	0.0774001	5.17	4.92	5.16	5.09	5.33	5.08	5.07	4.79	4.87	4.91
ENSG00000153395.10	LPCAT1	-0.16	8.36	-3.28377	0.00582286	0.0774001	8.28	8.44	8.21	8.29	8.36	8.24	8.5	8.37	8.47	8.4
ENSG00000131019.11	ULBP3	-0.33	3.62	-3.28319	0.0058294	0.0774001	3.46	3.8	3.29	3.43	3.69	3.4	3.68	3.82	3.73	3.91
ENSG00000188573.7	FBLL1	0.36	3.42	3.28294	0.00583222	0.0774001	3.6	3.24	3.54	3.6	3.54	3.67	3.18	3.1	3.58	3.1
ENSG00000167716.18	WDR81	-0.29	4.28	-3.28292	0.00583247	0.0774001	4.13	4.43	4.11	4.2	4.31	3.9	4.48	4.32	4.46	4.44
ENSG00000148843.15	PDCD11	0.18	7.41	3.28241	0.00583818	0.0774096	7.5	7.32	7.48	7.53	7.56	7.41	7.41	7.25	7.38	7.24
ENSG00000164164.16	OTUD4	0.22	6.62	3.28176	0.00584559	0.0774416	6.73	6.51	6.66	6.77	6.82	6.65	6.7	6.45	6.4	6.48
ENSG00000113739.10	STC2	0.2	7.85	3.28096	0.00585462	0.0774635	7.94	7.75	8	8.01	7.91	7.86	7.82	7.72	7.86	7.61
ENSG00000103260.9	METRN	-0.34	3.46	-3.28049	0.00585999	0.0774635	3.3	3.63	3.35	3.36	3.28	3.19	3.72	3.36	3.8	3.64
ENSG00000197102.12	DYNC1H1	0.33	8.58	3.28001	0.00586539	0.0774635	8.75	8.42	8.75	8.89	8.79	8.55	8.75	8.27	8.42	8.23
ENSG00000189007.16	ADAT2	0.27	4.21	3.27985	0.00586723	0.0774635	4.35	4.08	4.35	4.32	4.45	4.27	3.91	4.01	4.19	4.17
ENSG00000113552.16	GNPDA1	-0.16	7.09	-3.27859	0.0058816	0.0775871	7.01	7.17	7.04	7.05	6.91	7.02	7.1	7.15	7.21	7.22
ENSG00000139973.16	SYT16	-0.44	2.97	-3.27708	0.00589878	0.0777476	2.76	3.2	3	2.97	2.5	2.54	3.32	3.21	3.26	3.01
ENSG00000074356.17	NCBP3	0.28	5.63	3.27552	0.00591671	0.07786	5.77	5.5	5.62	5.74	5.89	5.83	5.53	5.72	5.28	5.44
ENSG00000124145.6	SDC4	-0.17	6.18	-3.27546	0.00591736	0.07786	6.09	6.26	6.09	6.06	6.07	6.15	6.32	6.29	6.26	6.18
ENSG00000103335.22	PIEZO1	0.19	5.95	3.27374	0.00593718	0.0779908	6.04	5.85	6.02	6.03	6.17	5.95	5.86	5.84	5.92	5.78
ENSG00000152578.13	GRIA4	-0.23	4.36	-3.27349	0.00593998	0.0779908	4.24	4.48	4.35	4.2	4.17	4.24	4.52	4.55	4.42	4.41
ENSG00000286905.1	AC108488.2	0.92	0.78	3.27316	0.00594376	0.0779908	1.25	0.4	1.34	0.99	0.88	1.65	0.14	1.17	0.22	-0.15
ENSG00000033327.13	GAB2	0.24	4.08	3.27272	0.00594885	0.0779908	4.21	3.97	4.22	4.13	4.2	4.27	4.04	3.88	4	3.94
ENSG00000126070.20	AGO3	0.25	4.72	3.27241	0.00595246	0.0779908	4.86	4.6	4.87	4.74	4.97	4.84	4.69	4.55	4.45	4.7
ENSG00000124201.15	ZNFX1	0.28	4.51	3.27099	0.00596884	0.0781394	4.65	4.38	4.45	4.61	4.81	4.72	4.44	4.25	4.45	4.35
ENSG00000164211.13	STARD4	0.26	6.89	3.26828	0.00600023	0.0783834	7.03	6.76	7.21	6.95	6.85	7.09	6.66	6.87	6.64	6.86
ENSG00000164466.13	SFXN1	-0.15	7.12	-3.268	0.00600358	0.0783834	7.04	7.19	7.07	7.07	7.01	7.01	7.22	7.22	7.11	7.21
ENSG00000160199.14	PKNOX1	0.23	4.94	3.26778	0.00600608	0.0783834	5.06	4.83	4.93	4.98	5.17	5.14	4.88	4.88	4.81	4.76
ENSG00000102908.22	NFAT5	0.37	4.1	3.2674	0.00601057	0.0783834	4.29	3.92	4.27	4.26	4.52	4.09	4.08	3.69	3.78	4.08
ENSG00000109854.13	HTATIP2	-0.21	5.83	-3.26721	0.00601276	0.0783834	5.73	5.93	5.82	5.78	5.58	5.72	5.85	6	6.01	5.88
ENSG00000147316.13	MCPH1	0.17	5.44	3.26664	0.00601937	0.0784035	5.53	5.36	5.49	5.54	5.51	5.57	5.31	5.4	5.37	5.34
ENSG00000122965.11	RBM19	0.26	5.6	3.26483	0.00604053	0.0786132	5.73	5.47	5.57	5.64	5.89	5.83	5.45	5.47	5.37	5.6
ENSG00000283900.1	TPTEP2-CSNK1E	3.06	-1.79	3.2636	0.00605497	0.0786504	-0.08	-2.4	0.11	-0.39	-0.18	-0.16	-6.01	-1.9	-5.99	0.18
ENSG00000169894.18	MUC3A	0.83	0.57	3.26311	0.00606074	0.0786504	1.04	0.2	0.98	1.41	0.72	0.92	0.36	0.18	-0.43	0.45
ENSG00000249459.9	ZNF286B	0.53	1.2	3.26296	0.00606251	0.0786504	1.49	0.97	1.43	1.43	1.61	1.41	1.14	0.83	0.88	0.92
ENSG00000112679.14	DUSP22	-0.22	5.19	-3.26258	0.00606698	0.0786504	5.08	5.3	5.02	5.12	5.17	5.01	5.23	5.39	5.21	5.37
ENSG00000066735.14	KIF26A	0.25	6.52	3.26242	0.00606877	0.0786504	6.65	6.4	6.53	6.69	6.85	6.52	6.39	6.27	6.54	6.38
ENSG00000211456.11	SACM1L	-0.2	6.17	-3.26131	0.00608186	0.0787542	6.07	6.27	5.95	6.21	6.07	6.04	6.35	6.24	6.21	6.27
ENSG00000151176.8	PLBD2	0.35	3.19	3.25771	0.00612447	0.0791752	3.38	3.02	3.2	3.39	3.52	3.36	2.96	2.83	3.14	3.14
ENSG00000170892.12	TSEN34	-0.25	4.38	-3.25691	0.00613393	0.0791752	4.25	4.5	4.14	4.22	4.36	4.28	4.62	4.53	4.38	4.49
ENSG00000166912.17	MTMR10	-0.25	3.86	-3.25637	0.00614041	0.0791752	3.74	3.99	3.8	3.78	3.74	3.62	3.93	4.06	4.01	3.96
ENSG00000180767.9	CHST13	-0.64	1.92	-3.25563	0.00614916	0.0791752	1.62	2.25	1.08	1.54	1.95	1.83	2.3	1.85	2.47	2.33
ENSG00000112796.10	ENPP5	-0.26	4.45	-3.25554	0.00615028	0.0791752	4.32	4.58	4.35	4.34	4.18	4.42	4.43	4.68	4.61	4.58
ENSG00000139910.20	NOVA1	0.61	1.42	3.25474	0.00615985	0.0791752	1.74	1.15	1.7	1.57	1.88	1.73	0.61	1.52	1.21	1.14
ENSG00000168872.17	DDX19A	-0.16	6.36	-3.25469	0.00616042	0.0791752	6.28	6.44	6.31	6.2	6.32	6.3	6.46	6.42	6.43	6.46
ENSG00000166025.18	AMOTL1	0.33	5.89	3.25459	0.00616166	0.0791752	6.06	5.72	5.99	5.97	6.36	5.9	5.91	5.48	5.78	5.72
ENSG00000006695.12	COX10	0.24	4.72	3.25451	0.00616256	0.0791752	4.84	4.6	4.82	4.73	4.79	4.99	4.59	4.6	4.69	4.51
ENSG00000166888.12	STAT6	-0.18	5.44	-3.25427	0.00616545	0.0791752	5.35	5.53	5.39	5.31	5.36	5.33	5.6	5.53	5.45	5.53
ENSG00000087258.15	GNAO1	0.66	2.85	3.25311	0.00617927	0.0792614	3.16	2.56	2.67	2.98	3.73	3.26	2.82	2.57	2.44	2.35
ENSG00000077713.19	SLC25A43	0.27	3.79	3.25266	0.00618469	0.0792614	3.93	3.66	3.94	3.83	3.91	4.02	3.79	3.62	3.66	3.58
ENSG00000165646.14	SLC18A2	-0.29	4.23	-3.25243	0.0061875	0.0792614	4.09	4.38	4.24	4.22	3.98	3.91	4.25	4.46	4.4	4.39
ENSG00000153339.14	TRAPPC8	0.17	7.04	3.25141	0.00619964	0.0793101	7.13	6.96	7.2	7.16	7.02	7.14	6.93	6.98	6.9	7.02
ENSG00000086200.16	IPO11	0.16	6.87	3.25126	0.00620154	0.0793101	6.95	6.79	6.96	7.01	6.89	6.94	6.79	6.78	6.72	6.86
ENSG00000109171.15	SLAIN2	0.28	5.15	3.25039	0.00621198	0.0793782	5.29	5.02	5.15	5.32	5.51	5.15	5.1	5.09	4.9	4.97
ENSG00000181218.5	HIST3H2A	-0.26	5.2	-3.24916	0.00622683	0.0795024	5.08	5.33	5.16	5.09	5.14	4.91	5.18	5.27	5.49	5.38
ENSG00000152193.8	RNF219	-0.25	5.21	-3.24841	0.0062359	0.0795527	5.08	5.33	5.18	5.2	5.02	4.93	5.4	5.38	5.17	5.36
ENSG00000104369.5	JPH1	0.24	4.77	3.24388	0.00629078	0.0800412	4.89	4.65	4.74	4.99	4.97	4.85	4.76	4.58	4.61	4.65
ENSG00000130340.15	SNX9	0.17	5.65	3.24371	0.00629287	0.0800412	5.73	5.56	5.68	5.78	5.69	5.76	5.58	5.58	5.57	5.52
ENSG00000137563.12	GGH	-0.29	5.94	-3.24306	0.00630084	0.0800412	5.8	6.08	5.99	5.83	5.46	5.9	6.07	6.09	6.11	6.06
ENSG00000141655.17	TNFRSF11A	-0.4	2.8	-3.24251	0.00630757	0.0800412	2.6	3.02	2.58	2.47	2.8	2.51	3.1	3.21	2.9	2.84
ENSG00000111676.15	ATN1	0.48	2.38	3.24222	0.00631112	0.0800412	2.62	2.18	2.43	2.41	2.85	2.74	2	2.41	2.26	1.98
ENSG00000069849.11	ATP1B3	-0.14	8.02	-3.24202	0.00631356	0.0800412	7.96	8.09	7.89	8	7.94	7.99	8.09	8.09	8.1	8.1
ENSG00000121210.16	TMEM131L	0.28	5	3.24198	0.00631407	0.0800412	5.14	4.86	4.99	5.24	5.29	5.01	4.98	4.95	4.71	4.8
ENSG00000065615.14	CYB5R4	-0.25	4.05	-3.24186	0.00631551	0.0800412	3.94	4.18	3.95	3.87	3.85	4.05	4.16	4.22	4.09	4.21
ENSG00000142279.12	WTIP	-0.28	3.91	-3.24046	0.00633265	0.0801513	3.78	4.05	3.58	3.91	3.78	3.81	4.05	3.95	4.03	4.15
ENSG00000134330.18	IAH1	-0.35	3.64	-3.24006	0.00633757	0.0801513	3.48	3.82	3.54	3.6	3.24	3.5	3.56	3.91	3.95	3.85
ENSG00000148291.10	SURF2	0.23	4.08	3.23989	0.00633971	0.0801513	4.2	3.96	4.17	4.21	4.16	4.25	3.99	3.87	3.98	4.01
ENSG00000148408.13	CACNA1B	0.29	3.65	3.23883	0.0063527	0.08025	3.79	3.52	3.69	3.72	3.86	3.87	3.55	3.66	3.45	3.38
ENSG00000163029.16	SMC6	0.16	6.95	3.23656	0.00638075	0.0805388	7.03	6.87	7.04	6.97	7.1	7	6.84	6.85	6.85	6.94
ENSG00000161671.16	EMC10	-0.16	6.73	-3.23496	0.00640059	0.0807234	6.66	6.81	6.61	6.66	6.69	6.66	6.75	6.77	6.84	6.88
ENSG00000214063.11	TSPAN4	-0.2	5.63	-3.23449	0.00640638	0.0807308	5.53	5.73	5.57	5.44	5.5	5.61	5.61	5.71	5.81	5.8
ENSG00000137691.13	CFAP300	-1.41	-0.85	-3.2337	0.00641626	0.0807335	-1.38	-0.06	-1.24	-1.27	-2.53	-1.22	0.61	-0.23	-0.2	-0.72
ENSG00000074590.13	NUAK1	-0.23	5.18	-3.23363	0.00641701	0.0807335	5.06	5.3	5.09	5.14	5.07	4.94	5.42	5.2	5.36	5.2
ENSG00000169155.10	ZBTB43	0.23	4.67	3.23282	0.00642718	0.0807527	4.78	4.55	4.63	4.82	4.86	4.81	4.55	4.67	4.46	4.53
ENSG00000134755.16	DSC2	-0.16	6.34	-3.23245	0.00643174	0.0807527	6.27	6.42	6.28	6.28	6.26	6.24	6.5	6.38	6.36	6.44
ENSG00000153914.16	SREK1	0.21	5.81	3.23214	0.00643561	0.0807527	5.92	5.71	5.89	5.84	5.99	5.95	5.7	5.86	5.58	5.7
ENSG00000142197.12	DOP1B	0.32	3.68	3.23165	0.00644181	0.0807527	3.84	3.54	3.79	3.86	4.03	3.65	3.52	3.7	3.48	3.42
ENSG00000176946.12	THAP4	0.17	6.14	3.23142	0.00644459	0.0807527	6.23	6.06	6.24	6.14	6.31	6.21	6.07	6.06	6.01	6.09
ENSG00000129003.18	VPS13C	0.19	5.08	3.23054	0.00645559	0.0808245	5.17	4.98	5.19	5.18	5.16	5.15	5.05	4.91	4.95	5.01
ENSG00000160818.16	GPATCH4	0.25	5.03	3.23013	0.00646074	0.0808245	5.14	4.91	5.05	5.08	5.34	5.11	5	4.94	4.91	4.77
ENSG00000107263.18	RAPGEF1	0.29	5.27	3.22763	0.00649219	0.0811524	5.41	5.13	5.33	5.31	5.66	5.33	5.31	5.04	5.14	5.02
ENSG00000066777.9	ARFGEF1	0.16	7.71	3.22649	0.00650645	0.0812651	7.79	7.62	7.72	7.85	7.82	7.77	7.74	7.56	7.6	7.6
ENSG00000239887.6	C1orf226	0.28	4.3	3.22526	0.00652206	0.0813945	4.44	4.16	4.4	4.59	4.42	4.34	4.31	4.01	4.27	4.06
ENSG00000177272.9	KCNA3	0.8	0.27	3.22257	0.00655616	0.0817192	0.71	-0.06	0.88	0.31	1.01	0.47	-0.18	-0.17	-0.1	-0.05
ENSG00000173401.9	GLIPR1L1	-1.54	-1.63	-3.22218	0.00656109	0.0817192	-2.04	-0.78	-1.98	-2.86	-3.42	-1.22	-1.16	-0.99	-0.86	-0.58
ENSG00000110497.14	AMBRA1	-0.16	5.61	-3.22122	0.00657325	0.0817192	5.53	5.69	5.55	5.5	5.56	5.49	5.67	5.68	5.74	5.68
ENSG00000119812.19	FAM98A	0.27	6.06	3.22114	0.00657437	0.0817192	6.19	5.92	5.97	6.11	6.39	6.29	6.04	5.87	5.84	5.93
ENSG00000117724.13	CENPF	0.19	8.53	3.22113	0.00657444	0.0817192	8.62	8.43	8.58	8.7	8.65	8.57	8.61	8.36	8.32	8.42
ENSG00000132522.16	GPS2	0.22	5.28	3.21964	0.00659351	0.0818905	5.39	5.18	5.28	5.42	5.51	5.36	5.08	5.28	5.11	5.23
ENSG00000257315.2	ZBED6	0.33	5	3.2185	0.00660808	0.0819693	5.17	4.85	5.23	5.04	5.1	5.29	5.1	4.95	4.78	4.55
ENSG00000112419.14	PHACTR2	-0.17	7.27	-3.21809	0.00661336	0.0819693	7.18	7.35	7.14	7.29	7.14	7.16	7.43	7.36	7.25	7.37
ENSG00000125534.10	PPDPF	0.63	3.33	3.2179	0.00661571	0.0819693	3.63	3.04	3.26	3.56	4.25	3.44	3.23	2.73	3.25	2.92
ENSG00000104728.16	ARHGEF10	0.17	6.66	3.21699	0.00662738	0.0820048	6.74	6.58	6.65	6.75	6.82	6.76	6.61	6.56	6.63	6.52
ENSG00000116120.10	FARSB	0.17	5.97	3.21654	0.00663317	0.0820048	6.06	5.89	6.03	6.14	6.04	6.03	5.87	5.85	5.87	5.96
ENSG00000102221.14	JADE3	0.2	5.22	3.2157	0.00664406	0.0820048	5.32	5.12	5.24	5.42	5.33	5.3	5.23	5.06	5.09	5.09
ENSG00000162994.16	CLHC1	0.5	1.82	3.21569	0.00664413	0.0820048	2.1	1.58	2.12	2	2.11	2.11	1.28	1.75	1.38	1.84
ENSG00000135766.9	EGLN1	-0.37	4.41	-3.2156	0.00664528	0.0820048	4.23	4.6	4.31	4.27	3.94	4.4	4.9	4.44	4.58	4.47
ENSG00000155307.18	SAMSN1	-0.75	0.12	-3.21491	0.00665422	0.0820048	-0.19	0.54	-0.33	-0.3	0	-0.42	0.46	0.63	0.35	0.54
ENSG00000157554.19	ERG	0.5	2.46	3.2148	0.00665562	0.0820048	2.72	2.22	2.42	2.69	2.88	2.85	1.82	2.32	2.24	2.45
ENSG00000181220.17	ZNF746	-0.24	4.62	-3.21372	0.00666955	0.0821112	4.5	4.74	4.44	4.38	4.63	4.54	4.69	4.67	4.86	4.75
ENSG00000214456.8	PLIN5	0.82	-0.12	3.21235	0.00668725	0.0822637	0.34	-0.45	0.13	0.45	0.42	0.17	-0.64	-0.44	-0.78	-0.29
ENSG00000135547.9	HEY2	0.37	2.88	3.21191	0.00669304	0.0822698	3.07	2.71	3.04	3.12	3.27	2.82	2.73	2.59	2.81	2.66
ENSG00000064012.21	CASP8	-0.39	2.47	-3.20959	0.00672313	0.0825741	2.28	2.67	2.56	2.09	2.27	2.17	2.6	2.64	2.74	2.66
ENSG00000020577.13	SAMD4A	-0.53	3.06	-3.20868	0.00673498	0.0826541	2.8	3.33	3.12	3.08	2.35	2.59	3.26	3.36	3.57	3.09
ENSG00000035403.17	VCL	-0.16	8.83	-3.20443	0.00679077	0.0832729	8.75	8.91	8.67	8.72	8.87	8.72	8.97	8.88	8.86	8.92
ENSG00000145725.19	PPIP5K2	0.18	6.7	3.20333	0.0068052	0.0833838	6.8	6.61	6.89	6.83	6.65	6.83	6.58	6.64	6.57	6.66
ENSG00000196935.9	SRGAP1	0.68	2.3	3.20141	0.00683059	0.0836289	2.64	1.99	2.11	2.57	3.14	2.72	2.36	1.6	1.99	1.93
ENSG00000075399.14	VPS9D1	-0.56	1.33	-3.19971	0.00685314	0.0838387	1.09	1.64	1.31	0.98	0.97	0.94	1.85	1.72	1.36	1.54
ENSG00000265817.3	FSBP	-0.22	5.56	-3.19515	0.00691399	0.0844698	5.45	5.66	5.59	5.46	5.26	5.48	5.71	5.7	5.66	5.59
ENSG00000282988.2	AL031777.3	-0.16	8.42	-3.19423	0.00692628	0.0844698	8.34	8.5	8.39	8.27	8.36	8.32	8.39	8.51	8.48	8.6
ENSG00000134962.7	KLB	2.53	-2.3	3.1941	0.00692811	0.0844698	-1	-2.61	-0.76	-1.07	-1.58	-1.12	-1.49	-3.04	-2.82	-6.56
ENSG00000064102.15	INTS13	0.16	6.82	3.19395	0.00693005	0.0844698	6.9	6.74	6.92	6.88	6.85	6.95	6.74	6.72	6.68	6.82
ENSG00000141698.16	NT5C3B	-0.19	5.68	-3.19381	0.00693197	0.0844698	5.6	5.78	5.63	5.58	5.57	5.59	5.66	5.82	5.73	5.87
ENSG00000226479.4	TMEM185B	-0.22	4.9	-3.1925	0.00694962	0.0845583	4.79	5.01	4.69	4.8	4.88	4.79	5.11	4.93	4.94	5.04
ENSG00000164916.11	FOXK1	0.25	5.15	3.19246	0.00695015	0.0845583	5.27	5.03	5.19	5.31	5.42	5.15	5.2	4.99	4.99	4.94
ENSG00000136021.18	SCYL2	0.2	6.63	3.1919	0.00695769	0.0845837	6.73	6.53	6.82	6.8	6.56	6.73	6.5	6.49	6.51	6.6
ENSG00000087510.7	TFAP2C	0.44	2.48	3.19129	0.00696599	0.0845846	2.69	2.28	2.62	2.72	2.9	2.47	2.1	2.49	2.4	2.09
ENSG00000143624.14	INTS3	0.18	6.77	3.19107	0.00696893	0.0845846	6.86	6.68	6.74	6.85	6.97	6.89	6.65	6.75	6.62	6.7
ENSG00000104517.13	UBR5	0.21	8.38	3.19059	0.0069754	0.0845846	8.48	8.27	8.56	8.58	8.41	8.38	8.45	8.2	8.25	8.19
ENSG00000171469.11	ZNF561	0.2	5.11	3.18995	0.00698402	0.0845846	5.21	5.01	5.13	5.21	5.22	5.27	5	4.99	4.93	5.1
ENSG00000128602.11	SMO	-0.19	6.13	-3.18972	0.00698717	0.0845846	6.03	6.22	6.04	5.9	6.06	6.12	6.23	6.13	6.32	6.2
ENSG00000205236.6	AC105052.1	-2.89	-2.9	-3.1894	0.00699147	0.0845846	-3.21	-1.28	-5.89	-2.39	-3.06	-5.98	-0.21	-2.9	-1.67	-1.16
ENSG00000272921.1	AC005832.4	0.76	0.85	3.18903	0.00699646	0.0845846	1.27	0.49	1.43	0.72	1.36	1.48	0.39	0.36	0.19	0.84
ENSG00000133401.16	PDZD2	0.39	3.3	3.18867	0.00700142	0.0845846	3.5	3.12	3.33	3.31	3.84	3.51	3.2	3.03	3.06	3.16
ENSG00000113615.13	SEC24A	0.2	5.3	3.18639	0.00703238	0.0848088	5.4	5.2	5.37	5.42	5.4	5.39	5.27	5.29	5.06	5.19
ENSG00000196247.11	ZNF107	0.19	5.88	3.18621	0.00703481	0.0848088	5.97	5.78	5.97	5.97	6.04	5.9	5.65	5.88	5.76	5.84
ENSG00000151611.16	MMAA	0.41	2.65	3.1861	0.0070364	0.0848088	2.85	2.47	2.72	2.96	2.93	2.76	2.58	2.72	2.29	2.24
ENSG00000176208.9	ATAD5	0.21	5.35	3.18529	0.00704739	0.0848753	5.46	5.25	5.39	5.36	5.48	5.57	5.3	5.33	5.15	5.2
ENSG00000140263.14	SORD	0.16	6.64	3.18469	0.00705559	0.0849082	6.72	6.57	6.67	6.7	6.78	6.74	6.48	6.58	6.6	6.6
ENSG00000151151.6	IPMK	0.23	5.15	3.18323	0.0070756	0.0850829	5.27	5.03	5.36	5.32	5.15	5.23	5.13	4.85	5.06	5.07
ENSG00000119139.20	TJP2	0.16	7.28	3.18185	0.00709463	0.0852456	7.36	7.2	7.33	7.43	7.37	7.32	7.28	7.12	7.25	7.16
ENSG00000121749.15	TBC1D15	0.21	5.39	3.18135	0.00710142	0.085261	5.5	5.29	5.42	5.48	5.64	5.45	5.38	5.2	5.24	5.32
ENSG00000185437.13	SH3BGR	-0.85	0.67	-3.17956	0.0071261	0.0854563	0.28	1.14	-0.62	0.36	0.25	0.91	1.23	1.1	1.23	0.9
ENSG00000031081.10	ARHGAP31	0.44	3.03	3.17937	0.00712871	0.0854563	3.27	2.81	3.14	3.22	3.41	3.29	3.02	2.36	2.81	3.04
ENSG00000112531.17	QKI	-0.14	7.57	-3.17874	0.00713741	0.0854944	7.5	7.65	7.51	7.53	7.48	7.5	7.72	7.64	7.62	7.61
ENSG00000226742.4	HSBP1L1	-2.61	-2.62	-3.1763	0.0071713	0.0858341	-3.02	-1.12	-5.89	-3.7	-4.64	-1.58	-0.04	-1.32	-1.9	-1.91
ENSG00000180425.11	C11orf71	0.31	3.41	3.17556	0.00718157	0.0858907	3.56	3.26	3.58	3.62	3.4	3.65	3.16	3.32	3.41	3.13
ENSG00000135063.19	FAM189A2	-0.28	3.99	-3.17477	0.00719257	0.085956	3.86	4.14	3.92	3.91	3.86	3.71	4.17	4.28	3.96	4.11
ENSG00000283782.2	AC116366.3	-3.44	0.55	-3.17388	0.00720508	0.0860391	-0.47	2.14	0.56	-0.47	-6.23	1.98	2.3	2.06	1.27	2.89
ENSG00000132518.6	GUCY2D	-1.29	-1.43	-3.17298	0.00721757	0.0860931	-1.83	-0.67	-1.98	-2.33	-1.47	-2.52	-0.59	-1.32	-0.43	-0.78
ENSG00000102445.18	RUBCNL	-0.34	3.09	-3.17276	0.00722071	0.0860931	2.93	3.26	2.82	3.01	2.9	2.96	3.15	3.07	3.4	3.39
ENSG00000166831.9	RBPMS2	0.74	3.46	3.17178	0.00723437	0.0861896	3.83	3.11	3.2	3.81	4.48	3.78	3.54	2.7	3.08	3.07
ENSG00000108433.16	GOSR2	0.17	5.74	3.17073	0.00724919	0.0862999	5.82	5.66	5.81	5.82	5.86	5.81	5.56	5.72	5.66	5.69
ENSG00000005483.21	KMT2E	0.28	4.39	3.16988	0.00726106	0.0863748	4.54	4.26	4.42	4.45	4.67	4.59	4.23	4.33	4.06	4.38
ENSG00000197119.13	SLC25A29	-0.23	5.51	-3.16777	0.00729092	0.0866356	5.4	5.63	5.22	5.39	5.46	5.53	5.53	5.75	5.62	5.63
ENSG00000152642.10	GPD1L	0.21	4.51	3.16754	0.00729416	0.0866356	4.62	4.4	4.61	4.57	4.63	4.65	4.32	4.36	4.43	4.49
ENSG00000141380.14	AC091021.1	0.14	7.09	3.16661	0.00730732	0.0866924	7.16	7.02	7.17	7.15	7.13	7.18	7.05	7.02	6.97	7.04
ENSG00000152669.9	CCNO	2.13	-3.05	3.16591	0.00731715	0.0866924	-1.73	-3.2	-1.8	-1.94	-2.53	-1.58	-4.43	-5.85	-2.53	-3.75
ENSG00000182040.9	USH1G	-0.55	1.28	-3.16573	0.00731974	0.0866924	1.04	1.57	1.29	0.92	1.01	0.82	1.79	1.45	1.45	1.52
ENSG00000057252.13	SOAT1	-0.39	2.9	-3.16547	0.00732343	0.0866924	2.72	3.09	3.1	2.58	2.65	2.51	3.05	3.13	3.04	3.13
ENSG00000089199.10	CHGB	0.52	1.65	3.16523	0.0073269	0.0866924	1.91	1.43	1.67	1.96	2.16	1.77	1.56	1.52	1.29	1.26
ENSG00000134574.11	DDB2	-0.18	6.2	-3.15996	0.007402	0.0875141	6.11	6.28	6.17	6.04	6.04	6.17	6.36	6.33	6.22	6.23
ENSG00000149716.12	LTO1	0.27	3.9	3.15769	0.00743477	0.0878345	4.04	3.77	4.16	3.88	3.97	4.13	3.7	3.78	3.83	3.74
ENSG00000177076.6	ACER2	-0.29	3.44	-3.15239	0.00751151	0.0886736	3.3	3.59	3.48	3.17	3.26	3.26	3.59	3.66	3.51	3.56
ENSG00000093167.18	LRRFIP2	0.21	5.13	3.15189	0.00751871	0.088691	5.23	5.03	5.09	5.19	5.35	5.28	4.97	5.07	5.04	5.01
ENSG00000106443.16	PHF14	0.16	5.99	3.15082	0.00753443	0.0887609	6.07	5.91	6.15	6.04	6.01	6.08	5.91	5.91	5.87	5.94
ENSG00000197958.13	RPL12	0.14	10.28	3.1504	0.00754046	0.0887609	10.35	10.21	10.38	10.32	10.28	10.43	10.2	10.18	10.25	10.23
ENSG00000143013.13	LMO4	0.24	6.74	3.15031	0.00754181	0.0887609	6.87	6.62	7.07	6.95	6.65	6.81	6.59	6.55	6.67	6.68
ENSG00000106003.13	LFNG	-0.23	4.82	-3.14977	0.00754971	0.0887864	4.71	4.93	4.57	4.7	4.73	4.84	4.88	4.92	4.88	5.05
ENSG00000198121.13	LPAR1	0.55	2.12	3.14898	0.0075613	0.0888553	2.39	1.87	2.46	1.9	2.67	2.49	1.72	1.9	2.02	1.76
ENSG00000152270.9	PDE3B	0.18	5.03	3.14696	0.00759091	0.0891211	5.12	4.95	5.1	5.16	5.11	5.12	4.95	4.9	4.97	4.97
ENSG00000124370.11	MCEE	0.5	2.59	3.14615	0.00760284	0.0891211	2.86	2.34	3.11	2.97	2.61	2.69	1.9	2.6	2.45	2.38
ENSG00000176396.10	EID2	-0.25	4.68	-3.14595	0.00760575	0.0891211	4.56	4.82	4.59	4.72	4.42	4.49	4.93	4.72	4.86	4.72
ENSG00000277443.3	MARCKS	-0.14	7.63	-3.14584	0.00760743	0.0891211	7.56	7.7	7.51	7.55	7.59	7.58	7.74	7.63	7.71	7.71
ENSG00000135446.17	CDK4	-0.15	7.22	-3.14549	0.00761267	0.0891211	7.14	7.3	7.18	7.06	7.17	7.17	7.28	7.24	7.34	7.33
ENSG00000196440.11	ARMCX4	0.45	2.59	3.14448	0.00762751	0.0892274	2.82	2.38	2.62	2.86	2.86	2.92	2.11	2.79	2.16	2.42
ENSG00000110436.13	SLC1A2	0.78	0.79	3.14358	0.00764082	0.0892886	1.2	0.46	1.56	1.39	0.87	0.84	0.61	0.18	0.76	0.07
ENSG00000143067.5	ZNF697	0.23	5.83	3.1433	0.00764497	0.0892886	5.95	5.72	6.06	6.06	5.94	5.74	5.74	5.62	5.8	5.7
ENSG00000110195.13	FOLR1	-1.12	-0.75	-3.14281	0.00765223	0.0892886	-1.17	-0.12	-1.13	-1.07	-1.47	-1.58	-0.13	-0.72	0.46	-0.37
ENSG00000205542.11	TMSB4X	-0.23	9.35	-3.14257	0.00765578	0.0892886	9.23	9.46	9.39	9.24	8.98	9.33	9.37	9.49	9.53	9.47
ENSG00000169862.19	CTNND2	0.42	3.29	3.14216	0.00766191	0.0892929	3.5	3.1	3.39	3.38	3.89	3.32	3.31	3.02	3.01	3.03
ENSG00000129562.11	DAD1	-0.22	6.44	-3.14171	0.0076686	0.0893037	6.33	6.54	6.45	6.37	6.12	6.39	6.47	6.57	6.52	6.61
ENSG00000032444.16	PNPLA6	-0.2	5.99	-3.13941	0.00770288	0.0895252	5.89	6.1	5.77	5.83	6.03	5.92	6.18	6.03	6.12	6.04
ENSG00000118407.15	FILIP1	-0.33	4.09	-3.1393	0.00770443	0.0895252	3.93	4.26	3.93	4.14	3.62	4.02	4.32	4.34	4.21	4.15
ENSG00000088899.15	LZTS3	-0.23	5.17	-3.13916	0.00770658	0.0895252	5.06	5.29	4.87	5.17	5.13	5.06	5.38	5.22	5.27	5.28
ENSG00000160472.5	TMEM190	-2.06	-2.47	-3.13888	0.00771072	0.0895252	-2.87	-1.27	-2.43	-3.7	-3.42	-4.39	-0.4	-2.68	-1.34	-1.43
ENSG00000172269.19	DPAGT1	0.2	5.15	3.13829	0.00771959	0.0895611	5.25	5.06	5.16	5.25	5.31	5.27	5.05	5.14	5.09	4.94
ENSG00000197694.15	SPTAN1	0.24	8	3.13788	0.00772568	0.0895648	8.12	7.88	8.13	8.22	8.1	8.03	8.08	7.7	7.98	7.75
ENSG00000108001.13	EBF3	1.39	-1.88	3.13644	0.00774723	0.0897474	-1.02	-2.26	-0.76	-1.27	-1.58	-1.02	-2.56	-2.68	-3.18	-2.03
ENSG00000133135.14	RNF128	-0.55	1.54	-3.13505	0.00776824	0.0899237	1.3	1.83	1.6	1.39	0.91	1.18	1.96	1.65	1.95	1.7
ENSG00000104904.12	OAZ1	-0.17	8.88	-3.13443	0.00777759	0.0899646	8.8	8.96	8.86	8.76	8.72	8.84	8.85	8.96	8.96	9.08
ENSG00000122642.11	FKBP9	-0.22	4.27	-3.13272	0.00780336	0.0900754	4.15	4.38	4.13	4.18	4.22	4.09	4.48	4.36	4.36	4.32
ENSG00000158352.15	SHROOM4	0.3	3.36	3.13267	0.00780418	0.0900754	3.51	3.21	3.54	3.55	3.6	3.34	3.11	3.32	3.09	3.29
ENSG00000158023.10	WDR66	-0.51	2.08	-3.13264	0.0078046	0.0900754	1.83	2.37	1.85	1.58	1.97	1.83	2.27	2.53	2.59	2.03
ENSG00000198964.14	SGMS1	0.22	4.81	3.13121	0.00782617	0.0901301	4.92	4.7	4.93	5.02	4.87	4.85	4.83	4.58	4.67	4.7
ENSG00000134852.15	CLOCK	0.21	5.2	3.13048	0.00783736	0.0901301	5.3	5.1	5.18	5.36	5.41	5.26	5.13	5.17	5.03	5.08
ENSG00000175155.9	YPEL2	0.31	3.21	3.13042	0.00783824	0.0901301	3.38	3.06	3.39	3.26	3.33	3.51	3.18	2.88	3.15	3.01
ENSG00000156273.16	BACH1	0.15	6.82	3.13018	0.00784187	0.0901301	6.89	6.74	6.89	6.94	6.85	6.89	6.79	6.69	6.67	6.8
ENSG00000125378.16	BMP4	-0.55	1.42	-3.12977	0.00784813	0.0901301	1.18	1.72	1.15	1.32	1.38	0.77	1.73	1.64	1.56	1.85
ENSG00000008513.16	ST3GAL1	0.36	3.11	3.12958	0.00785095	0.0901301	3.29	2.95	3.21	3.42	3.4	3.08	3.05	2.83	3.09	2.78
ENSG00000104147.9	OIP5	-0.24	5.11	-3.12942	0.00785343	0.0901301	5	5.23	5.13	5.01	4.81	5.04	5.24	5.1	5.24	5.31
ENSG00000120963.12	ZNF706	0.28	4.66	3.12926	0.00785585	0.0901301	4.81	4.53	4.51	4.84	4.92	4.94	4.48	4.61	4.47	4.54
ENSG00000141569.12	TRIM65	0.16	6.34	3.12776	0.00787869	0.0903252	6.42	6.27	6.43	6.38	6.49	6.4	6.2	6.24	6.36	6.26
ENSG00000156395.13	SORCS3	0.76	0.69	3.12585	0.00790795	0.0905556	1.08	0.39	1.05	0.84	1.57	0.74	0.59	0.26	0.42	0.07
ENSG00000186283.14	TOR3A	-0.19	4.72	-3.12569	0.00791047	0.0905556	4.63	4.82	4.64	4.63	4.58	4.66	4.77	4.77	4.89	4.82
ENSG00000142528.16	ZNF473	0.21	4.87	3.12437	0.00793064	0.0906348	4.98	4.77	5.11	4.95	4.88	4.96	4.75	4.86	4.73	4.71
ENSG00000102871.16	TRADD	-1.02	-0.97	-3.12386	0.00793854	0.0906348	-1.31	-0.38	-1.64	-1.27	-1.27	-1.73	-0.29	-0.64	-0.63	-0.33
ENSG00000117523.16	PRRC2C	0.36	6.69	3.1236	0.0079425	0.0906348	6.87	6.51	6.58	6.87	7.21	6.81	6.75	6.39	6.35	6.55
ENSG00000186566.13	GPATCH8	0.35	4.74	3.12343	0.00794509	0.0906348	4.9	4.58	4.78	4.76	5.24	4.83	4.72	4.7	4.44	4.44
ENSG00000213625.9	LEPROT	-0.24	4.87	-3.12333	0.00794662	0.0906348	4.75	4.99	4.73	4.94	4.57	4.76	4.95	5.06	5.01	4.95
ENSG00000161544.10	CYGB	-0.61	1.44	-3.12197	0.00796766	0.0908078	1.16	1.77	1.42	0.71	1.49	0.87	1.95	1.59	1.79	1.68
ENSG00000060237.17	WNK1	0.32	6.7	3.12107	0.00798152	0.0908611	6.86	6.54	6.62	6.84	7.15	6.81	6.8	6.44	6.42	6.48
ENSG00000253250.3	C8orf88	-0.27	4.5	-3.12091	0.00798405	0.0908611	4.37	4.63	4.5	4.45	4.12	4.41	4.61	4.68	4.67	4.56
ENSG00000106018.14	VIPR2	-0.57	1.44	-3.11963	0.00800392	0.0909151	1.18	1.75	0.96	1.03	1.12	1.48	2.05	1.73	1.59	1.55
ENSG00000164237.9	CMBL	-0.28	4.49	-3.11929	0.00800905	0.0909151	4.35	4.63	4.38	4.24	4.53	4.24	4.77	4.54	4.49	4.69
ENSG00000198732.10	SMOC1	-0.69	1.01	-3.11928	0.0080093	0.0909151	0.71	1.39	0.83	1.05	0.67	0.13	1.58	1.48	1.05	1.33
ENSG00000185090.14	MANEAL	-0.37	2.55	-3.11909	0.00801226	0.0909151	2.38	2.74	2.32	2.56	2.26	2.32	2.8	2.86	2.56	2.73
ENSG00000173786.17	CNP	-0.19	5.93	-3.11762	0.00803505	0.0910017	5.84	6.04	5.72	5.82	5.96	5.85	6.12	5.94	6.04	6.03
ENSG00000033030.13	ZCCHC8	0.19	5.79	3.11754	0.00803634	0.0910017	5.89	5.69	6	5.95	5.79	5.81	5.64	5.66	5.74	5.72
ENSG00000151725.12	CENPU	-0.22	6.13	-3.11746	0.0080375	0.0910017	6.03	6.24	6.13	6.06	5.8	6.11	6.24	6.26	6.29	6.17
ENSG00000118257.16	NRP2	-0.26	4.97	-3.11659	0.0080512	0.0910332	4.84	5.09	4.93	4.95	4.7	4.77	5.21	4.92	5.19	5.05
ENSG00000198000.12	NOL8	0.24	5.1	3.11647	0.00805294	0.0910332	5.22	4.99	5.01	5.3	5.38	5.19	5.06	5.02	4.92	4.95
ENSG00000168143.9	FAM83B	-0.23	4.13	-3.11616	0.00805791	0.0910332	4.02	4.24	4.09	4.07	3.96	3.94	4.32	4.22	4.2	4.22
ENSG00000178538.10	CA8	-0.29	4.2	-3.11568	0.00806536	0.0910486	4.06	4.35	3.96	4.3	3.99	3.95	4.39	4.48	4.21	4.31
ENSG00000154473.18	BUB3	0.2	8.39	3.11499	0.00807622	0.0910486	8.49	8.29	8.61	8.52	8.3	8.54	8.18	8.36	8.3	8.31
ENSG00000160299.17	PCNT	0.33	5.25	3.11494	0.00807689	0.0910486	5.42	5.1	5.14	5.42	5.64	5.44	5.35	5.03	5.1	4.91
ENSG00000103546.18	SLC6A2	-1.79	-2.84	-3.11051	0.00814654	0.0917371	-3.05	-1.71	-4.3	-3.22	-3.06	-4.39	-2.09	-1.45	-2.53	-1.7
ENSG00000181333.11	HEPHL1	-1.12	-1.04	-3.11	0.00815465	0.0917371	-1.41	-0.4	-1.64	-0.98	-2.32	-1.45	-0.46	-0.35	-0.49	-0.63
ENSG00000150403.18	TMCO3	-0.18	5.79	-3.10993	0.00815573	0.0917371	5.7	5.88	5.69	5.81	5.61	5.7	5.83	5.87	5.96	5.85
ENSG00000072832.14	CRMP1	0.17	7.01	3.10855	0.00817752	0.0918576	7.09	6.93	7.03	7.1	7.22	7.02	6.94	6.87	6.95	6.95
ENSG00000040531.14	CTNS	-0.27	3.5	-3.1085	0.00817829	0.0918576	3.37	3.64	3.5	3.32	3.43	3.22	3.59	3.68	3.6	3.68
ENSG00000185532.18	PRKG1	-0.25	5.25	-3.10776	0.00819007	0.0918601	5.13	5.38	5.29	5.24	4.89	5.08	5.34	5.35	5.47	5.33
ENSG00000163166.15	IWS1	0.14	7.03	3.10774	0.00819036	0.0918601	7.1	6.97	7.08	7.11	7.15	7.07	7	6.94	6.95	6.98
ENSG00000176142.13	TMEM39A	0.21	5.76	3.10672	0.00820654	0.091975	5.87	5.65	5.97	5.97	5.69	5.83	5.64	5.72	5.62	5.64
ENSG00000118961.15	LDAH	0.17	5.48	3.10274	0.00827014	0.0925897	5.57	5.39	5.62	5.57	5.5	5.59	5.36	5.43	5.32	5.45
ENSG00000116661.11	FBXO2	-0.23	4.93	-3.10254	0.00827333	0.0925897	4.82	5.04	4.96	4.81	4.64	4.86	5.07	4.95	5.06	5.07
ENSG00000133477.17	FAM83F	0.21	5.72	3.1006	0.00830444	0.0928344	5.83	5.62	5.8	5.87	5.92	5.71	5.61	5.52	5.79	5.55
ENSG00000259384.7	GH1	-2.01	-3.59	-3.10033	0.00830888	0.0928344	-3.5	-2.22	-5.89	-3.7	-4.64	-4.18	-2.84	-2.68	-1.9	-2.86
ENSG00000015171.19	ZMYND11	0.19	5.48	3.10005	0.00831334	0.0928344	5.58	5.38	5.66	5.64	5.56	5.44	5.34	5.34	5.43	5.41
ENSG00000115318.12	LOXL3	-0.22	4.65	-3.09938	0.00832413	0.0928344	4.54	4.77	4.72	4.42	4.53	4.49	4.81	4.77	4.74	4.73
ENSG00000122641.11	INHBA	-1.14	-1.12	-3.09932	0.00832515	0.0928344	-1.48	-0.47	-1.64	-2.12	-1.58	-1.33	-0.89	-0.89	-0.26	-0.22
ENSG00000162817.7	C1orf115	-0.23	4.9	-3.09814	0.00834412	0.0929198	4.79	5.02	4.77	4.89	4.78	4.7	5.11	4.94	5.13	4.9
ENSG00000204128.6	C2orf72	-0.48	1.57	-3.09808	0.00834521	0.0929198	1.36	1.83	1.41	1.5	1.34	1.08	1.95	1.86	1.64	1.81
ENSG00000168936.11	TMEM129	-0.22	5.52	-3.09773	0.00835079	0.0929198	5.42	5.64	5.51	5.46	5.22	5.48	5.67	5.62	5.71	5.54
ENSG00000172534.14	HCFC1	0.36	6.52	3.09713	0.00836049	0.092949	6.7	6.34	6.5	6.63	7.11	6.56	6.54	6.2	6.35	6.29
ENSG00000085063.16	CD59	-0.15	6.79	-3.09644	0.00837165	0.092949	6.71	6.86	6.75	6.72	6.62	6.75	6.89	6.89	6.79	6.88
ENSG00000152779.14	SLC16A12	0.41	3.36	3.09619	0.00837577	0.092949	3.57	3.15	3.74	3.73	3.23	3.57	3.04	3.02	3.44	3.07
ENSG00000151693.11	ASAP2	0.22	4.87	3.09609	0.0083774	0.092949	4.98	4.76	4.87	4.94	5.09	5.01	4.87	4.66	4.76	4.76
ENSG00000173598.14	NUDT4	0.15	7.43	3.09504	0.00839438	0.0930328	7.5	7.36	7.48	7.54	7.47	7.52	7.38	7.44	7.3	7.31
ENSG00000099864.18	PALM	-0.29	3.73	-3.09489	0.00839696	0.0930328	3.59	3.88	3.39	3.72	3.61	3.6	4.05	3.76	3.88	3.83
ENSG00000176428.6	VPS37D	-0.49	1.89	-3.09268	0.00843288	0.093364	1.67	2.14	1.89	1.62	1.6	1.48	1.84	2.08	2.38	2.19
ENSG00000272772.1	AC104109.3	-1.63	-2.8	-3.09137	0.0084544	0.0933906	-3	-1.73	-3.91	-4	-3.39	-3.21	-1.6	-1.72	-2.36	-2.2
ENSG00000136052.9	SLC41A2	0.38	2.68	3.09134	0.00845489	0.0933906	2.89	2.5	2.84	3.08	2.75	2.84	2.62	2.21	2.55	2.55
ENSG00000076248.10	UNG	-0.13	7.42	-3.09112	0.00845853	0.0933906	7.36	7.48	7.38	7.35	7.34	7.37	7.48	7.46	7.49	7.51
ENSG00000124243.17	BCAS4	-0.19	4.9	-3.09106	0.00845938	0.0933906	4.81	5	4.84	4.87	4.7	4.83	4.95	4.99	5.02	5.02
ENSG00000173517.10	PEAK1	0.24	5.48	3.0899	0.00847841	0.0934724	5.59	5.36	5.5	5.67	5.72	5.48	5.54	5.36	5.27	5.28
ENSG00000014138.9	POLA2	-0.3	4.62	-3.08988	0.00847885	0.0934724	4.47	4.77	4.3	4.3	4.54	4.73	4.63	4.73	4.9	4.83
ENSG00000039319.17	ZFYVE16	0.22	5.89	3.08936	0.0084873	0.093499	6	5.78	6.05	6.06	5.87	6.02	5.89	5.89	5.62	5.73
ENSG00000100399.16	CHADL	-1.11	-1.03	-3.08895	0.00849406	0.093507	-1.39	-0.4	-1.64	-1.78	-2.14	-0.77	-0.34	-0.56	-0.56	-0.49
ENSG00000080986.13	NDC80	0.2	6.06	3.08769	0.00851478	0.0936291	6.16	5.96	6.29	6.25	6.06	6.04	5.99	5.97	5.93	5.95
ENSG00000110446.11	SLC15A3	-0.32	3.31	-3.08755	0.00851723	0.0936291	3.14	3.48	2.88	3.16	3.17	3.34	3.53	3.47	3.53	3.37
ENSG00000160179.18	ABCG1	-0.34	2.68	-3.08624	0.00853882	0.0937907	2.52	2.86	2.47	2.44	2.71	2.42	2.83	2.76	2.88	2.94
ENSG00000150457.9	LATS2	-0.26	5.06	-3.08592	0.00854403	0.0937907	4.93	5.2	4.78	4.99	5.05	4.89	5.35	5.04	5.3	5.09
ENSG00000151746.14	BICD1	0.34	4.12	3.08442	0.00856895	0.0939977	4.3	3.96	4.02	4.29	4.54	4.34	3.87	4.06	3.77	4.1
ENSG00000139116.18	KIF21A	0.26	5.62	3.08358	0.00858286	0.0940611	5.74	5.49	5.63	5.74	5.98	5.63	5.57	5.33	5.52	5.54
ENSG00000164970.15	FAM219A	-0.37	3.31	-3.08334	0.00858687	0.0940611	3.13	3.5	3.21	2.94	3.4	2.95	3.69	3.39	3.39	3.52
ENSG00000172671.19	ZFAND4	0.19	4.53	3.08202	0.00860889	0.0942358	4.63	4.44	4.65	4.59	4.58	4.68	4.48	4.43	4.39	4.43
ENSG00000114395.10	CYB561D2	-0.35	3.01	-3.08154	0.00861685	0.0942563	2.84	3.19	2.71	2.65	2.95	3.03	3.32	3.22	3.06	3.16
ENSG00000067113.17	PLPP1	-0.24	4.74	-3.08057	0.00863304	0.0943668	4.62	4.86	4.58	4.64	4.45	4.8	4.77	4.9	4.85	4.9
ENSG00000171956.7	FOXB1	0.55	1.93	3.07835	0.00867025	0.0947068	2.22	1.68	2	2.1	2.66	2.06	1.95	1.52	1.47	1.71
ENSG00000075856.12	SART3	0.14	7.15	3.07669	0.00869832	0.0949407	7.22	7.08	7.2	7.2	7.28	7.2	7.09	7.1	7.04	7.11
ENSG00000164930.12	FZD6	-0.31	4.99	-3.07635	0.00870392	0.0949407	4.85	5.14	4.99	5.09	4.55	4.76	5.13	5.11	5.07	5.26
ENSG00000249751.4	ECSCR	-0.61	0.68	-3.07586	0.00871234	0.0949657	0.43	1	0.45	0.42	0.4	0.25	0.95	0.72	1.03	1.18
ENSG00000149577.15	SIDT2	-0.29	3.7	-3.07523	0.00872295	0.0950146	3.56	3.84	3.55	3.35	3.76	3.54	3.84	3.82	3.78	3.92
ENSG00000118200.14	CAMSAP2	0.18	5.95	3.07481	0.00872999	0.0950244	6.04	5.86	6.05	6.12	6.01	5.98	5.99	5.84	5.84	5.79
ENSG00000173065.13	FAM222B	0.47	4.54	3.07439	0.00873711	0.0950353	4.77	4.32	4.36	4.64	5.22	4.83	4.58	4.26	4.31	4.12
ENSG00000087008.16	ACOX3	-0.33	2.9	-3.07319	0.0087575	0.0951903	2.74	3.08	2.72	2.83	2.71	2.67	3.2	3.01	3.18	2.91
ENSG00000159339.13	PADI4	-2.51	-3.33	-3.07238	0.00877122	0.0951997	-3.36	-1.79	-5.89	-1.94	-4.64	-5.98	-2.84	-1.45	-1.46	-2.47
ENSG00000173451.7	THAP2	0.28	3.91	3.07198	0.00877794	0.0951997	4.06	3.76	4.2	4.16	3.82	4.05	3.81	3.76	3.73	3.76
ENSG00000006282.21	SPATA20	-0.19	4.49	-3.07179	0.00878126	0.0951997	4.39	4.58	4.43	4.33	4.41	4.38	4.58	4.58	4.62	4.56
ENSG00000063587.14	ZNF275	0.33	3.8	3.07169	0.00878294	0.0951997	3.97	3.64	3.83	3.89	4.15	3.97	3.76	3.34	3.75	3.68
ENSG00000189334.9	S100A14	0.79	-0.03	3.07048	0.00880352	0.0953234	0.43	-0.35	0.62	0.24	0.31	0.36	-0.89	-0.35	-0.37	-0.15
ENSG00000128590.5	DNAJB9	-0.26	3.97	-3.0703	0.00880666	0.0953234	3.84	4.1	3.88	3.63	3.86	3.98	4.12	4.02	4.12	4.13
ENSG00000129946.10	SHC2	-0.49	1.53	-3.06958	0.00881891	0.0953895	1.3	1.79	1.15	1.44	1.37	1.16	2	1.72	1.61	1.76
ENSG00000163714.17	U2SURP	0.15	7.87	3.06709	0.00886152	0.0957728	7.94	7.8	7.95	7.95	7.89	7.98	7.74	7.88	7.73	7.83
ENSG00000212124.2	TAS2R19	1.46	-1.99	3.06678	0.00886684	0.0957728	-1.1	-2.34	-1.5	-0.9	-1.27	-1.33	-3.69	-3.04	-1.9	-2.31
ENSG00000099284.14	H2AFY2	-0.2	4.87	-3.06643	0.00887289	0.0957728	4.78	4.98	4.8	4.76	4.78	4.75	4.95	4.86	5.11	4.98
ENSG00000102699.6	PARP4	0.15	6.25	3.06529	0.00889243	0.0959169	6.32	6.17	6.3	6.34	6.37	6.28	6.22	6.1	6.2	6.17
ENSG00000178057.14	NDUFAF3	-0.23	4.06	-3.06402	0.00891435	0.0960222	3.95	4.19	3.79	3.97	3.96	4.06	4.17	4.16	4.21	4.18
ENSG00000162496.9	DHRS3	-0.26	4.75	-3.06401	0.00891458	0.0960222	4.63	4.88	4.73	4.7	4.49	4.58	4.77	5.1	4.85	4.82
ENSG00000007171.17	NOS2	-0.48	1.71	-3.06241	0.00894228	0.0962537	1.49	1.96	1.76	1.19	1.37	1.56	2.09	1.8	2.01	1.88
ENSG00000155090.15	KLF10	0.29	5.34	3.06038	0.00897748	0.0965321	5.48	5.2	5.6	5.64	5.37	5.3	5.41	5.08	5.22	5.06
ENSG00000104435.13	STMN2	0.64	0.88	3.0602	0.0089806	0.0965321	1.23	0.59	1.15	1.34	1.32	1.01	0.86	0.49	0.08	0.76
ENSG00000129187.14	DCTD	-0.19	6.19	-3.05899	0.00900173	0.0966543	6.1	6.28	6.17	6.18	5.94	6.11	6.22	6.29	6.35	6.28
ENSG00000099617.4	EFNA2	-0.41	2.45	-3.05861	0.00900826	0.0966543	2.25	2.66	1.86	2.27	2.46	2.36	2.6	2.69	2.63	2.7
ENSG00000184344.4	GDF3	0.48	2.36	3.05832	0.00901341	0.0966543	2.59	2.16	2.25	2.82	2.72	2.55	2.38	2.28	1.99	1.92
ENSG00000136982.6	DSCC1	-0.2	6.21	-3.05806	0.00901796	0.0966543	6.12	6.31	6.23	6.18	5.92	6.13	6.3	6.33	6.35	6.27
ENSG00000083223.18	TUT7	0.21	4.97	3.0575	0.00902763	0.0966543	5.08	4.86	5.01	5.04	5.21	5.03	4.95	4.87	4.74	4.89
ENSG00000177628.16	GBA	-0.36	3.3	-3.05727	0.00903173	0.0966543	3.12	3.5	3.23	3.08	3.21	2.92	3.6	3.71	3.39	3.27
ENSG00000112319.19	EYA4	1.99	-2.6	3.05705	0.00903561	0.0966543	-1.42	-2.9	-2.19	-0.6	-1.58	-2.07	-1.93	-4.26	-4.4	-3.75
ENSG00000154864.12	PIEZO2	-0.2	5.52	-3.05663	0.00904285	0.096665	5.42	5.62	5.44	5.51	5.47	5.26	5.72	5.56	5.63	5.58
ENSG00000184216.14	IRAK1	-0.25	4.79	-3.05568	0.00905948	0.096776	4.67	4.92	4.46	4.65	4.68	4.89	4.87	4.9	4.92	4.98
ENSG00000125454.12	SLC25A19	0.31	3.75	3.05451	0.00908018	0.0969303	3.91	3.59	3.89	3.8	3.83	4.11	3.45	3.78	3.44	3.68
ENSG00000175646.4	PRM1	-2.18	-3.76	-3.05375	0.00909345	0.0970051	-3.55	-2.3	-3.57	-3.7	-6.23	-5.98	-2.56	-2.68	-2.29	-3.1
ENSG00000125414.19	MYH2	-0.44	1.94	-3.05339	0.00909979	0.097006	1.74	2.17	1.79	2.01	1.52	1.57	2.22	2	2.2	2.19
ENSG00000112039.4	FANCE	0.19	4.64	3.05264	0.00911313	0.0970814	4.74	4.54	4.83	4.67	4.73	4.72	4.56	4.52	4.57	4.52
ENSG00000102007.11	PLP2	-0.47	2.25	-3.05077	0.00914609	0.0973656	2.02	2.5	1.69	1.9	2.09	2.35	2.4	2.35	2.77	2.45
ENSG00000247626.4	MARS2	0.22	5.35	3.05035	0.00915353	0.097378	5.46	5.24	5.4	5.4	5.47	5.57	5.13	5.27	5.15	5.4
ENSG00000140691.16	ARMC5	-0.3	3.61	-3.04817	0.00919235	0.0977239	3.46	3.77	3.3	3.53	3.64	3.36	3.88	3.73	3.82	3.65
ENSG00000138777.20	PPA2	-0.22	5.89	-3.04616	0.00922816	0.0979775	5.78	6	5.98	5.81	5.65	5.7	5.91	6	6	6.09
ENSG00000168283.14	BMI1	-0.34	3.52	-3.04583	0.00923406	0.0979775	3.35	3.69	3.48	3.58	3.11	3.21	3.74	3.79	3.64	3.57
ENSG00000157191.20	NECAP2	-0.19	5.37	-3.04574	0.00923572	0.0979775	5.28	5.46	5.27	5.23	5.35	5.24	5.34	5.47	5.47	5.56
ENSG00000074842.7	MYDGF	-0.22	5.15	-3.04541	0.00924149	0.0979775	5.04	5.26	4.96	5.05	4.94	5.2	5.19	5.22	5.22	5.39
ENSG00000151388.11	ADAMTS12	0.22	4.67	3.04458	0.00925636	0.0980681	4.79	4.56	4.9	4.84	4.73	4.68	4.7	4.5	4.51	4.53
ENSG00000187840.5	EIF4EBP1	0.18	7.2	3.04317	0.00928177	0.0982701	7.29	7.11	7.32	7.4	7.23	7.22	7.05	7.03	7.24	7.13
ENSG00000075234.17	TTC38	-0.18	5.37	-3.04127	0.009316	0.0985652	5.28	5.46	5.25	5.36	5.31	5.21	5.44	5.44	5.41	5.55
ENSG00000242498.8	ARPIN	-0.41	4.01	-3.04056	0.0093288	0.0986333	3.8	4.24	3.65	3.73	3.9	3.88	4.53	4.12	4.41	3.87
ENSG00000161270.19	NPHS1	-1.66	-1.08	-3.03982	0.00934217	0.0987073	-1.61	-0.22	-0.4	-1.5	-3.06	-2.52	-1.26	-0.17	0.12	0.13
ENSG00000130826.18	DKC1	0.14	7.34	3.03924	0.00935264	0.0987506	7.4	7.27	7.43	7.43	7.43	7.33	7.31	7.27	7.26	7.23
ENSG00000174827.13	PDZK1	-2.51	-2.98	-3.03872	0.00936203	0.0987825	-3.12	-1.48	-5.89	-6.03	-3.58	-1.57	-1.09	-1.6	-1.63	-2.41
ENSG00000095303.17	PTGS1	-0.62	0.75	-3.03409	0.00944641	0.099605	0.48	1.09	0.42	0.48	0.72	0.09	1.2	1.16	0.91	0.99
ENSG00000177106.16	EPS8L2	-0.26	4.55	-3.03283	0.00946941	0.0997796	4.42	4.69	4.36	4.43	4.54	4.34	4.91	4.65	4.52	4.66
ENSG00000134954.14	ETS1	0.22	6.1	3.03231	0.00947896	0.0998124	6.21	5.99	6.02	6.25	6.37	6.19	6.06	5.92	6.06	5.93
ENSG00000153574.9	RPIA	-0.23	4.23	-3.03172	0.00948987	0.0998595	4.12	4.35	4.03	4.21	4.19	4.02	4.36	4.33	4.25	4.44
ENSG00000136014.12	USP44	0.18	8.88	3.03089	0.00950513	0.0999147	8.97	8.8	9.08	9.03	8.79	8.97	8.75	8.82	8.83	8.78
ENSG00000176597.12	B3GNT5	-0.36	2.74	-3.03007	0.00952023	0.0999147	2.57	2.94	2.32	2.72	2.56	2.64	2.99	3.01	2.95	2.77
ENSG00000081087.15	OSTM1	-0.29	5.39	-3.0298	0.00952513	0.0999147	5.26	5.53	5.38	5.44	4.93	5.26	5.54	5.47	5.46	5.63
ENSG00000070018.9	LRP6	0.17	7.34	3.02972	0.00952669	0.0999147	7.42	7.25	7.45	7.46	7.44	7.34	7.41	7.21	7.2	7.18
ENSG00000168243.11	GNG4	0.22	5.53	3.02968	0.00952735	0.0999147	5.64	5.42	5.57	5.56	5.79	5.63	5.48	5.35	5.3	5.53
ENSG00000173698.18	ADGRG2	0.34	2.58	3.02925	0.00953539	0.0999314	2.75	2.42	2.58	2.78	2.84	2.77	2.55	2.37	2.35	2.38
ENSG00000119711.12	ALDH6A1	-0.18	6.49	-3.02792	0.00955985	0.10012	6.4	6.58	6.47	6.47	6.34	6.33	6.7	6.5	6.58	6.52
ENSG00000115657.14	ABCB6	-0.24	5.56	-3.0259	0.00959731	0.100444	5.44	5.68	5.57	5.44	5.41	5.34	5.65	5.61	5.89	5.55
ENSG00000130348.11	QRSL1	0.18	5.64	3.02506	0.00961295	0.100497	5.74	5.55	5.83	5.75	5.62	5.73	5.49	5.58	5.61	5.52
ENSG00000114854.7	TNNC1	-0.55	1.52	-3.02493	0.00961532	0.100497	1.28	1.81	1.5	1.09	0.95	1.46	1.47	1.98	1.93	1.79
ENSG00000167377.18	ZNF23	0.2	4.62	3.02301	0.00965125	0.100514	4.72	4.51	4.75	4.75	4.61	4.78	4.48	4.47	4.5	4.59
ENSG00000166313.19	APBB1	-0.16	5.54	-3.02272	0.0096566	0.100514	5.46	5.62	5.48	5.47	5.46	5.42	5.58	5.57	5.63	5.69
ENSG00000073849.15	ST6GAL1	0.19	6.97	3.02268	0.00965732	0.100514	7.06	6.88	6.95	6.99	7.25	7.05	6.92	6.87	6.88	6.85
ENSG00000196850.6	PPTC7	-0.36	4.76	-3.02246	0.0096614	0.100514	4.58	4.95	4.19	4.62	4.81	4.68	5.16	4.73	4.89	5
ENSG00000284969.1	AL049629.2	-3.38	-0.42	-3.02244	0.00966193	0.100514	-1.37	1.31	1.15	-4.73	0.99	-5.95	2.37	0.61	0.96	1.21
ENSG00000164692.17	COL1A2	-0.19	7.45	-3.02212	0.0096679	0.100514	7.36	7.54	7.3	7.35	7.44	7.33	7.72	7.44	7.55	7.47
ENSG00000196504.16	PRPF40A	0.13	8.07	3.02204	0.00966933	0.100514	8.14	8.01	8.13	8.1	8.18	8.14	8.01	8.03	7.95	8.05
ENSG00000136830.12	FAM129B	-0.16	6.67	-3.02185	0.00967299	0.100514	6.59	6.75	6.57	6.56	6.68	6.54	6.78	6.66	6.84	6.72
ENSG00000122591.11	FAM126A	0.13	7.6	3.02135	0.00968223	0.100514	7.67	7.54	7.67	7.69	7.62	7.69	7.59	7.52	7.49	7.54
ENSG00000125652.8	ALKBH7	-0.27	4.66	-3.02119	0.00968523	0.100514	4.54	4.8	4.54	4.52	4.6	4.46	4.87	4.54	5	4.78
ENSG00000141404.16	GNAL	-0.25	5.01	-3.02103	0.0096883	0.100514	4.88	5.14	4.83	4.83	5.13	4.73	5.25	5.15	5.14	5.04
ENSG00000214717.12	ZBED1	-0.22	5.21	-3.01945	0.00971804	0.100688	5.1	5.32	5.01	5.03	5.26	5.11	5.4	5.17	5.37	5.35
ENSG00000214717.12_PAR_Y	ZBED1	-0.22	5.21	-3.01945	0.00971804	0.100688	5.1	5.32	5.01	5.03	5.26	5.11	5.4	5.17	5.37	5.35
ENSG00000198929.13	NOS1AP	0.39	2.72	3.01885	0.00972926	0.100737	2.92	2.54	3.04	2.97	3.03	2.58	2.69	2.52	2.51	2.41
ENSG00000089737.17	DDX24	0.14	7.21	3.01825	0.00974048	0.100786	7.28	7.14	7.29	7.22	7.32	7.3	7.18	7.14	7.06	7.18
ENSG00000182704.8	TSKU	0.34	4.5	3.0169	0.00976599	0.100929	4.67	4.34	4.46	4.43	4.99	4.77	4.25	4.4	4.33	4.34
ENSG00000125850.11	OVOL2	0.3	2.74	3.0167	0.00976975	0.100929	2.91	2.59	2.91	2.9	2.84	2.96	2.53	2.58	2.54	2.69
ENSG00000154978.13	VOPP1	-0.13	6.92	-3.01649	0.00977382	0.100929	6.86	6.98	6.89	6.86	6.83	6.84	6.97	6.99	6.98	6.99
ENSG00000278259.4	MYO19	0.15	6.5	3.01355	0.00982957	0.101369	6.58	6.42	6.53	6.57	6.61	6.58	6.36	6.42	6.39	6.51
ENSG00000128039.11	SRD5A3	-0.25	4.57	-3.01341	0.00983233	0.101369	4.44	4.7	4.6	4.45	4.33	4.39	4.53	4.73	4.85	4.66
ENSG00000173230.15	GOLGB1	0.23	6.41	3.01303	0.00983956	0.101369	6.53	6.3	6.47	6.6	6.59	6.45	6.52	6.34	6.24	6.12
ENSG00000173406.15	DAB1	0.42	3.1	3.01287	0.0098426	0.101369	3.31	2.91	2.91	3.3	3.65	3.36	2.9	2.82	3.01	2.89
ENSG00000121864.10	ZNF639	0.18	5.8	3.01208	0.00985753	0.101455	5.89	5.71	6.05	5.86	5.79	5.87	5.7	5.7	5.73	5.71
ENSG00000163328.13	GPR155	0.74	1.42	3.01129	0.00987263	0.101543	1.83	1.05	1.89	1.58	1.87	1.91	0.13	1.1	1.31	1.55
ENSG00000148444.16	COMMD3	-0.74	0.79	-3.01053	0.0098873	0.101627	0.45	1.21	-0.06	0.24	0.54	0.87	1.29	1.05	1.55	0.84
ENSG00000123104.12	ITPR2	0.19	6.73	3.01003	0.00989675	0.101631	6.83	6.64	6.76	6.98	6.75	6.81	6.76	6.59	6.56	6.63
ENSG00000178860.8	MSC	0.63	1.16	3.00982	0.00990084	0.101631	1.51	0.86	1.51	1.62	1.17	1.65	1	0.26	1.11	0.93
ENSG00000242028.6	HYPK	0.71	2.21	3.0093	0.00991087	0.101667	2.57	1.89	2.44	2.03	2.8	2.96	1.63	2.55	1.45	1.85
ENSG00000285723.1	AL034430.2	0.69	1.47	3.00843	0.00992754	0.10177	1.83	1.16	1.42	1.5	2.39	1.94	1.3	1.01	0.91	1.29
ENSG00000215187.11	FAM166B	-1.5	-1.79	-3.00806	0.00993457	0.101775	-2.19	-0.91	-2.43	-2.33	-3.06	-2.28	-2.11	-0.64	-0.63	-0.83
ENSG00000107864.15	CPEB3	0.45	1.66	3.00772	0.00994111	0.101775	1.89	1.48	1.79	1.92	1.95	1.83	1.53	1.64	1.47	1.18
ENSG00000035928.16	RFC1	0.13	7.33	3.00708	0.00995349	0.101834	7.4	7.27	7.35	7.41	7.44	7.38	7.3	7.28	7.23	7.25
ENSG00000060656.20	PTPRU	-0.18	6.42	-3.00596	0.00997496	0.101923	6.33	6.52	6.32	6.36	6.37	6.27	6.61	6.4	6.62	6.43
ENSG00000163032.11	VSNL1	-0.16	7.34	-3.00595	0.00997533	0.101923	7.26	7.42	7.27	7.3	7.19	7.29	7.31	7.46	7.38	7.52
ENSG00000162980.17	ARL5A	-0.2	7.28	-3.00503	0.00999312	0.102038	7.18	7.38	7.28	7.23	6.96	7.24	7.31	7.41	7.39	7.39
ENSG00000128191.16	DGCR8	-0.23	5.23	-3.00425	0.0100082	0.102125	5.12	5.35	4.96	5.11	5.19	5.19	5.2	5.48	5.29	5.41
ENSG00000173588.14	CEP83	0.18	5.36	3.00293	0.0100337	0.102317	5.45	5.27	5.4	5.38	5.51	5.51	5.22	5.3	5.2	5.35
ENSG00000243566.6	UPK3B	-1.23	-0.8	-3.002	0.0100519	0.102435	-1.23	-0.1	-0.84	-0.98	-2.62	-1.22	-0.08	0.18	-0.18	-0.63
ENSG00000243716.10	NPIPB5	0.79	0.73	3.00123	0.0100669	0.102521	1.18	0.37	1.2	0.7	1.5	1.19	-0.17	0.48	0.16	0.83
ENSG00000100219.16	XBP1	0.14	7.6	2.99869	0.0101164	0.102957	7.67	7.53	7.67	7.76	7.59	7.67	7.47	7.53	7.55	7.56
ENSG00000184788.13	SATL1	0.8	-0.19	2.9967	0.0101554	0.103287	0.27	-0.5	0.18	0.45	0.08	0.17	-0.59	-0.99	-0.2	-0.58
ENSG00000167371.21	PRRT2	0.6	1.6	2.99611	0.010167	0.103337	1.91	1.34	1.74	1.63	2.07	2.13	1.01	1.85	1.03	1.36
ENSG00000065518.8	NDUFB4	-0.18	6.77	-2.99561	0.0101769	0.103341	6.68	6.85	6.7	6.69	6.52	6.79	6.77	6.86	6.85	6.93
ENSG00000101191.16	DIDO1	0.16	7.01	2.99541	0.0101807	0.103341	7.08	6.93	6.98	7.06	7.19	7.11	6.95	6.9	6.94	6.93
ENSG00000179163.11	FUCA1	-0.23	3.9	-2.99492	0.0101905	0.103372	3.79	4.03	3.74	3.77	3.81	3.82	4.16	3.97	3.98	3.96
ENSG00000162734.12	PEA15	0.15	6.11	2.99409	0.0102069	0.103471	6.18	6.04	6.18	6.18	6.22	6.15	6.01	5.98	6.02	6.12
ENSG00000171943.11	SRGAP2C	0.17	5.98	2.9931	0.0102263	0.103583	6.07	5.89	6.09	6.18	5.93	6.06	5.85	5.87	5.92	5.91
ENSG00000112715.21	VEGFA	0.22	6.42	2.9926	0.0102364	0.103583	6.53	6.32	6.52	6.62	6.44	6.54	6.19	6.53	6.34	6.2
ENSG00000148082.10	SHC3	0.26	3.86	2.99221	0.010244	0.103583	3.99	3.73	4.1	3.95	3.95	3.94	3.77	3.54	3.89	3.69
ENSG00000164764.11	SBSPON	-0.9	-0.32	-2.99218	0.0102447	0.103583	-0.66	0.19	-0.93	-0.1	-1.02	-1.02	-0.04	0.42	-0.1	0.24
ENSG00000100109.17	TFIP11	-0.18	4.95	-2.99156	0.010257	0.10364	4.87	5.04	4.81	4.82	4.89	4.93	5.03	4.99	5.08	5.06
ENSG00000185274.12	GALNT17	0.15	6.04	2.9899	0.0102899	0.10383	6.12	5.97	6.1	6.1	6.09	6.17	6.03	5.96	5.94	5.94
ENSG00000175938.7	ORAI3	-0.31	3.77	-2.98982	0.0102915	0.10383	3.62	3.93	3.69	3.71	3.44	3.61	4.09	3.84	4.05	3.74
ENSG00000138668.19	HNRNPD	0.3	6.07	2.9896	0.0102959	0.10383	6.22	5.93	6.04	6.15	6.53	6.16	6.11	5.8	5.82	5.97
ENSG00000115828.17	QPCT	-0.24	5.5	-2.98887	0.0103105	0.103909	5.38	5.62	5.5	5.52	5.16	5.34	5.7	5.57	5.65	5.54
ENSG00000067798.16	NAV3	0.4	2.67	2.98772	0.0103335	0.104074	2.88	2.48	2.69	2.86	3.01	2.9	2.11	2.53	2.64	2.59
ENSG00000118518.15	RNF146	0.18	5.52	2.98612	0.0103655	0.104328	5.61	5.43	5.72	5.62	5.54	5.56	5.34	5.48	5.4	5.47
ENSG00000116014.10	KISS1R	-1.03	-0.67	-2.98533	0.0103812	0.104397	-1.07	-0.07	-1.64	-0.9	-1.18	-1.12	-0.08	-0.35	0.42	-0.53
ENSG00000137948.18	BRDT	-2.06	-3.35	-2.98511	0.0103859	0.104397	-3.34	-2.03	-4.3	-6.03	-2.77	-4.39	-2.84	-2.39	-1.9	-2.17
ENSG00000166024.13	R3HCC1L	0.19	5.29	2.98271	0.0104341	0.104814	5.4	5.2	5.53	5.43	5.32	5.31	5.2	5.13	5.17	5.27
ENSG00000138794.10	CASP6	-0.23	4.68	-2.98231	0.0104422	0.104827	4.57	4.8	4.49	4.48	4.51	4.77	4.83	4.85	4.81	4.71
ENSG00000179750.16	APOBEC3B	-0.57	1.72	-2.98137	0.0104612	0.104951	1.46	2.03	1.18	1.42	1.88	1.24	2.36	1.7	2	2.01
ENSG00000145908.12	ZNF300	0.28	5.33	2.98089	0.010471	0.104981	5.47	5.19	5.44	5.47	5.38	5.59	5.06	5.48	4.96	5.25
ENSG00000197238.4	HIST1H4J	-0.25	10.01	-2.97943	0.0105006	0.10521	9.88	10.13	10.1	9.85	9.66	9.92	9.93	10.18	10.23	10.17
ENSG00000277258.5	PCGF2	0.35	3.05	2.97693	0.0105514	0.10542	3.22	2.89	3.02	3.11	3.37	3.36	3.08	2.8	2.92	2.72
ENSG00000185686.18	PRAME	-1.08	-0.81	-2.97691	0.0105517	0.10542	-1.22	-0.17	-1.64	-0.82	-1.47	-1.58	0.13	-0.49	0.08	-0.72
ENSG00000100100.12	PIK3IP1	0.58	0.95	2.97684	0.0105532	0.10542	1.28	0.7	1.48	1.25	1.21	1.06	0.56	0.38	1.03	0.66
ENSG00000186472.20	PCLO	0.54	1.59	2.97677	0.0105547	0.10542	1.87	1.35	1.81	1.9	2.22	1.49	1.37	1.47	1.11	1.37
ENSG00000002586.20	CD99	-0.28	3.66	-2.97579	0.0105748	0.10542	3.52	3.8	3.29	3.46	3.69	3.61	3.78	3.74	3.86	3.82
ENSG00000002586.20_PAR_Y	CD99	-0.28	3.66	-2.97579	0.0105748	0.10542	3.52	3.8	3.29	3.46	3.69	3.61	3.78	3.74	3.86	3.82
ENSG00000259494.2	MRPL46	0.22	4.73	2.97577	0.010575	0.10542	4.85	4.62	4.82	4.9	4.69	4.97	4.53	4.66	4.69	4.61
ENSG00000157601.14	MX1	-0.41	2.21	-2.97573	0.010576	0.10542	2.03	2.42	2.34	1.86	1.86	2.02	2.36	2.42	2.29	2.54
ENSG00000140830.9	TXNL4B	0.28	3.41	2.97521	0.0105866	0.105458	3.56	3.27	3.64	3.64	3.46	3.47	3.16	3.16	3.43	3.29
ENSG00000137942.16	FNBP1L	0.14	7.85	2.97443	0.0106026	0.105549	7.92	7.78	7.98	7.95	7.85	7.9	7.81	7.8	7.7	7.81
ENSG00000198796.7	ALPK2	-1.16	-0.5	-2.9728	0.0106361	0.105593	-0.95	0.15	-0.11	-1.27	-1.37	-1.58	-0.52	0.46	0.55	-0.15
ENSG00000196834.12	POTEI	0.99	-0.46	2.97235	0.0106453	0.105593	0.05	-0.8	-0.47	0.12	0.35	-0.04	-1.24	-0.31	-0.73	-1.4
ENSG00000132376.20	INPP5K	-0.27	3.91	-2.97196	0.0106533	0.105593	3.79	4.05	3.84	3.79	3.85	3.62	3.92	3.97	4.24	4.06
ENSG00000077279.18	DCX	0.54	1.57	2.97192	0.0106541	0.105593	1.86	1.33	1.39	2.06	2.03	1.91	1.4	1.23	1.13	1.45
ENSG00000228716.7	DHFR	-0.13	7.52	-2.97176	0.0106575	0.105593	7.45	7.58	7.45	7.41	7.47	7.47	7.55	7.62	7.54	7.61
ENSG00000164379.7	FOXQ1	2.16	-3.14	2.97144	0.010664	0.105593	-1.82	-3.22	-2.72	-1.78	-1.27	-2.52	-2.31	-5.85	-4.4	-4.24
ENSG00000146674.15	IGFBP3	-0.36	2.51	-2.97133	0.0106664	0.105593	2.34	2.72	2.29	2.44	2.2	2.37	2.83	2.75	2.76	2.48
ENSG00000284057.1	AP001273.2	3.52	-0.75	2.97126	0.0106678	0.105593	1.15	-1.68	1.82	0.1	1.8	0.77	1.54	-5.85	-5.99	-0.2
ENSG00000251369.8	ZNF550	0.24	4.16	2.97105	0.0106722	0.105593	4.29	4.05	4.32	4.35	4.16	4.31	3.91	4.2	4	4.05
ENSG00000221886.4	ZBED8	-0.23	4.49	-2.97091	0.0106751	0.105593	4.38	4.6	4.49	4.39	4.18	4.43	4.62	4.56	4.66	4.55
ENSG00000132405.19	TBC1D14	-0.14	6.83	-2.96976	0.0106988	0.10576	6.76	6.9	6.78	6.75	6.8	6.72	6.96	6.88	6.88	6.87
ENSG00000213928.8	IRF9	0.38	2.45	2.96855	0.0107238	0.105885	2.64	2.27	2.58	2.85	2.43	2.68	2.16	2.35	2.38	2.15
ENSG00000131061.14	ZNF341	0.35	2.66	2.96849	0.0107251	0.105885	2.83	2.5	2.65	2.76	3.06	2.83	2.58	2.42	2.43	2.51
ENSG00000100697.14	DICER1	0.15	6.98	2.96696	0.0107568	0.106131	7.06	6.9	7.02	7.08	7.1	7.01	7.01	6.87	6.84	6.9
ENSG00000137880.6	GCHFR	-0.28	4.55	-2.96592	0.0107785	0.106277	4.41	4.69	4.57	4.58	4.11	4.37	4.66	4.72	4.72	4.64
ENSG00000119878.5	CRIPT	-0.3	3.86	-2.96522	0.0107933	0.106342	3.71	4.01	3.82	3.73	3.43	3.85	4.07	4.02	4.09	3.87
ENSG00000286070.1	GGT1	-0.21	5.71	-2.96495	0.0107989	0.106342	5.6	5.81	5.66	5.47	5.62	5.66	5.75	5.66	5.87	5.95
ENSG00000119285.11	HEATR1	0.13	8.17	2.96438	0.0108107	0.106364	8.23	8.1	8.28	8.28	8.2	8.18	8.13	8.06	8.1	8.12
ENSG00000181215.15	C4orf50	-1.04	-0.61	-2.96418	0.0108148	0.106364	-0.98	-0.04	-0.73	-0.43	-1.56	-1.74	-0.39	-0.21	0.21	-0.03
ENSG00000128791.12	TWSG1	-0.21	5.53	-2.9629	0.0108417	0.106512	5.43	5.63	5.53	5.44	5.23	5.51	5.7	5.57	5.56	5.69
ENSG00000152439.12	ZNF773	0.25	3.36	2.96281	0.0108436	0.106512	3.49	3.23	3.5	3.53	3.44	3.47	3.21	3.31	3.13	3.28
ENSG00000138738.10	PRDM5	0.19	5.74	2.96242	0.0108517	0.106524	5.84	5.65	5.9	5.85	5.74	5.87	5.65	5.76	5.5	5.68
ENSG00000114541.15	FRMD4B	0.34	2.98	2.96126	0.0108761	0.106696	3.16	2.81	3.2	3.17	3.16	3.08	2.93	2.77	2.52	2.98
ENSG00000124391.4	IL17C	0.7	1.08	2.96069	0.0108881	0.106746	1.46	0.76	1.72	1.83	1.35	0.84	0.9	0.53	0.64	0.81
ENSG00000135924.15	DNAJB2	-0.18	5.14	-2.95993	0.0109041	0.106825	5.06	5.23	5.01	5.07	5.04	5.1	5.13	5.31	5.24	5.26
ENSG00000125676.20	THOC2	0.18	6.18	2.95966	0.0109099	0.106825	6.27	6.1	6.15	6.31	6.31	6.3	6.23	6.04	6.05	6.04
ENSG00000168461.13	RAB31	-0.15	5.98	-2.95752	0.0109551	0.107193	5.9	6.06	5.9	5.9	5.81	5.97	6.05	6.1	6.05	6.01
ENSG00000105409.19	ATP1A3	0.24	3.95	2.95722	0.0109614	0.107193	4.07	3.84	4	4.06	4.23	3.97	3.78	3.79	3.91	3.84
ENSG00000097033.14	SH3GLB1	0.16	5.98	2.95588	0.0109899	0.107404	6.07	5.9	6.01	6.14	6.04	6.08	6	5.89	5.83	5.89
ENSG00000157916.20	RER1	-0.15	5.92	-2.95493	0.0110102	0.107535	5.85	5.99	5.88	5.88	5.78	5.85	5.96	6.01	6.02	5.98
ENSG00000169169.14	CPT1C	-0.17	5.54	-2.95306	0.0110499	0.107855	5.45	5.62	5.49	5.4	5.44	5.47	5.61	5.68	5.66	5.53
ENSG00000141012.13	GALNS	-0.25	4.12	-2.9527	0.0110576	0.107862	4	4.24	3.98	3.89	4.18	3.92	4.13	4.23	4.25	4.35
ENSG00000186522.15	SEPT10	-0.15	7.26	-2.95207	0.0110711	0.107922	7.18	7.33	7.14	7.25	7.07	7.27	7.34	7.32	7.32	7.35
ENSG00000187566.5	NHLRC1	-0.72	0.33	-2.95154	0.0110824	0.107922	0.03	0.74	0.22	-0.3	-0.2	0.13	0.7	0.6	1.07	0.43
ENSG00000144224.17	UBXN4	0.16	6.61	2.95126	0.0110886	0.107922	6.69	6.53	6.55	6.73	6.77	6.7	6.58	6.51	6.5	6.51
ENSG00000088808.17	PPP1R13B	0.38	2.92	2.95111	0.0110916	0.107922	3.1	2.76	2.9	3.09	3.34	3.05	2.94	2.79	2.77	2.5
ENSG00000147536.12	GINS4	-0.14	5.89	-2.95054	0.011104	0.107962	5.82	5.97	5.77	5.81	5.88	5.82	5.96	5.99	5.95	5.97
ENSG00000139514.13	SLC7A1	0.27	7.23	2.95028	0.0111096	0.107962	7.36	7.1	7.25	7.48	7.5	7.21	7.3	6.9	7.21	6.97
ENSG00000184863.11	RBM33	0.27	5.18	2.94991	0.0111175	0.10797	5.31	5.05	5.03	5.27	5.54	5.4	5.09	5.11	5	4.98
ENSG00000186471.12	AKAP14	-1.26	-1.61	-2.94918	0.0111332	0.108019	-1.99	-0.82	-2.19	-1.94	-2.14	-2.81	-1.06	-0.64	-0.56	-1.51
ENSG00000100485.12	SOS2	0.23	4.69	2.94853	0.0111472	0.108019	4.8	4.57	4.95	4.78	4.62	4.86	4.55	4.64	4.51	4.57
ENSG00000132326.12	PER2	0.37	3.09	2.94819	0.0111545	0.108019	3.29	2.91	3.32	3.48	3.3	3.05	3.03	2.56	3.02	2.98
ENSG00000087074.8	PPP1R15A	0.22	4.29	2.94811	0.0111563	0.108019	4.39	4.19	4.34	4.43	4.38	4.42	4.15	4.28	4.25	4.05
ENSG00000089916.17	GPATCH2L	0.14	6.46	2.94806	0.0111574	0.108019	6.53	6.39	6.49	6.57	6.55	6.51	6.44	6.4	6.33	6.39
ENSG00000108175.17	ZMIZ1	0.63	3.28	2.94583	0.0112055	0.108418	3.59	2.98	3.19	3.7	4.14	3.31	3.47	2.61	2.77	3.03
ENSG00000286185.1	AC242842.3	2.9	-1.4	2.945	0.0112235	0.108525	0.12	-2.14	0.38	0.33	-1.51	0.99	-2.77	0.44	-5.99	-3.09
ENSG00000123636.18	BAZ2B	0.22	5.21	2.94354	0.0112552	0.108679	5.32	5.1	5.14	5.42	5.42	5.29	5.16	5.12	4.95	5.15
ENSG00000135926.15	TMBIM1	-0.18	5.36	-2.94333	0.0112599	0.108679	5.27	5.45	5.36	5.31	5.15	5.26	5.38	5.47	5.5	5.45
ENSG00000162714.12	ZNF496	0.18	6.72	2.94319	0.0112629	0.108679	6.81	6.62	6.77	6.73	6.94	6.79	6.62	6.58	6.55	6.75
ENSG00000254986.7	DPP3	-0.14	6.38	-2.94274	0.0112727	0.108679	6.31	6.44	6.37	6.31	6.28	6.26	6.47	6.39	6.44	6.48
ENSG00000107105.15	ELAVL2	0.18	5.29	2.94265	0.0112746	0.108679	5.38	5.2	5.42	5.29	5.38	5.42	5.23	5.29	5.12	5.17
ENSG00000074935.14	TUBE1	0.41	5	2.94016	0.0113291	0.109062	5.2	4.8	5.47	5.4	4.73	5.21	4.65	4.9	4.93	4.69
ENSG00000157593.19	SLC35B2	-0.18	5.15	-2.93983	0.0113364	0.109062	5.06	5.24	5.11	5.08	5.02	5.01	5.15	5.33	5.26	5.21
ENSG00000134697.13	GNL2	0.15	6.87	2.93969	0.0113393	0.109062	6.94	6.79	6.96	6.89	7.01	6.89	6.75	6.76	6.76	6.88
ENSG00000072682.18	P4HA2	-0.34	4.06	-2.93955	0.0113424	0.109062	3.89	4.24	3.72	3.97	3.73	4.11	4.53	4.17	4.19	4.05
ENSG00000166670.10	MMP10	-2.23	-2.85	-2.93891	0.0113564	0.109114	-3.04	-1.5	-3.57	-1.78	-4.64	-5.98	-1.16	-1.45	-1.74	-2.47
ENSG00000170779.10	CDCA4	-0.17	6.09	-2.93853	0.0113648	0.109114	6.01	6.18	6.11	5.94	5.95	6.04	6.12	6.12	6.27	6.19
ENSG00000110002.15	VWA5A	-0.17	5.53	-2.93834	0.0113689	0.109114	5.44	5.61	5.52	5.39	5.46	5.4	5.67	5.64	5.54	5.59
ENSG00000142910.16	TINAGL1	-0.26	3.28	-2.93671	0.0114049	0.109391	3.15	3.43	3.14	3.11	3.27	3.07	3.42	3.51	3.41	3.34
ENSG00000175216.14	CKAP5	0.17	8.42	2.93634	0.0114129	0.109398	8.51	8.34	8.52	8.6	8.45	8.46	8.48	8.27	8.35	8.23
ENSG00000261678.3	SCRT1	1.84	-2.76	2.93603	0.0114198	0.109398	-1.68	-2.9	-2.43	-1.27	-1.83	-2.07	-3.69	-2.15	-3.66	-4.97
ENSG00000125257.16	ABCC4	0.19	5.32	2.93455	0.0114527	0.109646	5.42	5.22	5.51	5.42	5.3	5.46	5.26	5.11	5.25	5.28
ENSG00000065308.5	TRAM2	-0.21	4.83	-2.93298	0.0114875	0.109911	4.72	4.94	4.56	4.73	4.87	4.73	4.96	4.93	4.94	4.9
ENSG00000005882.11	PDK2	-0.3	3.49	-2.9321	0.011507	0.11003	3.34	3.65	3.2	3.33	3.6	3.19	3.67	3.61	3.76	3.56
ENSG00000177125.5	ZBTB34	0.18	6.01	2.92978	0.0115586	0.110409	6.11	5.92	6.11	6.18	6.13	6	5.96	5.78	6.01	5.95
ENSG00000178385.15	PLEKHM3	0.3	2.78	2.92893	0.0115775	0.110409	2.94	2.64	2.82	3.02	3	2.91	2.57	2.58	2.63	2.74
ENSG00000106992.19	AK1	-0.29	3.88	-2.92867	0.0115834	0.110409	3.75	4.02	3.84	3.58	3.67	3.89	3.91	3.97	3.95	4.22
ENSG00000171724.3	VAT1L	-0.18	6.28	-2.92824	0.0115931	0.110409	6.19	6.36	6.15	6.13	6.26	6.23	6.44	6.23	6.33	6.45
ENSG00000164300.17	SERINC5	-0.18	7.65	-2.92816	0.0115949	0.110409	7.55	7.74	7.57	7.64	7.52	7.47	7.9	7.63	7.77	7.65
ENSG00000138641.18	HERC3	-0.42	2	-2.9281	0.0115962	0.110409	1.8	2.22	1.67	1.85	2.04	1.56	2.16	2.09	2.4	2.21
ENSG00000164707.15	SLC13A4	-0.56	0.85	-2.92785	0.0116018	0.110409	0.62	1.16	0.45	0.35	0.72	0.77	1.32	0.97	1.07	1.16
ENSG00000172888.12	ZNF621	0.18	4.98	2.92777	0.0116036	0.110409	5.07	4.89	5.06	5.09	5	5.11	4.99	4.87	4.87	4.82
ENSG00000198910.13	L1CAM	0.26	5.16	2.92687	0.0116237	0.11042	5.29	5.03	5.16	5.21	5.5	5.28	5.26	4.89	4.99	4.98
ENSG00000163694.15	RBM47	0.16	6.41	2.92666	0.0116286	0.11042	6.49	6.33	6.44	6.48	6.63	6.41	6.38	6.31	6.34	6.3
ENSG00000138386.17	NAB1	-0.14	5.92	-2.92606	0.0116419	0.11042	5.85	5.99	5.87	5.86	5.8	5.86	5.95	5.97	6	6.03
ENSG00000273079.5	GRIN2B	0.61	1.75	2.92578	0.0116483	0.11042	2.07	1.48	2.13	2.16	2.37	1.57	1.93	1.23	1.17	1.47
ENSG00000165985.10	C1QL3	-0.72	0.63	-2.92527	0.0116599	0.11042	0.32	1.04	0.45	-0.25	0.15	0.68	1.08	1.16	1.13	0.64
ENSG00000253368.4	TRNP1	-0.16	5.56	-2.9252	0.0116615	0.11042	5.48	5.65	5.42	5.52	5.49	5.5	5.69	5.69	5.62	5.57
ENSG00000187094.11	CCK	-1.07	-1.33	-2.92509	0.0116638	0.11042	-1.64	-0.69	-2.19	-1.94	-1.98	-1.33	-0.46	-0.99	-0.94	-0.78
ENSG00000135968.20	GCC2	0.16	6.25	2.92495	0.011667	0.11042	6.33	6.17	6.24	6.33	6.39	6.36	6.28	6.11	6.1	6.17
ENSG00000141458.13	NPC1	0.18	5.55	2.92487	0.0116689	0.11042	5.64	5.46	5.64	5.68	5.65	5.6	5.6	5.4	5.5	5.36
ENSG00000122778.9	KIAA1549	0.3	4.22	2.92333	0.0117036	0.110634	4.37	4.09	4.22	4.23	4.66	4.37	4.17	3.95	4.13	4.07
ENSG00000215695.1	RSC1A1	0.45	2.82	2.92324	0.0117057	0.110634	3.05	2.61	2.67	3.08	3.21	3.21	2.27	2.54	2.91	2.68
ENSG00000107551.21	RASSF4	0.24	3.89	2.92229	0.0117272	0.110769	4	3.77	3.95	4.07	4.06	3.92	3.75	3.88	3.65	3.81
ENSG00000146112.12	PPP1R18	0.24	4.26	2.92134	0.0117487	0.110904	4.38	4.14	4.18	4.36	4.51	4.45	4.2	4.06	4.11	4.18
ENSG00000164120.14	HPGD	-0.78	0.09	-2.92086	0.0117597	0.110911	-0.22	0.52	-0.27	-0.67	-0.2	-0.04	0.05	0.53	0.81	0.52
ENSG00000108021.20	TASOR2	0.15	7.17	2.92063	0.0117647	0.110911	7.25	7.1	7.21	7.3	7.25	7.25	7.21	6.99	7.09	7.1
ENSG00000122012.14	SV2C	1.99	-2.48	2.92037	0.0117708	0.110911	-1.37	-2.71	-1.24	-1.94	-1.98	-1.02	-4.43	-1.45	-2.82	-4.97
ENSG00000170873.18	MTSS1	0.46	1.52	2.91993	0.0117807	0.110937	1.76	1.32	1.64	1.79	1.92	1.63	1.56	1.21	1.19	1.23
ENSG00000221955.10	SLC12A8	-0.22	3.71	-2.9188	0.0118064	0.111049	3.61	3.83	3.55	3.67	3.57	3.63	3.86	3.78	3.82	3.83
ENSG00000150394.14	CDH8	-0.27	3.12	-2.91878	0.011807	0.111049	2.99	3.26	2.89	3.01	2.92	3.11	3.17	3.31	3.31	3.25
ENSG00000186871.7	ERCC6L	-0.15	6.18	-2.91798	0.0118251	0.111152	6.11	6.25	6.09	6.08	6.13	6.13	6.26	6.29	6.16	6.3
ENSG00000085511.20	MAP3K4	0.15	6.67	2.91726	0.0118416	0.111239	6.74	6.59	6.79	6.75	6.77	6.65	6.5	6.62	6.66	6.59
ENSG00000010818.10	HIVEP2	0.28	4.01	2.91665	0.0118556	0.111294	4.14	3.88	4.06	4.15	4.34	4.02	4.05	3.74	3.9	3.8
ENSG00000278540.5	ACACA	0.23	7.87	2.91638	0.0118618	0.111294	7.99	7.75	7.96	8.06	8.08	7.84	8	7.58	7.75	7.68
ENSG00000155629.15	PIK3AP1	0.33	2.89	2.91475	0.0118993	0.111529	3.06	2.74	3.06	2.81	3.13	3.23	2.66	2.82	2.75	2.71
ENSG00000124356.16	STAMBP	0.17	5.63	2.91454	0.0119042	0.111529	5.71	5.55	5.68	5.78	5.7	5.69	5.46	5.62	5.61	5.51
ENSG00000147381.11	MAGEA4	-0.79	1.25	-2.91435	0.0119085	0.111529	0.89	1.68	1.12	0.98	0.31	0.99	1.65	1.43	2.33	1.22
ENSG00000276043.5	UHRF1	-0.25	5.75	-2.91352	0.0119275	0.11164	5.62	5.88	5.47	5.48	5.89	5.66	5.99	5.82	5.78	5.94
ENSG00000156427.8	FGF18	0.82	-0.41	2.91276	0.0119452	0.111738	0.07	-0.71	0.09	-0.14	-0.25	0.33	-0.59	-0.99	-0.78	-0.94
ENSG00000198826.11	ARHGAP11A	0.15	7.17	2.91234	0.0119547	0.11176	7.24	7.1	7.32	7.23	7.21	7.21	7.16	7.02	7.15	7.05
ENSG00000197063.11	MAFG	0.16	5.48	2.91175	0.0119685	0.111802	5.56	5.4	5.57	5.57	5.64	5.47	5.38	5.42	5.4	5.4
ENSG00000146223.14	RPL7L1	-0.12	8.06	-2.91152	0.0119737	0.111802	8	8.12	8.02	7.99	7.95	8.03	8.08	8.13	8.12	8.14
ENSG00000174307.6	PHLDA3	-0.19	5.27	-2.91022	0.0120038	0.111998	5.17	5.37	5.02	5.25	5.22	5.2	5.43	5.26	5.43	5.35
ENSG00000112200.17	ZNF451	0.18	6.91	2.91	0.012009	0.111998	7	6.81	7.16	7.03	6.82	7	6.81	6.82	6.81	6.81
ENSG00000142252.10	GEMIN7	-0.19	4.82	-2.90919	0.0120277	0.112105	4.73	4.92	4.73	4.76	4.62	4.8	5.02	4.92	4.91	4.85
ENSG00000144233.9	AMMECR1L	0.16	5.56	2.90832	0.0120479	0.112225	5.64	5.48	5.66	5.68	5.6	5.62	5.44	5.45	5.48	5.55
ENSG00000131981.16	LGALS3	-0.41	2.26	-2.90761	0.0120646	0.112277	2.07	2.47	2.26	1.94	1.85	2.18	2.66	2.51	2.23	2.43
ENSG00000100376.12	FAM118A	0.27	4.54	2.90746	0.0120679	0.112277	4.67	4.41	4.66	4.57	4.94	4.51	4.37	4.35	4.45	4.45
ENSG00000183807.8	FAM162B	-0.6	0.77	-2.90661	0.0120879	0.112395	0.51	1.1	0.62	0.48	0.22	0.53	1.02	1.05	1.38	0.84
ENSG00000141232.5	TOB1	-0.26	3.77	-2.90582	0.0121063	0.112499	3.64	3.9	3.54	3.69	3.74	3.58	4.08	3.82	3.8	3.91
ENSG00000163935.14	SFMBT1	0.19	4.7	2.90416	0.0121451	0.112725	4.8	4.6	4.86	4.8	4.81	4.72	4.54	4.52	4.71	4.62
ENSG00000149541.10	B3GAT3	-0.19	4.77	-2.90411	0.0121463	0.112725	4.68	4.87	4.8	4.62	4.66	4.62	4.8	4.95	4.88	4.85
ENSG00000120498.13	TEX11	-0.85	-0.74	-2.90385	0.0121525	0.112725	-1.02	-0.23	-1.13	-1.07	-1.1	-1.33	-0.34	-0.23	-0.43	-0.25
ENSG00000117450.14	PRDX1	-0.14	9.84	-2.90292	0.0121744	0.112799	9.77	9.91	9.81	9.71	9.73	9.83	9.85	9.91	9.86	10.01
ENSG00000043355.12	ZIC2	-0.25	6.59	-2.90289	0.012175	0.112799	6.46	6.72	6.37	6.48	6.65	6.34	6.91	6.66	6.77	6.52
ENSG00000004534.15	RBM6	0.18	6.51	2.90225	0.01219	0.112851	6.59	6.42	6.55	6.53	6.69	6.59	6.39	6.58	6.32	6.38
ENSG00000241553.12	ARPC4	-0.16	6.95	-2.9017	0.0122031	0.112851	6.88	7.03	6.93	6.77	6.86	6.94	6.96	6.99	7.06	7.11
ENSG00000178234.13	GALNT11	-0.17	5.55	-2.90156	0.0122062	0.112851	5.46	5.63	5.5	5.33	5.49	5.52	5.57	5.64	5.63	5.69
ENSG00000136147.18	PHF11	-0.35	2.81	-2.90138	0.0122106	0.112851	2.64	3	2.65	2.66	2.61	2.59	2.72	3.2	3.12	2.92
ENSG00000129534.14	MIS18BP1	0.15	7.03	2.90089	0.012222	0.112851	7.1	6.95	7.16	7.07	7.05	7.13	6.9	7.05	6.87	6.98
ENSG00000181885.18	CLDN7	-0.17	6.6	-2.9008	0.0122244	0.112851	6.51	6.68	6.58	6.46	6.39	6.62	6.6	6.67	6.7	6.76
ENSG00000188158.15	NHS	0.31	3.99	2.89887	0.01227	0.113182	4.14	3.84	4.16	4.39	4.02	3.97	3.96	3.71	3.97	3.7
ENSG00000166004.15	CEP295	0.22	5.43	2.89867	0.0122748	0.113182	5.54	5.32	5.58	5.6	5.49	5.5	5.23	5.53	5.16	5.38
ENSG00000146038.12	DCDC2	-0.68	1.57	-2.89756	0.0123011	0.113357	1.27	1.92	1.86	1.42	0.57	1.1	2.11	1.83	2.03	1.64
ENSG00000167612.13	ANKRD33	-0.97	-0.91	-2.89661	0.0123235	0.113458	-1.22	-0.36	-1.13	-1.07	-1.98	-1.33	-0.4	-0.42	-0.7	-0.25
ENSG00000065621.15	GSTO2	-0.25	3.51	-2.89609	0.0123359	0.113458	3.39	3.64	3.41	3.45	3.46	3.21	3.62	3.6	3.66	3.64
ENSG00000127445.13	PIN1	-0.15	5.83	-2.89563	0.0123469	0.113458	5.76	5.91	5.71	5.79	5.74	5.79	5.89	5.96	5.91	5.87
ENSG00000113396.13	SLC27A6	-0.24	3.68	-2.89539	0.0123526	0.113458	3.57	3.81	3.54	3.6	3.51	3.58	3.83	3.84	3.89	3.68
ENSG00000158321.17	AUTS2	0.39	3.68	2.89538	0.0123528	0.113458	3.87	3.49	3.56	3.67	4.25	3.99	3.44	3.48	3.44	3.57
ENSG00000134318.14	ROCK2	0.15	6.31	2.89525	0.0123559	0.113458	6.39	6.24	6.39	6.37	6.45	6.33	6.28	6.23	6.29	6.17
ENSG00000162949.16	CAPN13	-0.59	0.9	-2.89483	0.0123659	0.113483	0.64	1.23	0.49	0.28	0.72	0.89	0.9	1.39	1.33	1.18
ENSG00000156113.23	KCNMA1	0.4	2.43	2.89279	0.0124148	0.113856	2.62	2.25	2.51	2.68	2.8	2.46	2.04	2.58	2.21	2.13
ENSG00000146416.18	AIG1	-0.18	5.16	-2.89252	0.0124213	0.113856	5.08	5.26	5.06	5.16	4.95	5.12	5.34	5.26	5.23	5.2
ENSG00000143570.18	SLC39A1	-0.13	8.25	-2.89124	0.012452	0.11407	8.18	8.31	8.19	8.14	8.14	8.25	8.28	8.28	8.29	8.4
ENSG00000214114.9	MYCBP	0.17	5.69	2.89077	0.0124633	0.114106	5.78	5.61	5.85	5.78	5.67	5.81	5.5	5.64	5.62	5.65
ENSG00000132535.19	DLG4	0.24	4.37	2.89028	0.0124752	0.114121	4.48	4.26	4.33	4.46	4.67	4.45	4.26	4.3	4.29	4.17
ENSG00000101868.10	POLA1	0.16	6.17	2.89009	0.0124797	0.114121	6.25	6.09	6.28	6.21	6.33	6.16	6.13	6.13	5.98	6.09
ENSG00000102897.10	LYRM1	0.22	4.08	2.88977	0.0124873	0.114123	4.19	3.97	4.28	4.1	4.2	4.17	3.92	3.93	4.1	3.93
ENSG00000101115.13	SALL4	-0.16	8.46	-2.88877	0.0125116	0.114278	8.38	8.54	8.32	8.4	8.48	8.32	8.66	8.43	8.55	8.52
ENSG00000075461.6	CACNG4	0.72	0.79	2.88812	0.0125272	0.114353	1.16	0.49	0.74	0.84	1.37	1.56	0.86	0.34	0.49	0.1
ENSG00000105926.15	MPP6	0.16	5.63	2.88594	0.01258	0.114768	5.71	5.56	5.65	5.74	5.76	5.69	5.58	5.47	5.61	5.55
ENSG00000178947.9	SMIM10L2A	-0.38	2.92	-2.88563	0.0125875	0.114769	2.72	3.13	2.38	2.7	2.87	2.9	3.19	3.16	3.23	2.9
ENSG00000184465.16	WDR27	0.29	4.64	2.88519	0.0125983	0.114799	4.78	4.5	4.78	4.74	4.78	4.8	4.39	4.87	4.31	4.42
ENSG00000056998.20	GYG2	-0.19	6.1	-2.88442	0.0126171	0.114903	6	6.2	5.87	6.01	6.17	5.95	6.22	6.13	6.28	6.15
ENSG00000104679.11	R3HCC1	-0.22	4.4	-2.88279	0.0126568	0.115197	4.29	4.51	4.09	4.34	4.38	4.33	4.58	4.45	4.48	4.52
ENSG00000129625.13	REEP5	-0.13	6.63	-2.88111	0.0126979	0.115458	6.56	6.7	6.52	6.63	6.55	6.56	6.7	6.7	6.71	6.67
ENSG00000166477.13	LEO1	0.21	5.59	2.88073	0.0127072	0.115458	5.69	5.49	5.64	5.67	5.88	5.56	5.57	5.41	5.53	5.44
ENSG00000168421.13	RHOH	0.33	3.54	2.88071	0.0127078	0.115458	3.71	3.38	3.66	4.01	3.68	3.49	3.25	3.41	3.31	3.52
ENSG00000171634.18	BPTF	0.28	7.45	2.8804	0.0127153	0.115458	7.59	7.31	7.3	7.58	7.89	7.59	7.48	7.29	7.23	7.25
ENSG00000130254.12	SAFB2	0.36	4.75	2.87935	0.0127411	0.115594	4.92	4.57	4.64	4.76	5.32	4.98	4.58	4.51	4.52	4.68
ENSG00000143924.19	EML4	0.15	8.02	2.87919	0.0127451	0.115594	8.09	7.94	8.16	8.15	8	8.06	7.97	7.84	8	7.95
ENSG00000166073.10	GPR176	-0.14	7.92	-2.87619	0.0128192	0.116197	7.85	7.98	7.93	7.87	7.77	7.83	8	7.97	8.03	7.94
ENSG00000006704.10	GTF2IRD1	0.21	5.18	2.87473	0.0128552	0.116333	5.28	5.08	5.14	5.19	5.47	5.32	5.1	5.11	5.08	5.02
ENSG00000075391.16	RASAL2	0.2	5.99	2.87433	0.0128651	0.116333	6.1	5.89	6.09	6.22	6.05	6.03	6.04	5.71	5.94	5.87
ENSG00000177595.18	PIDD1	-0.31	4.63	-2.87428	0.0128664	0.116333	4.47	4.79	4.13	4.41	4.69	4.65	4.8	4.81	4.64	4.87
ENSG00000100033.16	PRODH	-0.38	2.82	-2.87428	0.0128664	0.116333	2.63	3.02	2.63	2.78	2.5	2.56	2.83	3.37	3	2.86
ENSG00000140829.12	DHX38	0.17	6.26	2.87337	0.012889	0.116333	6.35	6.18	6.42	6.3	6.44	6.23	6.19	6.09	6.2	6.21
ENSG00000174498.14	IGDCC3	-0.15	6.28	-2.87335	0.0128896	0.116333	6.2	6.35	6.15	6.16	6.29	6.2	6.41	6.3	6.37	6.32
ENSG00000078295.16	ADCY2	0.12	7.24	2.87318	0.0128938	0.116333	7.31	7.18	7.31	7.33	7.34	7.25	7.18	7.16	7.2	7.18
ENSG00000120324.8	PCDHB10	-0.44	1.75	-2.87316	0.0128942	0.116333	1.56	1.99	1.55	1.46	1.55	1.58	1.98	1.71	2.26	1.93
ENSG00000148634.15	HERC4	0.17	5.73	2.8708	0.0129532	0.116748	5.82	5.65	5.77	5.82	5.91	5.77	5.73	5.71	5.54	5.63
ENSG00000168032.9	ENTPD3	0.99	-0.83	2.87072	0.0129552	0.116748	-0.28	-1.15	-0.4	-0.19	-0.73	-0.09	-1.37	-0.99	-0.94	-1.91
ENSG00000179846.9	NKPD1	-1.13	-1.03	-2.87029	0.0129659	0.116766	-1.43	-0.35	-1.5	-1.27	-1.18	-2.52	-0.73	-0.17	-0.06	-0.78
ENSG00000164548.11	TRA2A	-0.18	6.53	-2.87003	0.0129724	0.116766	6.44	6.62	6.26	6.47	6.53	6.51	6.65	6.55	6.61	6.66
ENSG00000183682.8	BMP8A	-0.62	1	-2.86973	0.0129799	0.116766	0.74	1.32	1.22	0.68	0.65	0.28	1.02	1.35	1.31	1.51
ENSG00000264364.3	DYNLL2	-0.25	6.8	-2.86911	0.0129954	0.116838	6.68	6.93	6.49	6.67	6.91	6.62	7.09	6.76	6.96	6.88
ENSG00000240053.8	LY6G5B	1.49	0.15	2.86837	0.013014	0.116881	0.93	-0.48	0.11	0.6	1.74	1.14	-0.65	0.42	-2.35	0.18
ENSG00000184500.15	PROS1	-0.43	1.92	-2.86832	0.0130153	0.116881	1.73	2.15	1.86	1.75	1.48	1.77	2.41	2	1.97	2.14
ENSG00000155561.15	NUP205	0.12	8.66	2.86774	0.01303	0.116942	8.72	8.6	8.77	8.75	8.68	8.69	8.65	8.58	8.58	8.59
ENSG00000151967.18	SCHIP1	-0.39	3.72	-2.86745	0.0130371	0.116942	3.53	3.92	3.78	3.6	3.52	3.18	3.59	4.11	4.08	3.87
ENSG00000138771.16	SHROOM3	0.19	7.14	2.86614	0.0130701	0.11717	7.24	7.05	7.34	7.32	7.22	7.07	7.15	6.95	7.11	6.99
ENSG00000065427.14	KARS	0.14	8.19	2.86513	0.0130957	0.117331	8.26	8.12	8.31	8.21	8.26	8.26	8.04	8.13	8.12	8.21
ENSG00000151892.14	GFRA1	-0.39	2.94	-2.86427	0.0131174	0.117458	2.75	3.14	3	2.87	2.39	2.72	3.28	3.23	3.07	2.96
ENSG00000121417.14	ZNF211	0.18	5	2.86327	0.0131427	0.117475	5.1	4.91	5.09	5.14	5.02	5.13	4.85	4.9	4.86	5.02
ENSG00000197969.14	VPS13A	0.15	6.32	2.86322	0.0131439	0.117475	6.4	6.24	6.4	6.42	6.3	6.45	6.31	6.26	6.17	6.22
ENSG00000138303.17	ASCC1	-0.18	5.33	-2.86315	0.0131458	0.117475	5.24	5.42	5.34	5.29	5.19	5.15	5.44	5.34	5.49	5.41
ENSG00000103226.18	NOMO3	0.34	3.35	2.863	0.0131496	0.117475	3.52	3.18	3.81	3.47	3.46	3.31	3.32	3.31	3.06	3.02
ENSG00000147065.17	MSN	0.12	8.43	2.86173	0.0131817	0.117693	8.49	8.38	8.47	8.52	8.5	8.48	8.43	8.34	8.39	8.35
ENSG00000124713.6	GNMT	-0.65	0.46	-2.86144	0.0131892	0.117693	0.21	0.81	0.18	0.38	-0.08	0.13	0.88	0.81	0.42	0.97
ENSG00000235106.10	BRD3OS	-0.22	4.23	-2.86047	0.0132139	0.117781	4.12	4.34	3.96	4.18	4.13	4.2	4.28	4.4	4.3	4.36
ENSG00000173614.14	NMNAT1	0.33	2.54	2.86046	0.0132142	0.117781	2.72	2.39	2.86	2.68	2.56	2.72	2.33	2.56	2.38	2.26
ENSG00000138182.14	KIF20B	0.14	7.02	2.85977	0.0132317	0.117868	7.09	6.96	7.06	7.14	7.08	7.08	7.01	6.93	6.87	7.01
ENSG00000185220.12	PGBD2	-0.29	3.2	-2.85909	0.0132492	0.117957	3.06	3.36	2.88	3.18	3.17	2.98	3.41	3.44	3.21	3.35
ENSG00000078237.7	TIGAR	0.22	4.7	2.85807	0.0132753	0.118047	4.81	4.6	4.73	4.73	5.02	4.75	4.61	4.56	4.66	4.55
ENSG00000131652.14	THOC6	-0.17	5.9	-2.85784	0.0132812	0.118047	5.81	5.98	5.77	5.77	5.92	5.78	6.09	5.9	5.93	6.02
ENSG00000092421.16	SEMA6A	0.3	7.98	2.8578	0.0132822	0.118047	8.13	7.84	7.82	8.24	8.37	8.09	8.06	7.68	7.87	7.73
ENSG00000152409.9	JMY	0.21	5.23	2.85658	0.0133134	0.118256	5.34	5.13	5.42	5.46	5.29	5.17	5.23	5.07	5.11	5.1
ENSG00000138468.16	SENP7	0.27	3.94	2.8556	0.0133385	0.118412	4.08	3.81	4.11	4.1	3.96	4.12	3.6	3.98	3.71	3.9
ENSG00000177352.10	CCDC71	-0.2	4.37	-2.85365	0.0133888	0.11879	4.27	4.47	4.29	4.13	4.32	4.33	4.45	4.39	4.52	4.5
ENSG00000284922.1	AP000812.5	-2.21	-3.26	-2.85291	0.013408	0.118891	-3.34	-1.86	-4.09	-6.03	-4.42	-2.92	-2.07	-1.13	-3.49	-1.92
ENSG00000164402.14	SEPT8	-0.14	6.12	-2.85255	0.0134174	0.118891	6.05	6.19	6.06	5.99	6.1	6.04	6.2	6.18	6.23	6.15
ENSG00000164484.11	TMEM200A	0.24	4.51	2.85227	0.0134245	0.118891	4.63	4.39	4.75	4.49	4.54	4.72	4.56	4.36	4.33	4.32
ENSG00000143297.19	FCRL5	0.73	0.47	2.85182	0.0134363	0.118891	0.87	0.16	1.23	0.42	0.83	0.84	-0.4	0.53	0.2	0.07
ENSG00000114853.14	ZBTB47	-0.43	2.54	-2.85173	0.0134386	0.118891	2.32	2.79	2.25	2.24	2.57	2.15	2.85	2.95	2.88	2.43
ENSG00000197714.9	ZNF460	0.19	5.38	2.84999	0.0134837	0.119223	5.48	5.29	5.55	5.55	5.43	5.38	5.42	5.24	5.19	5.29
ENSG00000109321.11	AREG	2.31	-3.02	2.84941	0.0134988	0.119275	-1.73	-3.04	-2.72	-1.38	-1.47	-2.28	-3.21	-2.15	-4.4	-6.56
ENSG00000126218.11	F10	-0.48	1.18	-2.849	0.0135094	0.119275	0.98	1.44	1.08	1.03	0.85	0.82	1.2	1.55	1.48	1.45
ENSG00000120458.11	MSANTD2	0.33	3.49	2.84888	0.0135127	0.119275	3.66	3.32	3.69	3.67	3.47	3.82	3.22	3.5	3.06	3.48
ENSG00000088766.11	CRLS1	-0.17	5.59	-2.84639	0.0135776	0.11978	5.52	5.67	5.56	5.54	5.38	5.56	5.65	5.64	5.68	5.72
ENSG00000107036.12	RIC1	-0.15	5.9	-2.84466	0.0136231	0.120105	5.82	5.97	5.8	5.85	5.87	5.77	6.03	6	5.9	5.96
ENSG00000151576.10	QTRT2	0.13	6.5	2.84439	0.01363	0.120105	6.57	6.43	6.55	6.56	6.59	6.57	6.37	6.41	6.45	6.5
ENSG00000136237.19	RAPGEF5	-0.2	4.45	-2.84402	0.0136398	0.120123	4.36	4.56	4.42	4.36	4.35	4.28	4.55	4.44	4.68	4.55
ENSG00000135972.9	MRPS9	0.13	6.59	2.84288	0.0136698	0.120319	6.66	6.52	6.65	6.68	6.58	6.71	6.54	6.5	6.53	6.51
ENSG00000189046.11	ALKBH2	-0.22	4.3	-2.84254	0.0136789	0.120331	4.19	4.41	4.27	4.16	4.2	4.11	4.36	4.41	4.55	4.31
ENSG00000125630.15	POLR1B	0.13	6.87	2.84218	0.0136882	0.120344	6.94	6.81	6.94	6.94	6.97	6.89	6.79	6.79	6.79	6.86
ENSG00000152503.9	TRIM36	0.23	4.44	2.84161	0.0137034	0.12041	4.55	4.33	4.68	4.62	4.44	4.45	4.23	4.35	4.45	4.26
ENSG00000092098.17	RNF31	0.17	5.34	2.84121	0.0137139	0.120433	5.44	5.26	5.48	5.43	5.44	5.38	5.17	5.2	5.26	5.38
ENSG00000126464.14	PRR12	0.49	3.69	2.84025	0.0137392	0.120588	3.93	3.47	3.49	3.83	4.44	3.94	3.76	3.39	3.27	3.41
ENSG00000100307.13	CBX7	-0.31	3.32	-2.83841	0.0137881	0.120761	3.17	3.49	3.15	3.27	3.17	3.06	3.63	3.27	3.68	3.35
ENSG00000075702.18	WDR62	0.2	5.63	2.83835	0.0137898	0.120761	5.74	5.53	5.56	5.76	5.9	5.7	5.52	5.48	5.51	5.61
ENSG00000168280.17	KIF5C	0.17	6.77	2.83834	0.0137901	0.120761	6.86	6.69	6.83	6.85	6.99	6.77	6.82	6.61	6.65	6.67
ENSG00000133773.12	CCDC59	0.18	5.76	2.83814	0.0137954	0.120761	5.86	5.67	5.9	5.93	5.7	5.88	5.56	5.74	5.72	5.66
ENSG00000158301.18	GPRASP2	-0.21	5.47	-2.838	0.0137991	0.120761	5.37	5.58	5.52	5.36	5.29	5.31	5.72	5.45	5.61	5.51
ENSG00000164048.14	ZNF589	0.12	7.19	2.83775	0.0138057	0.120761	7.25	7.13	7.28	7.23	7.26	7.23	7.1	7.18	7.11	7.12
ENSG00000164221.13	CCDC112	0.2	4.63	2.83686	0.0138296	0.120889	4.73	4.53	4.84	4.73	4.62	4.73	4.5	4.5	4.47	4.62
ENSG00000122783.16	CYREN	-0.2	5.22	-2.83656	0.0138373	0.120889	5.12	5.32	5.17	5.25	4.97	5.08	5.34	5.26	5.41	5.25
ENSG00000162104.10	ADCY9	0.24	4.56	2.83633	0.0138437	0.120889	4.67	4.45	4.59	4.71	4.82	4.57	4.6	4.32	4.5	4.34
ENSG00000163945.16	UVSSA	0.28	3.47	2.83498	0.0138797	0.12107	3.61	3.34	3.42	3.56	3.69	3.73	3.44	3.38	3.17	3.32
ENSG00000183137.14	CEP57L1	0.25	4.5	2.83496	0.0138801	0.12107	4.63	4.37	4.75	4.72	4.36	4.68	4.32	4.43	4.31	4.4
ENSG00000112357.13	PEX7	-0.3	3.47	-2.83367	0.0139147	0.121294	3.32	3.63	3.45	3.24	3.18	3.39	3.81	3.68	3.54	3.45
ENSG00000067057.17	PFKP	-0.13	7.31	-2.83311	0.0139297	0.121294	7.25	7.38	7.24	7.22	7.28	7.26	7.42	7.32	7.35	7.41
ENSG00000161791.14	FMNL3	0.18	5.24	2.83295	0.013934	0.121294	5.33	5.14	5.44	5.34	5.29	5.25	5.09	5.06	5.25	5.17
ENSG00000138801.9	PAPSS1	-0.16	7.22	-2.83278	0.0139387	0.121294	7.14	7.3	7.21	7.22	6.98	7.15	7.3	7.29	7.28	7.32
ENSG00000159212.12	CLIC6	-0.53	1.88	-2.83255	0.0139449	0.121294	1.63	2.16	1.76	2.04	1.6	1.04	2.11	2.04	2.34	2.08
ENSG00000159374.17	M1AP	-0.33	2.91	-2.83115	0.0139824	0.121531	2.74	3.08	2.75	2.88	2.85	2.45	3.02	3.17	3.15	2.97
ENSG00000198521.11	ZNF43	0.17	5.88	2.83095	0.0139879	0.121531	5.97	5.8	6.01	5.97	5.95	5.97	5.69	5.7	5.88	5.91
ENSG00000102879.15	CORO1A	0.37	2.57	2.8305	0.0139999	0.121568	2.75	2.41	2.7	2.55	2.82	2.9	2.28	2.62	2.5	2.21
ENSG00000136110.13	CNMD	0.15	6.04	2.8291	0.0140378	0.121829	6.12	5.97	6.1	6.06	6.16	6.15	6.03	5.92	5.91	6.01
ENSG00000204851.6	PNMA8B	-0.35	2.36	-2.82861	0.014051	0.121875	2.2	2.54	2.3	2.29	2.17	2	2.63	2.36	2.61	2.53
ENSG00000167100.14	SAMD14	-0.43	1.63	-2.8283	0.0140594	0.12188	1.44	1.86	1.53	1.57	1.29	1.28	1.99	1.62	1.9	1.84
ENSG00000127952.17	STYXL1	0.24	4.39	2.827	0.0140949	0.122098	4.51	4.27	4.69	4.57	4.4	4.38	4.32	4.17	4.36	4.22
ENSG00000112984.12	KIF20A	0.13	7.24	2.82635	0.0141124	0.122098	7.31	7.18	7.35	7.31	7.26	7.31	7.19	7.13	7.17	7.22
ENSG00000272674.3	PCDHB16	-0.33	2.53	-2.82581	0.0141271	0.122098	2.38	2.7	2.45	2.16	2.41	2.46	2.57	2.8	2.7	2.72
ENSG00000008311.15	AASS	-0.14	9.8	-2.82563	0.0141321	0.122098	9.73	9.87	9.72	9.72	9.67	9.8	9.84	9.98	9.79	9.86
ENSG00000185900.9	POMK	0.23	4.46	2.82502	0.0141487	0.122098	4.58	4.35	4.68	4.61	4.63	4.37	4.42	4.23	4.4	4.31
ENSG00000131013.3	PPIL4	0.18	5.21	2.8249	0.0141518	0.122098	5.3	5.12	5.26	5.31	5.31	5.31	5.04	5.07	5.1	5.25
ENSG00000196704.12	AMZ2	-0.15	6.07	-2.8248	0.0141547	0.122098	5.99	6.15	6.04	6.01	5.86	6.04	6.15	6.18	6.11	6.12
ENSG00000114120.12	SLC25A36	0.19	6.06	2.8246	0.0141601	0.122098	6.15	5.96	6.2	6.15	6.09	6.17	5.93	6.15	5.8	5.98
ENSG00000140262.17	TCF12	0.14	7.32	2.82408	0.0141744	0.122098	7.4	7.25	7.48	7.46	7.32	7.33	7.26	7.22	7.28	7.24
ENSG00000168067.12	MAP4K2	-0.18	4.92	-2.82407	0.0141747	0.122098	4.84	5.01	4.87	4.82	4.89	4.75	5.01	4.94	5.1	4.99
ENSG00000119655.10	NPC2	-0.14	6.54	-2.824	0.0141764	0.122098	6.47	6.61	6.53	6.49	6.4	6.47	6.6	6.66	6.59	6.58
ENSG00000141580.16	WDR45B	-0.14	7.15	-2.8239	0.0141792	0.122098	7.08	7.22	7.18	7.04	7.07	7.05	7.17	7.28	7.2	7.24
ENSG00000117335.19	CD46	0.25	7.39	2.82357	0.0141883	0.122109	7.52	7.27	7.54	7.48	7.39	7.65	7.12	7.55	7.12	7.29
ENSG00000172602.11	RND1	-0.32	2.9	-2.82187	0.0142349	0.122442	2.74	3.07	2.58	2.83	2.94	2.59	3.08	2.94	3.17	3.05
ENSG00000204963.6	PCDHA7	1.42	-0.69	2.82139	0.014248	0.122487	0.1	-1.24	1.06	-0.39	-0.85	0.3	-0.55	-1.04	-2.26	-1.79
ENSG00000019995.6	ZRANB1	0.15	6.16	2.82001	0.0142861	0.122746	6.24	6.09	6.3	6.25	6.18	6.24	6.1	6.16	5.98	6.11
ENSG00000153789.13	FAM92B	-2.23	-4.24	-2.81951	0.0142997	0.122795	-3.72	-2.64	-3.08	-6.03	-6.23	-5.98	-2.84	-4.26	-2.82	-2.65
ENSG00000196437.11	ZNF569	0.17	5.24	2.81874	0.0143208	0.122908	5.33	5.16	5.23	5.33	5.41	5.35	5.1	5.19	5.11	5.22
ENSG00000141068.14	KSR1	0.24	4.83	2.81746	0.0143564	0.123124	4.96	4.72	4.79	4.99	5.15	4.87	4.87	4.59	4.74	4.66
ENSG00000180901.11	KCTD2	-0.22	5.53	-2.81726	0.0143618	0.123124	5.42	5.64	5.27	5.31	5.65	5.45	5.6	5.61	5.62	5.74
ENSG00000162733.18	DDR2	-0.65	1.68	-2.8164	0.0143855	0.123154	1.35	2.04	1.23	1.36	1.1	1.6	2.1	2.26	2.34	1.41
ENSG00000160991.16	ORAI2	-0.22	4.81	-2.81637	0.0143865	0.123154	4.69	4.92	4.63	4.59	4.89	4.64	4.9	4.98	5	4.81
ENSG00000214029.5	ZNF891	0.33	3.61	2.81625	0.0143898	0.123154	3.77	3.46	3.84	3.77	3.69	3.77	3.4	3.86	3.33	3.24
ENSG00000170365.10	SMAD1	0.19	4.56	2.81598	0.0143971	0.123154	4.66	4.46	4.78	4.54	4.62	4.7	4.49	4.45	4.45	4.46
ENSG00000121361.5	KCNJ8	-0.49	1.34	-2.81503	0.0144237	0.123313	1.14	1.6	1.17	1.25	1.17	0.84	1.71	1.29	1.59	1.72
ENSG00000115234.11	SNX17	-0.14	6.03	-2.81395	0.0144536	0.123501	5.96	6.1	5.96	5.95	5.99	5.93	6.03	6.14	6.08	6.15
ENSG00000163684.11	RPP14	0.16	5.12	2.81168	0.014517	0.123974	5.2	5.04	5.22	5.18	5.21	5.18	4.94	5.08	5.06	5.07
ENSG00000269891.2	ARHGAP19-SLIT1	2.94	-2.63	2.81138	0.0145255	0.123978	-1.12	-2.77	-2.72	-0.91	-0.06	-1.5	-6.01	-1.15	-2.16	-6.56
ENSG00000095539.15	SEMA4G	0.58	1.03	2.80914	0.0145883	0.124446	1.32	0.8	0.93	1.29	1.63	1.34	0.88	0.84	0.91	0.43
ENSG00000187325.5	TAF9B	-0.17	5.42	-2.80797	0.0146211	0.124611	5.34	5.5	5.39	5.27	5.28	5.4	5.41	5.49	5.56	5.54
ENSG00000158164.7	TMSB15A	-0.24	5.72	-2.80788	0.0146237	0.124611	5.61	5.84	5.66	5.45	5.45	5.87	5.82	5.92	5.78	5.83
ENSG00000173933.20	RBM4	-0.14	7.12	-2.80697	0.0146492	0.12464	7.05	7.19	7.11	7.01	6.95	7.13	7.16	7.18	7.22	7.19
ENSG00000080854.14	IGSF9B	0.34	3.25	2.80665	0.0146582	0.12464	3.42	3.09	3.31	3.41	3.75	3.18	3.05	3.01	3.11	3.14
ENSG00000164086.10	DUSP7	0.3	3.3	2.80646	0.0146636	0.12464	3.45	3.15	3.25	3.32	3.64	3.57	3.24	3.03	3.14	3.18
ENSG00000136560.13	TANK	0.22	4.49	2.8064	0.0146655	0.12464	4.61	4.39	4.7	4.56	4.47	4.69	4.29	4.5	4.33	4.41
ENSG00000080603.17	SRCAP	0.42	3.53	2.80633	0.0146673	0.12464	3.74	3.33	3.83	3.29	4.07	3.78	3.53	3.25	3.15	3.36
ENSG00000121236.21	TRIM6	0.19	5.37	2.8053	0.0146966	0.124787	5.47	5.28	5.57	5.47	5.31	5.52	5.26	5.34	5.32	5.2
ENSG00000164754.14	RAD21	0.17	8.36	2.80497	0.0147059	0.124787	8.45	8.28	8.29	8.54	8.53	8.44	8.41	8.24	8.24	8.22
ENSG00000137857.17	DUOX1	-1.07	-0.38	-2.80487	0.0147088	0.124787	-0.83	0.26	-1.13	-0.74	-0.67	-1.26	0.75	0.75	-0.43	-0.29
ENSG00000128739.22	SNRPN	-0.13	10.05	-2.80397	0.0147342	0.124842	9.99	10.12	10.05	9.99	9.88	10.04	10.05	10.12	10.14	10.17
ENSG00000188316.14	ENO4	-1.7	-2.33	-2.80338	0.014751	0.124842	-2.63	-1.31	-1.98	-2.86	-3.42	-4.39	-0.89	-1.2	-2.53	-1.35
ENSG00000114742.14	WDR48	0.14	6.4	2.80333	0.0147523	0.124842	6.47	6.33	6.55	6.48	6.45	6.41	6.29	6.35	6.28	6.39
ENSG00000171004.18	HS6ST2	-0.32	3.98	-2.80315	0.0147576	0.124842	3.82	4.15	4.05	3.91	3.49	3.81	4.11	4.28	4.22	3.96
ENSG00000166439.6	RNF169	0.14	5.44	2.80314	0.0147578	0.124842	5.52	5.37	5.47	5.49	5.55	5.54	5.36	5.36	5.38	5.38
ENSG00000057149.16	SERPINB3	-2.09	-2.36	-2.80293	0.0147636	0.124842	-2.64	-1.16	-2.72	-1.07	-3.88	-5.98	-1.37	-1.6	-0.78	-1.51
ENSG00000155876.5	RRAGA	-0.18	5.02	-2.8022	0.0147845	0.12491	4.93	5.11	4.87	4.96	4.98	4.91	5.17	5.03	5.02	5.2
ENSG00000239920.2	AC104389.4	1.57	-3.06	2.80208	0.0147878	0.12491	-2.01	-3.11	-2.44	-1.79	-2.42	-2.5	-3.2	-3.52	-4.39	-4.21
ENSG00000127990.18	SGCE	-0.22	4.54	-2.80168	0.0147993	0.124939	4.43	4.65	4.5	4.53	4.27	4.42	4.58	4.76	4.66	4.58
ENSG00000241106.8	HLA-DOB	-2.49	-3.24	-2.79861	0.0148871	0.125613	-3.2	-1.77	-5.89	-1.36	-6.23	-4.32	-1.49	-3	-2.26	-1.35
ENSG00000175868.14	CALCB	-0.38	2.86	-2.79823	0.0148979	0.125635	2.69	3.05	2.94	2.78	2.29	2.69	2.91	3.04	3.19	3.02
ENSG00000066468.22	FGFR2	-0.15	6.68	-2.79578	0.0149683	0.12616	6.6	6.76	6.51	6.67	6.64	6.6	6.86	6.69	6.79	6.7
ENSG00000198563.14	DDX39B	-0.12	8.63	-2.79446	0.0150065	0.126391	8.56	8.69	8.59	8.5	8.58	8.59	8.65	8.71	8.66	8.72
ENSG00000159166.14	LAD1	-0.19	4.54	-2.79427	0.0150119	0.126391	4.44	4.64	4.37	4.53	4.45	4.41	4.69	4.61	4.69	4.56
ENSG00000124222.22	STX16	0.4	4.91	2.79335	0.0150387	0.126547	5.11	4.72	4.75	5.09	5.46	5.13	5.1	4.64	4.53	4.62
ENSG00000136895.19	GARNL3	0.43	2.16	2.79289	0.0150519	0.126589	2.37	1.98	2.32	2.19	2.57	2.37	1.71	2.35	2.01	1.78
ENSG00000051382.8	PIK3CB	-0.22	4.29	-2.79147	0.0150932	0.126828	4.18	4.4	4.16	4.26	4.17	4.14	4.52	4.21	4.44	4.42
ENSG00000100461.18	RBM23	-0.18	5.29	-2.79135	0.0150966	0.126828	5.21	5.39	5.19	5.18	5.27	5.17	5.51	5.43	5.28	5.33
ENSG00000109270.13	LAMTOR3	-0.24	5.16	-2.79017	0.0151309	0.127047	5.04	5.27	5.16	5.06	4.77	5.18	5.26	5.33	5.19	5.3
ENSG00000087086.15	FTL	0.12	9.97	2.78954	0.0151491	0.127131	10.03	9.91	10.02	10.01	10.03	10.06	9.89	9.86	9.91	10
ENSG00000083828.16	ZNF586	0.23	4.12	2.78904	0.0151639	0.127186	4.23	4	4.29	4.17	4.24	4.22	3.81	4.17	4.06	3.97
ENSG00000111145.8	ELK3	0.21	4.76	2.78867	0.0151747	0.127191	4.86	4.67	4.73	4.91	4.97	4.82	4.68	4.76	4.69	4.53
ENSG00000124092.12	CTCFL	-0.49	1.71	-2.78831	0.0151852	0.127191	1.47	1.98	1.48	1.76	1.45	1.08	2.14	1.99	2.06	1.68
ENSG00000075790.10	BCAP29	-0.21	4.74	-2.78792	0.0151966	0.127191	4.64	4.85	4.66	4.68	4.45	4.76	4.79	4.91	4.88	4.8
ENSG00000184047.19	DIABLO	-0.15	6.2	-2.7879	0.0151972	0.127191	6.12	6.27	6.23	6.12	6.02	6.12	6.24	6.28	6.29	6.27
ENSG00000198918.8	RPL39	-0.24	9.48	-2.78698	0.0152241	0.127347	9.37	9.6	9.52	9.41	9.05	9.48	9.51	9.71	9.59	9.59
ENSG00000047410.14	TPR	0.13	8.28	2.7855	0.0152675	0.127588	8.34	8.22	8.36	8.34	8.35	8.33	8.32	8.15	8.19	8.21
ENSG00000169756.16	LIMS1	-0.14	6	-2.78544	0.0152694	0.127588	5.93	6.07	5.99	5.95	5.85	5.92	6.07	6.07	6.04	6.09
ENSG00000129292.20	PHF20L1	0.19	5.71	2.78439	0.0153002	0.127663	5.81	5.61	5.86	5.83	5.76	5.79	5.49	5.75	5.48	5.73
ENSG00000167549.18	CORO6	0.54	1.36	2.78413	0.0153079	0.127663	1.64	1.13	1.61	1.67	1.64	1.56	0.61	1.65	1.05	1.06
ENSG00000042781.13	USH2A	-1.12	-0.88	-2.78381	0.0153172	0.127663	-1.27	-0.25	-1.24	-1.5	-1.27	-1.73	-0.34	0.3	-1.23	-0.05
ENSG00000100711.13	ZFYVE21	-0.14	5.92	-2.78343	0.0153284	0.127663	5.86	5.99	5.82	5.85	5.88	5.86	5.95	5.99	5.96	6.05
ENSG00000071243.16	ING3	-0.23	4.5	-2.78323	0.0153342	0.127663	4.38	4.61	4.53	4.47	4.2	4.33	4.61	4.7	4.58	4.54
ENSG00000164953.15	TMEM67	-0.31	4.06	-2.78303	0.0153401	0.127663	3.91	4.22	4.16	3.9	3.68	3.87	4.11	4.48	4.17	4.1
ENSG00000178826.11	TMEM139	-0.71	0.34	-2.78295	0.0153427	0.127663	0.06	0.73	-0.01	0.28	-0.61	0.33	0.95	0.6	0.55	0.64
ENSG00000102189.16	EEA1	0.25	5.1	2.7829	0.0153442	0.127663	5.23	4.98	5	5.47	5.29	5.14	5.03	4.95	4.92	5.03
ENSG00000100941.9	PNN	0.27	6.84	2.78177	0.0153775	0.127871	6.97	6.71	6.7	6.89	7.2	7.08	6.72	6.89	6.6	6.61
ENSG00000189266.13	PNRC2	0.13	8.06	2.77947	0.0154458	0.12837	8.12	7.99	8.15	8.15	8.04	8.16	7.95	8.03	7.94	8.05
ENSG00000158195.11	WASF2	0.33	5.61	2.77884	0.0154644	0.128456	5.77	5.45	5.57	5.76	6.13	5.62	5.73	5.31	5.46	5.29
ENSG00000117632.23	STMN1	-0.13	9.07	-2.77798	0.0154899	0.128598	9.01	9.13	8.97	9.01	8.95	9.11	9.09	9.19	9.14	9.12
ENSG00000100078.4	PLA2G3	0.27	4.78	2.77743	0.0155064	0.128667	4.93	4.64	5	4.71	4.91	5.07	4.41	4.65	4.62	4.85
ENSG00000143776.18	CDC42BPA	0.18	5.89	2.77692	0.0155217	0.128725	5.98	5.8	5.98	6.11	6.04	5.8	5.81	5.74	5.8	5.84
ENSG00000138180.15	CEP55	0.19	5.41	2.77635	0.0155387	0.128733	5.51	5.31	5.67	5.49	5.38	5.49	5.27	5.31	5.29	5.39
ENSG00000171763.19	SPATA5L1	-0.26	3.78	-2.77606	0.0155473	0.128733	3.66	3.91	3.7	3.68	3.59	3.67	3.67	3.94	3.95	4.07
ENSG00000196498.13	NCOR2	0.55	5.36	2.77605	0.0155477	0.128733	5.63	5.1	5.1	5.6	6.33	5.49	5.35	4.96	4.96	5.1
ENSG00000053438.11	NNAT	-0.19	4.94	-2.77516	0.0155742	0.128824	4.85	5.04	4.83	4.71	4.97	4.89	5.08	4.98	5.06	5.04
ENSG00000214026.11	MRPL23	-0.25	4.1	-2.77513	0.0155752	0.128824	3.98	4.22	3.94	4.14	4.01	3.8	4.25	4.07	4.33	4.23
ENSG00000172638.13	EFEMP2	-0.32	2.88	-2.77428	0.0156008	0.128966	2.72	3.05	2.72	2.67	2.56	2.89	3	3.16	3.15	2.85
ENSG00000030110.13	BAK1	-0.15	6	-2.77393	0.0156113	0.128984	5.93	6.08	6	5.96	5.87	5.89	6.09	5.99	6.08	6.14
ENSG00000116141.15	MARK1	0.18	4.84	2.77325	0.0156315	0.129082	4.92	4.75	4.79	4.96	4.96	4.98	4.79	4.74	4.71	4.75
ENSG00000175087.10	PDIK1L	-0.33	2.97	-2.77289	0.0156425	0.129104	2.82	3.14	2.88	2.98	2.68	2.72	3.26	3.18	2.86	3.22
ENSG00000082175.14	PGR	1.76	-2.09	2.77173	0.0156773	0.129235	-1.1	-2.4	-1.8	-1.38	-1.18	-0.62	-4.43	-0.72	-3.18	-3.39
ENSG00000167941.3	SOST	-1.77	-2.47	-2.77163	0.0156804	0.129235	-2.76	-1.41	-2.43	-4.44	-2.77	-3.65	-1.93	-2.68	-0.78	-1.07
ENSG00000188419.14	CHM	0.17	5.13	2.77153	0.0156833	0.129235	5.22	5.05	5.27	5.29	5.14	5.17	5.06	5.13	4.96	5.02
ENSG00000152234.16	ATP5F1A	-0.14	10.4	-2.77053	0.0157135	0.129379	10.33	10.47	10.44	10.34	10.19	10.35	10.41	10.49	10.48	10.51
ENSG00000111596.12	AC092881.1	0.14	6.6	2.7704	0.0157175	0.129379	6.67	6.53	6.72	6.65	6.6	6.71	6.5	6.54	6.49	6.59
ENSG00000134769.21	DTNA	-0.28	3.86	-2.76934	0.0157497	0.129576	3.72	4.01	3.54	3.88	3.6	3.84	4.17	4	3.98	3.85
ENSG00000197769.5	MAP1LC3C	-0.85	-0.35	-2.76882	0.0157653	0.129635	-0.68	0.14	-0.6	-0.41	-0.67	-1.45	0.46	-0.17	0.04	-0.02
ENSG00000204922.5	UQCC3	-0.17	4.94	-2.76852	0.0157745	0.129642	4.86	5.02	4.9	4.84	4.82	4.86	4.94	4.98	5.08	5.08
ENSG00000113296.14	THBS4	-0.22	4.96	-2.76773	0.0157983	0.129769	4.85	5.07	4.88	4.88	4.85	4.81	5.23	4.87	5.16	5.02
ENSG00000128311.14	TST	-0.25	4.62	-2.76661	0.0158326	0.129978	4.5	4.75	4.63	4.41	4.39	4.57	4.68	4.64	4.99	4.68
ENSG00000205213.14	LGR4	0.15	6.73	2.76635	0.0158405	0.129978	6.8	6.66	6.85	6.86	6.74	6.76	6.75	6.67	6.57	6.63
ENSG00000189143.9	CLDN4	-0.24	4.73	-2.76562	0.0158627	0.130091	4.61	4.85	4.67	4.7	4.36	4.69	4.93	4.88	4.89	4.7
ENSG00000183048.12	SLC25A10	-0.19	4.83	-2.76512	0.0158778	0.130146	4.75	4.92	4.79	4.7	4.78	4.71	4.89	4.8	4.98	5.03
ENSG00000133316.15	WDR74	0.16	6.21	2.76443	0.0158989	0.130231	6.3	6.13	6.4	6.33	6.21	6.24	6.08	6.05	6.22	6.16
ENSG00000143801.17	PSEN2	-0.21	4.61	-2.76401	0.0159119	0.130231	4.5	4.72	4.63	4.59	4.39	4.4	4.64	4.81	4.75	4.66
ENSG00000145248.7	SLC10A4	-0.67	1.55	-2.76378	0.0159189	0.130231	1.28	1.86	1.64	1.3	0.83	1.24	1.75	1.27	2.05	2.3
ENSG00000109107.14	ALDOC	-0.17	6.06	-2.76306	0.0159408	0.130231	5.97	6.14	5.97	5.92	5.95	6.05	6.27	6.13	6.17	6.01
ENSG00000115568.15	ZNF142	0.35	4.1	2.76304	0.0159414	0.130231	4.27	3.94	3.96	4.2	4.64	4.26	4.09	3.88	3.94	3.85
ENSG00000083123.15	BCKDHB	-0.22	4.76	-2.76292	0.0159452	0.130231	4.66	4.87	4.66	4.57	4.53	4.86	4.88	4.94	4.77	4.88
ENSG00000255302.4	EID1	-0.14	7.63	-2.76265	0.0159536	0.130231	7.56	7.69	7.59	7.52	7.48	7.64	7.7	7.75	7.62	7.7
ENSG00000188659.9	SAXO2	0.84	-0.8	2.76259	0.0159553	0.130231	-0.31	-1.07	-0.22	-0.47	-0.5	-0.36	-1.06	-0.99	-1.46	-1.35
ENSG00000204569.10	PPP1R10	0.23	5.54	2.76043	0.0160217	0.130673	5.65	5.44	5.43	5.75	5.74	5.68	5.58	5.42	5.46	5.28
ENSG00000079691.18	CARMIL1	0.13	6.31	2.76028	0.0160265	0.130673	6.38	6.24	6.38	6.4	6.4	6.32	6.27	6.2	6.21	6.3
ENSG00000188313.13	PLSCR1	-0.2	5.05	-2.76001	0.0160348	0.130673	4.96	5.15	4.99	4.91	4.81	5.12	5.14	5.13	5.09	5.24
ENSG00000148541.12	FAM13C	-0.74	0.54	-2.75826	0.0160887	0.131043	0.26	0.92	0.3	0.66	-0.16	0	0.67	1	0.52	1.33
ENSG00000127483.18	HP1BP3	0.19	6.5	2.75702	0.0161272	0.131288	6.6	6.41	6.59	6.6	6.49	6.72	6.38	6.6	6.31	6.35
ENSG00000186815.12	TPCN1	0.26	4.01	2.75671	0.0161367	0.131296	4.14	3.9	3.97	4.1	4.24	4.23	3.98	3.95	3.97	3.67
ENSG00000184634.16	MED12	0.21	5.49	2.75629	0.0161496	0.131332	5.59	5.39	5.57	5.62	5.74	5.43	5.48	5.34	5.47	5.27
ENSG00000026508.18	CD44	0.44	2.16	2.75571	0.0161677	0.13141	2.39	1.96	2.02	2.34	2.74	2.41	1.95	1.86	1.9	2.08
ENSG00000165792.17	METTL17	0.17	6.28	2.7544	0.0162085	0.131645	6.37	6.2	6.45	6.3	6.31	6.41	6.05	6.26	6.16	6.29
ENSG00000266173.7	STRADA	0.22	4.25	2.75424	0.0162135	0.131645	4.36	4.15	4.21	4.31	4.51	4.41	4.18	4.14	4.21	4.06
ENSG00000134291.12	TMEM106C	-0.2	5.63	-2.75379	0.0162276	0.13169	5.53	5.73	5.64	5.51	5.37	5.6	5.61	5.88	5.75	5.69
ENSG00000189144.13	ZNF573	0.27	3.05	2.75311	0.0162487	0.131792	3.18	2.93	3.06	3.24	3.2	3.2	2.92	3	2.98	2.79
ENSG00000082196.20	C1QTNF3	0.94	-0.79	2.75267	0.0162624	0.131834	-0.27	-1.08	-0.27	-0.47	-0.04	-0.62	-1.02	-0.64	-1.52	-1.72
ENSG00000113282.13	CLINT1	0.13	7.07	2.75237	0.016272	0.131843	7.13	7.01	7.13	7.16	7.16	7.08	7.07	7.02	6.94	7
ENSG00000095596.12	CYP26A1	-0.59	1.2	-2.75164	0.0162946	0.131936	0.95	1.52	0.96	1.07	0.39	1.24	1.67	1.23	1.74	1.34
ENSG00000184697.7	CLDN6	-0.14	8.53	-2.75145	0.0163008	0.131936	8.46	8.6	8.5	8.37	8.47	8.51	8.57	8.58	8.55	8.71
ENSG00000122707.12	RECK	-0.22	3.75	-2.75091	0.0163175	0.131936	3.65	3.87	3.6	3.62	3.66	3.69	3.98	3.76	3.9	3.82
ENSG00000024048.10	UBR2	0.19	5.74	2.75091	0.0163176	0.131936	5.84	5.65	5.98	5.85	5.82	5.69	5.68	5.55	5.75	5.62
ENSG00000160305.18	DIP2A	0.18	5.05	2.7491	0.0163744	0.132327	5.14	4.96	5.1	5.2	5.17	5.08	5	5.06	4.82	4.96
ENSG00000204991.11	SPIRE2	0.25	3.08	2.74647	0.0164575	0.132929	3.22	2.96	3.2	3.27	3.21	3.16	3.02	2.88	2.86	3.03
ENSG00000120322.3	PCDHB8	-0.5	1.6	-2.74586	0.0164766	0.133014	1.36	1.88	1.37	1.15	1.61	1.23	1.8	1.71	2.27	1.67
ENSG00000256223.6	ZNF10	0.21	4.23	2.7444	0.016523	0.13332	4.33	4.13	4.19	4.37	4.46	4.31	4.17	4.19	4.07	4.09
ENSG00000166189.7	HPS6	-0.22	4.47	-2.74379	0.0165425	0.133384	4.36	4.58	4.28	4.24	4.42	4.5	4.61	4.42	4.61	4.67
ENSG00000121552.4	CSTA	1.49	-1.59	2.74339	0.0165553	0.133384	-0.7	-1.99	-0.46	-1.07	-0.87	-0.85	-2.31	-4.26	-0.86	-2.03
ENSG00000171812.13	COL8A2	-0.25	3.3	-2.74334	0.0165568	0.133384	3.18	3.43	3.09	3.12	3.33	3.15	3.39	3.44	3.46	3.41
ENSG00000172992.12	DCAKD	-0.17	5.35	-2.74237	0.0165875	0.133515	5.26	5.44	5.17	5.33	5.3	5.26	5.42	5.33	5.54	5.46
ENSG00000163535.18	SGO2	0.15	6.57	2.74225	0.0165915	0.133515	6.65	6.49	6.51	6.65	6.7	6.72	6.54	6.48	6.43	6.52
ENSG00000157502.13	PWWP3B	-0.42	2.56	-2.74201	0.0165989	0.133515	2.38	2.77	2.58	2.66	1.89	2.33	2.76	2.68	2.82	2.78
ENSG00000089289.16	IGBP1	-0.15	5.89	-2.74127	0.0166228	0.133637	5.82	5.97	5.87	5.79	5.76	5.86	5.9	6.04	5.93	5.99
ENSG00000196932.11	TMEM26	0.31	2.48	2.73753	0.0167426	0.134491	2.64	2.34	2.68	2.68	2.5	2.66	2.42	2.38	2.2	2.3
ENSG00000100403.12	ZC3H7B	-0.14	7.39	-2.73741	0.0167463	0.134491	7.32	7.46	7.28	7.34	7.4	7.26	7.52	7.38	7.48	7.45
ENSG00000103657.14	HERC1	0.23	6.01	2.73712	0.0167557	0.134497	6.13	5.9	6.26	6.27	6.03	5.96	6.07	5.93	5.88	5.72
ENSG00000152952.12	PLOD2	-0.19	6.02	-2.73603	0.0167908	0.134709	5.93	6.12	6	6.03	5.78	5.91	6.25	6.15	6.02	6.05
ENSG00000188176.12	SMTNL2	-0.44	1.44	-2.73451	0.0168398	0.134988	1.26	1.67	1.1	1.29	1.24	1.3	1.64	1.41	1.68	1.88
ENSG00000103064.15	SLC7A6	0.22	5.04	2.73441	0.0168431	0.134988	5.15	4.93	5.03	5.01	5.34	5.22	4.98	4.91	4.86	4.98
ENSG00000116096.6	SPR	-0.22	4.19	-2.73404	0.0168551	0.135015	4.09	4.3	4.04	4.15	4.04	4.11	4.16	4.21	4.45	4.37
ENSG00000156966.7	B3GNT7	0.18	6.99	2.73334	0.0168779	0.135077	7.08	6.91	6.92	7.05	7.26	7.1	6.95	6.87	6.94	6.87
ENSG00000141971.13	MVB12A	-0.18	4.78	-2.73326	0.0168803	0.135077	4.69	4.87	4.73	4.7	4.66	4.68	4.98	4.82	4.88	4.8
ENSG00000089351.14	GRAMD1A	0.36	6.33	2.73284	0.0168941	0.135118	6.51	6.16	6.1	6.45	6.91	6.59	6.35	6.1	5.99	6.17
ENSG00000142544.7	CTU1	-0.33	2.46	-2.7323	0.0169114	0.135187	2.31	2.63	2.37	2.49	2.2	2.14	2.54	2.68	2.53	2.72
ENSG00000144857.14	BOC	0.42	1.97	2.73189	0.0169247	0.135223	2.19	1.78	2.31	2.33	2.26	1.83	1.85	1.83	1.55	1.81
ENSG00000197006.14	METTL9	-0.13	7.22	-2.731	0.0169537	0.135385	7.16	7.29	7.22	7.18	7.06	7.17	7.28	7.27	7.27	7.32
ENSG00000250067.12	YJEFN3	0.63	0.62	2.73021	0.0169797	0.13546	0.94	0.39	0.67	0.82	1.18	0.94	0.32	0.57	0.59	-0.13
ENSG00000152413.14	HOMER1	0.14	6.85	2.73018	0.0169806	0.13546	6.92	6.78	6.97	6.99	6.8	6.93	6.78	6.76	6.75	6.82
ENSG00000166676.16	TVP23A	-0.42	1.78	-2.72871	0.0170285	0.135666	1.6	2	1.64	1.55	1.32	1.8	2.04	1.73	2.14	2.02
ENSG00000111731.12	C2CD5	0.25	6.26	2.72853	0.0170345	0.135666	6.39	6.14	6.11	6.43	6.55	6.45	6.32	6	6.08	6.16
ENSG00000080031.10	AC010327.1	-1.4	-1.54	-2.72818	0.0170459	0.135666	-1.95	-0.69	-1.8	-3.7	-1.83	-1.73	-1.06	-0.42	-0.31	-1.43
ENSG00000134690.11	CDCA8	0.15	5.95	2.72794	0.0170538	0.135666	6.03	5.88	6.07	6.03	5.98	6.02	6	5.81	5.86	5.84
ENSG00000107929.14	LARP4B	0.2	5.93	2.72786	0.0170562	0.135666	6.03	5.83	5.9	6	6.23	5.98	5.96	5.79	5.8	5.77
ENSG00000134077.16	THUMPD3	-0.13	6.32	-2.72778	0.0170589	0.135666	6.25	6.38	6.26	6.23	6.22	6.29	6.35	6.45	6.36	6.36
ENSG00000170577.8	SIX2	1.93	-2.23	2.72502	0.0171494	0.136183	-1.09	-2.52	-0.76	-1.38	-1.7	-1.12	-6.01	-2.68	-1.74	-2.47
ENSG00000119737.5	GPR75	-0.73	-0.01	-2.72501	0.0171498	0.136183	-0.3	0.41	-0.93	-0.05	-0.16	-0.36	0.43	0.46	0.08	0.48
ENSG00000168028.14	RPSA	-0.15	11.14	-2.72484	0.0171556	0.136183	11.06	11.21	11.16	11.05	10.92	11.12	11.13	11.22	11.19	11.31
ENSG00000153976.3	HS3ST3A1	0.33	3.35	2.72473	0.017159	0.136183	3.53	3.19	3.8	3.62	3.42	3.25	3.24	3.01	3.34	3.14
ENSG00000137198.9	GMPR	-0.56	1.04	-2.72437	0.0171709	0.136207	0.82	1.33	1.17	0.92	0.25	0.79	1.26	1.31	1.33	1.33
ENSG00000109881.17	CCDC34	0.25	3.81	2.72352	0.0171989	0.136353	3.94	3.69	4.01	3.72	4.1	3.9	3.76	3.68	3.6	3.68
ENSG00000133980.5	VRTN	-0.14	7.83	-2.72328	0.0172069	0.136353	7.76	7.9	7.85	7.66	7.75	7.76	7.9	7.84	7.99	7.86
ENSG00000112983.17	BRD8	0.15	5.84	2.72151	0.0172656	0.136748	5.92	5.76	5.9	5.86	5.95	5.96	5.8	5.77	5.66	5.83
ENSG00000214530.9	STARD10	-0.24	3.71	-2.721	0.0172824	0.13681	3.6	3.83	3.64	3.67	3.42	3.68	3.87	3.77	3.76	3.9
ENSG00000110107.9	PRPF19	-0.28	6.44	-2.72074	0.017291	0.13681	6.3	6.59	6	6.31	6.61	6.29	6.7	6.4	6.61	6.64
ENSG00000152465.18	NMT2	-0.2	4.08	-2.72008	0.0173128	0.136874	3.98	4.18	4.07	3.91	4.01	3.93	4.1	4.18	4.22	4.19
ENSG00000103021.9	CCDC113	0.19	4.68	2.71997	0.0173168	0.136874	4.78	4.58	4.84	4.83	4.73	4.69	4.72	4.49	4.56	4.55
ENSG00000273559.5	CWC25	0.31	3.71	2.7192	0.0173421	0.136959	3.87	3.56	3.53	3.88	4.03	4.02	3.53	3.64	3.41	3.65
ENSG00000167978.17	SRRM2	0.51	6.59	2.71877	0.0173565	0.136959	6.84	6.35	6.26	6.78	7.43	6.91	6.64	6.35	6.08	6.32
ENSG00000163041.11	H3F3A	-0.12	9.52	-2.71871	0.0173586	0.136959	9.46	9.58	9.42	9.5	9.38	9.54	9.57	9.57	9.57	9.61
ENSG00000179698.13	WDR97	1.26	-2.03	2.71858	0.0173628	0.136959	-1.23	-2.32	-1.64	-0.74	-1.83	-1.33	-2.56	-2.68	-3.18	-2.31
ENSG00000164332.8	UBLCP1	-0.18	5.49	-2.71727	0.0174067	0.137235	5.4	5.58	5.36	5.42	5.32	5.49	5.71	5.64	5.46	5.51
ENSG00000243789.11	JMJD7	-0.31	2.79	-2.71658	0.0174295	0.137259	2.65	2.95	2.68	2.53	2.5	2.85	2.98	2.95	2.77	3.05
ENSG00000115350.11	POLE4	-0.28	3.94	-2.71648	0.017433	0.137259	3.82	4.08	3.62	3.88	3.71	4.04	3.97	4.07	4	4.27
ENSG00000119614.3	VSX2	1.29	-2.25	2.71638	0.0174363	0.137259	-1.44	-2.45	-1.8	-1.63	-1.47	-1.58	-2.31	-3.52	-2.29	-3.39
ENSG00000154358.21	OBSCN	0.23	5.74	2.71571	0.0174589	0.137367	5.85	5.63	5.74	5.9	6	5.75	5.79	5.75	5.52	5.47
ENSG00000163882.9	POLR2H	-0.14	6.24	-2.71535	0.0174709	0.137392	6.18	6.32	6.22	6.14	6.1	6.24	6.25	6.33	6.31	6.36
ENSG00000078043.16	PIAS2	0.18	5.76	2.71454	0.0174981	0.137475	5.85	5.68	5.9	5.82	5.82	5.87	5.66	5.86	5.53	5.64
ENSG00000151773.13	CCDC122	0.32	3.33	2.71443	0.0175017	0.137475	3.5	3.17	3.76	3.41	3.3	3.48	3.08	3.04	3.39	3.14
ENSG00000143179.16	UCK2	0.16	6.97	2.71424	0.0175081	0.137475	7.04	6.89	6.93	7.06	7.19	7	6.9	6.84	6.94	6.87
ENSG00000063169.10	BICRA	0.76	0.7	2.71358	0.0175302	0.137578	1.08	0.4	0.71	0.92	1.82	0.74	0.43	0.56	0.28	0.13
ENSG00000187049.9	TMEM216	-0.2	4.47	-2.71269	0.0175603	0.13771	4.37	4.57	4.38	4.45	4.24	4.4	4.43	4.66	4.63	4.56
ENSG00000165644.10	COMTD1	-0.26	3.86	-2.71256	0.0175647	0.13771	3.73	3.99	3.63	3.98	3.66	3.63	4.02	3.83	4.1	3.99
ENSG00000134917.10	ADAMTS8	0.21	4.17	2.71145	0.0176019	0.137875	4.28	4.07	4.12	4.29	4.41	4.28	4.1	3.99	4.12	4.06
ENSG00000178922.16	HYI	-0.33	2.94	-2.71141	0.0176035	0.137875	2.79	3.11	2.76	2.87	2.61	2.9	2.84	3.27	3.06	3.23
ENSG00000132740.8	IGHMBP2	0.25	3.94	2.71076	0.0176253	0.137975	4.06	3.82	3.95	3.93	4.24	4.13	3.86	3.68	3.84	3.88
ENSG00000104368.17	PLAT	-0.26	3.24	-2.7085	0.0177019	0.13846	3.12	3.38	3.03	3.22	3.19	3.02	3.33	3.26	3.43	3.45
ENSG00000110237.4	ARHGEF17	-0.27	3.66	-2.70832	0.0177081	0.13846	3.52	3.8	3.39	3.44	3.81	3.43	3.84	3.8	3.76	3.79
ENSG00000145794.17	MEGF10	0.22	4.34	2.70815	0.017714	0.13846	4.46	4.23	4.58	4.44	4.4	4.4	4.43	4.15	4.13	4.21
ENSG00000170271.11	FAXDC2	-0.45	2.34	-2.70742	0.0177387	0.138524	2.11	2.6	2.17	1.85	2.25	2.1	2.65	2.75	2.81	2.17
ENSG00000173114.13	LRRN3	-2.28	-3.45	-2.70738	0.01774	0.138524	-3.35	-2.01	-5.89	-4.44	-1.98	-5.98	-2.84	-1.45	-3.18	-1.8
ENSG00000119138.4	KLF9	-0.41	1.38	-2.70663	0.0177654	0.138648	1.21	1.61	1.15	1.25	1.17	1.14	1.56	1.72	1.47	1.61
ENSG00000088881.20	EBF4	-0.9	-0.22	-2.70626	0.0177782	0.138648	-0.58	0.28	-1.36	0.08	-0.94	-0.48	0.64	-0.17	0.32	0.13
ENSG00000182389.19	CACNB4	0.41	2.67	2.70613	0.0177827	0.138648	2.88	2.47	2.62	3.03	2.78	3.08	2.49	2.68	2.05	2.61
ENSG00000196428.12	TSC22D2	0.26	5.01	2.70491	0.0178244	0.138836	5.14	4.89	4.84	5.23	5.34	5.15	5.01	4.84	4.82	4.88
ENSG00000137411.17	VARS2	-0.14	5.66	-2.7049	0.0178247	0.138836	5.59	5.73	5.52	5.56	5.62	5.65	5.71	5.73	5.77	5.71
ENSG00000180044.5	C3orf80	0.53	1.4	2.70411	0.0178515	0.138937	1.69	1.17	1.73	2.02	1.45	1.44	0.83	1.48	1.03	1.19
ENSG00000118263.15	KLF7	0.32	3.97	2.70385	0.0178606	0.138937	4.12	3.82	3.81	4.23	4.22	4.22	4.09	3.62	3.83	3.71
ENSG00000109861.16	CTSC	-0.12	8.89	-2.70373	0.0178646	0.138937	8.83	8.95	8.89	8.84	8.73	8.86	8.92	8.96	8.94	8.97
ENSG00000119685.20	TTLL5	0.19	5.12	2.70307	0.0178871	0.138974	5.22	5.03	5.2	5.17	5.36	5.11	5.05	5.08	4.89	5.07
ENSG00000178235.7	SLITRK1	-1.2	-0.56	-2.70307	0.0178873	0.138974	-0.99	0.07	-1.64	-0.6	-0.94	-1.33	0.73	-0.89	-0.43	0.62
ENSG00000038219.13	BOD1L1	0.24	5.94	2.70251	0.0179066	0.139015	6.06	5.82	5.88	6.02	6.33	5.99	5.98	5.84	5.7	5.76
ENSG00000197565.15	COL4A6	-0.2	5.01	-2.70216	0.0179184	0.139015	4.91	5.12	4.98	4.88	4.93	4.85	5.23	5.01	5.24	4.99
ENSG00000136444.10	RSAD1	0.15	5.47	2.70172	0.0179337	0.139015	5.55	5.4	5.54	5.61	5.48	5.56	5.41	5.33	5.46	5.39
ENSG00000048649.13	RSF1	0.23	6.04	2.70159	0.0179382	0.139015	6.16	5.94	5.95	6.18	6.38	6.11	6.09	5.87	5.94	5.84
[truncated: 13,501 more rows]
