# Supplementary material for: Hedgehog signaling controls astral microtubules and mitotic spindle orientation in neural progenitors and iPSCs
Source: Front Cell Dev Biol. 2025 Jun 6;13:1582924. doi: 10.3389/fcell.2025.1582924 (PMC12179144; doi:10.3389/fcell.2025.1582924)
Supplement: Supplementary file 2 [file Table3.xlsx]

## Sheet: SAG+FSK_vs_SAG_log2CPM
geneID	geneSymbol	log2FC	AveExpr	t.Statistic	P.Value	FDR	SF.AveExpr	SAG.AveExpr	2404679_9_SF_1	2404680_10_SF_2	2404681_11_SF_3	2404682_12_SF_4	2404674_4_SAG_1	2404676_6_SAG_2	2404677_7_SAG_3	2404678_8_SAG_4
ENSG00000111913.19	RIPOR2	-0.55	5.55	-9.32759	6.88566e-07	0.0107017	5.28	5.83	5.33	5.25	5.22	5.3	5.77	5.9	5.76	5.88
ENSG00000079739.17	PGM1	-0.42	6.63	-7.67034	5.36717e-06	0.0370495	6.42	6.84	6.41	6.45	6.47	6.34	6.9	6.88	6.74	6.83
ENSG00000048540.15	LMO3	-0.66	4.16	-7.45676	7.15149e-06	0.0370495	3.84	4.5	3.86	3.78	3.77	3.91	4.62	4.4	4.33	4.62
ENSG00000154556.18	SORBS2	-0.99	2.86	-7.16382	1.0698e-05	0.0385022	2.38	3.36	2.21	2.25	2.34	2.67	3.19	3.21	3.6	3.4
ENSG00000165617.14	DACT1	-0.41	5.87	-7.05913	1.23865e-05	0.0385022	5.66	6.07	5.59	5.77	5.61	5.69	6.04	6.11	6.09	6.03
ENSG00000108840.15	HDAC5	-0.42	6.03	-6.73172	1.97662e-05	0.0398473	5.82	6.24	5.79	5.82	5.84	5.85	6.2	6.22	6.39	6.15
ENSG00000189184.11	PCDH18	0.48	7.1	6.71239	2.03282e-05	0.0398473	7.34	6.86	7.42	7.34	7.33	7.26	7.01	6.96	6.68	6.79
ENSG00000148082.10	SHC3	-0.53	3.72	-6.67296	2.15277e-05	0.0398473	3.46	3.99	3.44	3.49	3.39	3.51	4.11	3.95	3.95	3.94
ENSG00000136110.13	CNMD	-0.44	5.9	-6.62543	2.30746e-05	0.0398473	5.68	6.12	5.86	5.66	5.57	5.63	6.1	6.06	6.16	6.15
ENSG00000156966.7	B3GNT7	-0.43	6.87	-5.98193	6.0835e-05	0.0926543	6.65	7.08	6.59	6.62	6.62	6.77	6.92	7.04	7.26	7.1
ENSG00000213689.14	TREX1	-4.95	-2.34	-5.93363	6.5577e-05	0.0926543	-3.29	0.2	-5.94	-6.14	-1.04	-6.18	0.31	0.13	-0.09	0.2
ENSG00000106333.13	PCOLCE	-0.53	3.73	-5.85236	7.44601e-05	0.0964382	3.48	4	3.26	3.54	3.55	3.51	3.91	3.96	4.03	4.12
ENSG00000204262.14	COL5A2	-0.44	4.66	-5.79257	8.18026e-05	0.0977982	4.44	4.88	4.42	4.37	4.46	4.5	4.96	4.99	4.73	4.82
ENSG00000072818.12	ACAP1	-0.35	5.03	-5.64826	0.000102861	0.114191	4.86	5.2	4.92	4.86	4.87	4.76	5.28	5.16	5.2	5.18
ENSG00000140545.15	MFGE8	-0.29	8.23	-5.53866	0.000122646	0.127078	8.09	8.38	8.06	8.08	8.08	8.12	8.3	8.31	8.49	8.4
ENSG00000026025.16	VIM	-0.37	5.44	-5.36887	0.00016161	0.139427	5.26	5.62	5.27	5.28	5.31	5.15	5.48	5.64	5.73	5.62
ENSG00000140511.11	HAPLN3	-0.35	5.79	-5.35911	0.000164211	0.139427	5.62	5.96	5.79	5.56	5.62	5.49	5.95	5.93	6	5.98
ENSG00000164542.12	KIAA0895	1.12	0.65	5.33587	0.00017059	0.139427	1.24	0.16	1.07	1.1	1.32	1.35	0.14	0.45	0	-0.19
ENSG00000124302.13	CHST8	-0.48	3.73	-5.31351	0.000176973	0.139427	3.5	3.98	3.48	3.63	3.47	3.39	3.8	3.98	4	4.1
ENSG00000105810.9	CDK6	0.39	6.39	5.28465	0.000185586	0.139427	6.58	6.2	6.47	6.59	6.67	6.59	6.31	6.33	6.09	6.05
ENSG00000145703.16	IQGAP2	-0.28	7.07	-5.25068	0.000196292	0.139427	6.93	7.21	6.9	6.88	6.94	7.01	7.27	7.24	7.12	7.2
ENSG00000108379.10	WNT3	0.49	3.31	5.24739	0.000197361	0.139427	3.56	3.06	3.41	3.61	3.61	3.58	2.96	3.04	3.21	3.03
ENSG00000170955.10	CAVIN3	-0.54	2.8	-5.19691	0.000214583	0.145002	2.54	3.08	2.65	2.6	2.55	2.33	3.13	3.03	3.06	3.05
ENSG00000139625.13	MAP3K12	-0.36	4.18	-5.10007	0.00025219	0.163314	4	4.36	4.07	4.01	3.91	4.01	4.32	4.3	4.39	4.42
ENSG00000197721.16	CR1L	3.28	-3.81	5.05541	0.000271805	0.164502	-1.91	-3.83	-2.48	-2.05	-2.07	-2.1	-5.89	-3.71	-6.23	-5.98
ENSG00000180694.14	TMEM64	0.41	5.96	5.04125	0.000278356	0.164502	6.16	5.76	6.33	6.13	6.15	6.05	5.92	5.79	5.56	5.76
ENSG00000184557.4	SOCS3	-0.29	5.47	-5.02562	0.000285778	0.164502	5.33	5.61	5.41	5.35	5.27	5.27	5.63	5.57	5.59	5.66
ENSG00000148680.16	HTR7	0.42	4	4.98827	0.000304361	0.168942	4.22	3.8	4.33	4.22	4.23	4.06	3.87	3.81	3.68	3.82
ENSG00000170561.13	IRX2	0.51	3.39	4.95041	0.000324503	0.173911	3.65	3.14	3.5	3.8	3.76	3.51	3.02	3.23	3.14	3.16
ENSG00000104327.7	CALB1	-0.31	4.77	-4.89476	0.000356672	0.181283	4.61	4.92	4.69	4.6	4.53	4.62	4.92	4.87	4.99	4.9
ENSG00000197457.10	STMN3	-0.32	5.83	-4.88672	0.000361587	0.181283	5.67	5.99	5.78	5.63	5.62	5.63	5.92	5.9	6.11	6.03
ENSG00000169679.15	BUB1	0.22	8.61	4.85013	0.00038488	0.182155	8.72	8.5	8.77	8.68	8.68	8.75	8.55	8.48	8.45	8.5
ENSG00000116285.13	ERRFI1	-0.25	6.25	-4.84727	0.000386766	0.182155	6.13	6.38	6.17	6.06	6.17	6.11	6.39	6.33	6.38	6.4
ENSG00000139174.12	PRICKLE1	0.34	5.49	4.79044	0.0004263	0.194869	5.66	5.32	5.67	5.61	5.53	5.83	5.33	5.37	5.34	5.24
ENSG00000121454.6	LHX4	-0.7	2.46	-4.76845	0.000442715	0.196591	2.12	2.82	2.03	2.3	1.9	2.2	2.78	3.14	2.64	2.67
ENSG00000103740.10	ACSBG1	-0.59	2.34	-4.65863	0.000535146	0.231035	2.07	2.64	2.18	2.18	1.99	1.84	2.57	2.55	2.81	2.58
ENSG00000184588.18	PDE4B	-0.41	4.87	-4.61448	0.000577786	0.242701	4.67	5.07	4.7	4.57	4.58	4.8	5.14	4.84	5.2	5.08
ENSG00000185432.12	METTL7A	-0.25	5.82	-4.56573	0.000629028	0.254234	5.7	5.95	5.74	5.69	5.67	5.7	5.95	5.87	5.95	6.01
ENSG00000176641.11	RNF152	0.51	2.43	4.55765	0.000637957	0.254234	2.69	2.18	2.55	2.68	2.81	2.67	2.11	2.13	2.22	2.24
ENSG00000155363.18	MOV10	-0.24	6	-4.49923	0.000706653	0.262734	5.88	6.12	5.9	5.96	5.8	5.84	6.11	6.09	6.13	6.14
ENSG00000165588.16	OTX2	0.39	5.28	4.49279	0.000714694	0.262734	5.48	5.08	5.29	5.48	5.51	5.62	4.93	4.98	5.21	5.2
ENSG00000179761.12	PIPOX	-0.28	5.32	-4.48642	0.000722723	0.262734	5.18	5.46	5.31	5.21	5.12	5.08	5.45	5.48	5.44	5.45
ENSG00000184574.10	LPAR5	-2.03	-2.11	-4.48314	0.000726905	0.262734	-2.64	-0.97	-3.62	-3.33	-3.07	-2.48	-1.36	-1.07	-0.74	-1.22
ENSG00000128294.16	TPST2	-0.28	6.35	-4.44701	0.00077458	0.273603	6.21	6.49	6.33	6.27	6.09	6.15	6.49	6.41	6.51	6.53
ENSG00000061455.11	PRDM6	-3.42	-3.73	-4.42911	0.000799394	0.27542	-3.76	-1.77	-5.94	-3.33	-6.24	-6.18	-3.08	-2.12	-1.58	-1.33
ENSG00000172123.12	SLFN12	0.43	4.41	4.40339	0.000836521	0.27542	4.62	4.21	4.64	4.65	4.67	4.52	4.38	4.33	3.93	4.17
ENSG00000152558.15	TMEM123	0.24	7.71	4.39021	0.000856232	0.27542	7.82	7.59	7.83	7.8	7.8	7.87	7.71	7.54	7.5	7.6
ENSG00000176014.12	TUBB6	-0.25	6.8	-4.3834	0.000866598	0.27542	6.68	6.93	6.79	6.69	6.62	6.6	6.9	6.87	6.92	7.02
ENSG00000196177.12	ACADSB	0.39	4.88	4.37671	0.000876921	0.27542	5.07	4.69	4.95	5	5.06	5.25	4.75	4.76	4.48	4.77
ENSG00000180730.4	SHISA2	-0.27	6.33	-4.36526	0.000894875	0.27542	6.19	6.46	6.27	6.13	6.1	6.25	6.59	6.44	6.41	6.41
ENSG00000158286.13	RNF207	-1.01	0.28	-4.35048	0.000918612	0.27542	-0.16	0.82	-0.39	0.09	-0.13	-0.51	0.96	0.69	0.59	0.92
ENSG00000088305.18	DNMT3B	-0.26	10.38	-4.33861	0.000938147	0.27542	10.25	10.51	10.31	10.19	10.17	10.32	10.42	10.45	10.66	10.52
ENSG00000103335.22	PIEZO1	-0.26	5.91	-4.33797	0.000939212	0.27542	5.79	6.04	5.79	5.8	5.81	5.75	6.02	6.03	6.17	5.95
ENSG00000205670.11	SMIM11A	-1.75	1.88	-4.29156	0.00101995	0.293556	1.02	2.79	-0.63	1.14	1.79	1.63	2.22	2.52	3.19	3.18
ENSG00000177106.16	EPS8L2	-0.32	4.25	-4.23674	0.00112466	0.31781	4.1	4.42	3.98	4.1	4.15	4.14	4.36	4.43	4.54	4.34
ENSG00000091136.14	LAMB1	0.26	7.09	4.20993	0.00117988	0.326042	7.22	6.96	7.06	7.19	7.27	7.34	6.96	6.99	6.97	6.92
ENSG00000102890.15	ELMO3	-0.5	3.15	-4.20246	0.00119575	0.326042	2.92	3.4	3.14	2.85	2.92	2.72	3.15	3.38	3.49	3.55
ENSG00000270106.6	TSNAX-DISC1	-3.59	-3.36	-4.17558	0.00125475	0.327392	-3.56	-1.4	-5.94	-6.14	-2.28	-6.18	-2.29	-2.03	-0.56	-1.47
ENSG00000134986.13	NREP	-0.22	7.61	-4.16313	0.00128308	0.327392	7.5	7.72	7.5	7.49	7.44	7.55	7.63	7.68	7.73	7.83
ENSG00000067840.12	PDZD4	-0.24	7.57	-4.15977	0.00129083	0.327392	7.45	7.69	7.39	7.5	7.45	7.45	7.57	7.65	7.81	7.72
ENSG00000155090.15	KLF10	0.33	5.64	4.15876	0.00129317	0.327392	5.8	5.48	5.81	5.82	5.85	5.72	5.6	5.64	5.37	5.3
ENSG00000140450.9	ARRDC4	0.63	5.29	4.14522	0.001325	0.327392	5.6	4.98	5.52	5.63	5.76	5.5	5.3	5.36	4.63	4.64
ENSG00000161395.14	PGAP3	-0.42	3.45	-4.14434	0.0013271	0.327392	3.25	3.66	3.46	3.27	3.24	3.01	3.72	3.55	3.72	3.65
ENSG00000105048.17	TNNT1	-0.29	5.28	-4.12858	0.00136523	0.327672	5.14	5.42	5.27	5.13	5.19	4.97	5.37	5.44	5.46	5.43
ENSG00000115145.10	STAM2	0.37	4.61	4.12556	0.00137267	0.327672	4.79	4.43	4.86	4.74	4.74	4.83	4.39	4.66	4.22	4.44
ENSG00000144810.16	COL8A1	-1.3	-0.01	-4.11244	0.00140546	0.327672	-0.56	0.69	-0.73	0.16	-1.11	-0.97	1.08	0.54	0.34	0.62
ENSG00000173621.9	LRFN4	-0.39	5.28	-4.10668	0.00142009	0.327672	5.09	5.48	5.09	5.13	5.24	4.91	5.25	5.49	5.69	5.47
ENSG00000218891.5	ZNF579	-0.42	3.5	-4.10141	0.00143364	0.327672	3.3	3.71	3.42	3.38	3.37	3.01	3.67	3.63	3.76	3.75
ENSG00000280987.4	MATR3	0.23	8.01	4.02065	0.00165869	0.359416	8.12	7.9	8.17	8.12	8.11	8.09	7.96	7.93	7.74	7.95
ENSG00000164169.13	PRMT9	0.3	4.39	4.01635	0.00167162	0.359416	4.54	4.24	4.62	4.53	4.39	4.61	4.28	4.27	4.19	4.21
ENSG00000141736.13	ERBB2	-0.3	8.18	-4.01405	0.00167859	0.359416	8.03	8.33	8.13	7.96	7.89	8.13	8.22	8.27	8.52	8.31
ENSG00000285508.1	AL034430.1	0.67	2.07	4.00868	0.00169499	0.359416	2.41	1.76	2.4	2.55	2.41	2.24	1.49	1.95	1.4	2.11
ENSG00000163565.18	IFI16	1.35	1.07	3.99588	0.00173476	0.359416	1.78	0.43	1.48	1.31	2.15	2.1	-0.33	0.31	1.36	0.17
ENSG00000076641.4	PAG1	1.18	-0.52	3.99577	0.00173512	0.359416	0.13	-0.98	0.04	-0.08	0.47	-0.16	-0.93	-1.07	-1.1	-1.33
ENSG00000284770.2	TBCE	-0.25	5.26	-3.99143	0.0017488	0.359416	5.14	5.38	5.1	5.2	5.14	5.11	5.35	5.32	5.37	5.5
ENSG00000177469.13	CAVIN1	-0.22	5.53	-3.98869	0.00175754	0.359416	5.43	5.64	5.39	5.44	5.48	5.4	5.66	5.59	5.67	5.65
ENSG00000187140.5	FOXD3	-0.41	3.77	-3.97466	0.00180282	0.361497	3.58	3.98	3.59	3.52	3.61	3.57	3.92	4.1	4.17	3.72
ENSG00000092758.18	COL9A3	-0.33	5.22	-3.97118	0.00181423	0.361497	5.06	5.39	5.09	5.08	5.2	4.86	5.22	5.49	5.45	5.39
ENSG00000142102.15	PGGHG	-0.29	5.84	-3.94805	0.00189204	0.372229	5.7	5.98	5.72	5.77	5.71	5.57	5.92	5.9	5.93	6.17
ENSG00000128040.11	SPINK2	1.29	-0.24	3.93864	0.00192467	0.373916	0.45	-0.76	0.8	0.54	0.2	0.05	-0.53	-0.47	-1.58	-0.93
ENSG00000179046.8	TRIML2	-0.27	5.15	-3.90862	0.00203272	0.382594	5.02	5.29	5.02	4.99	5.11	4.95	5.37	5.21	5.19	5.39
ENSG00000125864.14	BFSP1	0.58	1.78	3.90761	0.00203647	0.382594	2.08	1.52	2.14	2.01	2.16	1.95	1.79	1.52	1.26	1.42
ENSG00000125266.8	EFNB2	0.35	4.04	3.9058	0.00204319	0.382594	4.22	3.87	3.99	4.33	4.28	4.24	3.73	3.94	3.89	3.88
ENSG00000163492.15	CCDC141	-0.38	4.89	-3.88851	0.0021086	0.38402	4.7	5.08	4.61	4.66	4.85	4.65	5.14	5.23	4.8	5.16
ENSG00000106511.6	MEOX2	-1.73	-2.09	-3.88622	0.0021174	0.38402	-2.52	-1.09	-3.13	-2.97	-3.44	-2.28	-1.24	-0.98	-1.1	-1.58
ENSG00000105974.12	CAV1	-0.46	3.2	-3.88273	0.00213092	0.38402	2.98	3.45	2.78	3.12	2.88	3.1	3.66	3.44	3.24	3.41
ENSG00000167779.9	IGFBP6	-0.5	2.61	-3.87069	0.00217823	0.38402	2.37	2.87	2.37	2.37	2.61	2.1	2.72	2.91	3.01	2.79
ENSG00000088280.19	ASAP3	-0.18	6.46	-3.86885	0.00218557	0.38402	6.37	6.55	6.38	6.4	6.37	6.33	6.59	6.54	6.55	6.53
ENSG00000119640.9	ACYP1	0.44	3.15	3.85591	0.00223777	0.38402	3.37	2.94	3.3	3.42	3.41	3.33	2.97	3.09	2.61	3.08
ENSG00000116106.12	EPHA4	0.52	3.76	3.85074	0.00225899	0.38402	4.02	3.5	4.24	3.86	3.97	3.98	3.82	3.7	3.26	3.23
ENSG00000250264.1	AL669918.1	-0.98	2.57	-3.84632	0.00227733	0.38402	2.08	3.08	1.55	2.35	2.06	2.3	2.89	3.78	2.6	3.02
ENSG00000182747.5	SLC35D3	-1.68	-1.76	-3.84077	0.00230053	0.38402	-2.26	-0.8	-3.13	-2.24	-2.78	-2.28	-0.93	-1.51	-0.74	-0.48
ENSG00000106714.17	CNTNAP3	0.41	3.38	3.8358	0.00232153	0.38402	3.59	3.19	3.57	3.52	3.61	3.63	3.48	3.18	2.96	3.13
ENSG00000156049.7	GNA14	-0.32	3.65	-3.83415	0.00232852	0.38402	3.49	3.81	3.61	3.42	3.54	3.39	3.77	3.87	3.86	3.74
ENSG00000149557.13	FEZ1	-0.25	4.68	-3.82861	0.00235223	0.38402	4.56	4.81	4.62	4.58	4.55	4.48	4.88	4.73	4.86	4.77
ENSG00000144057.15	ST6GAL2	-0.29	4.22	-3.82051	0.00238731	0.38402	4.08	4.36	4.02	4.09	4.06	4.14	4.32	4.29	4.51	4.32
ENSG00000283663.1	AC008687.8	-2.87	-3.98	-3.81836	0.00239673	0.38402	-3.72	-2.21	-3.09	-6.14	-6.24	-6.18	-2.08	-2.36	-2.7	-3.02
ENSG00000164292.13	RHOBTB3	0.28	5.59	3.80766	0.00244411	0.387615	5.73	5.45	5.77	5.65	5.74	5.75	5.63	5.49	5.28	5.39
ENSG00000069869.16	NEDD4	0.41	4.79	3.78677	0.00253942	0.392383	4.99	4.59	4.97	4.95	5.16	4.88	4.79	4.79	4.32	4.44
ENSG00000188133.6	TMEM215	0.5	2.04	3.78636	0.00254131	0.392383	2.3	1.81	2.2	2.42	2.28	2.26	1.75	1.98	1.59	1.88
ENSG00000111879.19	FAM184A	0.25	5.12	3.77894	0.00257613	0.392383	5.24	4.99	5.29	5.17	5.16	5.35	4.99	5.02	4.9	5.05
ENSG00000118298.12	CA14	-0.22	5.35	-3.774	0.00259954	0.392383	5.24	5.46	5.24	5.25	5.27	5.18	5.45	5.51	5.37	5.49
ENSG00000141696.13	P3H4	-0.24	5.06	-3.77382	0.0026004	0.392383	4.94	5.18	4.99	4.84	5	4.91	5.18	5.24	5.21	5.09
ENSG00000166165.13	CKB	-0.34	7.23	-3.76692	0.00263351	0.393558	7.06	7.4	6.95	7.09	7.15	7.06	7.18	7.37	7.68	7.37
ENSG00000176371.14	ZSCAN2	-0.2	5.64	-3.74588	0.00273716	0.398854	5.54	5.74	5.56	5.5	5.54	5.56	5.75	5.76	5.68	5.75
ENSG00000116991.10	SIPA1L2	0.3	5.11	3.73908	0.00277154	0.398854	5.26	4.96	5.15	5.23	5.32	5.34	4.81	5.03	5.13	4.87
ENSG00000161618.10	ALDH16A1	-0.3	5.16	-3.73825	0.00277576	0.398854	5.02	5.31	5.07	5.07	5.14	4.79	5.28	5.33	5.38	5.25
ENSG00000109424.4	UCP1	1.32	0.14	3.7342	0.00279647	0.398854	0.82	-0.41	0.5	1.04	1.05	0.53	0.04	0.35	-1.27	-1.12
ENSG00000158882.15	TOMM40L	-0.27	4.55	-3.72742	0.00283151	0.398854	4.42	4.68	4.52	4.34	4.34	4.45	4.61	4.62	4.74	4.75
ENSG00000074219.13	TEAD2	-0.19	7.08	-3.71713	0.00288553	0.398854	6.98	7.18	7.05	6.99	6.93	6.97	7.16	7.1	7.25	7.19
ENSG00000168566.13	SNRNP48	0.23	6.24	3.71301	0.00290747	0.398854	6.35	6.13	6.33	6.36	6.34	6.38	6.18	6.23	5.97	6.14
ENSG00000144821.9	MYH15	2.63	-3.55	3.7104	0.00292145	0.398854	-1.95	-3.57	-2.03	-2.44	-2.78	-1.66	-3.57	-6.03	-3.91	-5.98
ENSG00000113448.19	PDE4D	0.66	2.22	3.70815	0.00293357	0.398854	2.55	1.92	2.51	2.76	2.57	2.31	2.26	1.99	1.39	1.98
ENSG00000163171.7	CDC42EP3	0.21	6.29	3.70582	0.00294617	0.398854	6.4	6.19	6.33	6.47	6.38	6.4	6.25	6.17	6.24	6.09
ENSG00000131979.19	GCH1	0.25	4.32	3.70489	0.00295124	0.398854	4.44	4.19	4.39	4.4	4.44	4.53	4.23	4.15	4.15	4.23
ENSG00000182718.16	ANXA2	-0.29	6.93	-3.69384	0.00301182	0.403532	6.78	7.07	6.93	6.8	6.78	6.62	7.15	7.17	6.88	7.08
ENSG00000155016.18	CYP2U1	0.31	4.48	3.68345	0.00306995	0.407205	4.64	4.33	4.64	4.45	4.76	4.66	4.38	4.4	4.2	4.33
ENSG00000133019.11	CHRM3	0.25	4.26	3.67963	0.00309163	0.407205	4.39	4.14	4.47	4.38	4.38	4.31	4.17	4.16	4.09	4.11
ENSG00000121057.13	AKAP1	-0.34	6.17	-3.67465	0.00312008	0.407498	6.01	6.34	5.82	6.04	5.99	6.17	6.18	6.23	6.54	6.42
ENSG00000066422.4	ZBTB11	0.21	5.35	3.6676	0.00316085	0.409383	5.46	5.25	5.46	5.4	5.46	5.51	5.2	5.26	5.31	5.21
ENSG00000014216.15	CAPN1	-0.17	7.15	-3.6592	0.00321017	0.412335	7.06	7.23	7.1	7.04	7.05	7.06	7.21	7.18	7.29	7.24
ENSG00000104870.12	FCGRT	-0.26	4.22	-3.6437	0.00330317	0.420018	4.08	4.35	3.97	4.2	4.09	4.07	4.34	4.4	4.31	4.35
ENSG00000139946.10	PELI2	0.19	6.11	3.63712	0.00334346	0.420018	6.2	6.02	6.17	6.23	6.16	6.26	6.01	6.07	6	5.98
ENSG00000115884.11	SDC1	-0.33	5.85	-3.63589	0.00335107	0.420018	5.69	6.02	5.93	5.79	5.53	5.5	5.93	5.97	6.05	6.11
ENSG00000136856.17	SLC2A8	-0.28	4.49	-3.60084	0.00357501	0.438988	4.36	4.64	4.49	4.24	4.41	4.27	4.68	4.51	4.7	4.64
ENSG00000152969.19	JAKMIP1	-0.53	2.44	-3.59912	0.00358636	0.438988	2.19	2.72	1.91	2.24	2.06	2.51	2.68	2.72	2.92	2.52
ENSG00000230561.4	CCDC192	2.05	-2	3.59842	0.00359102	0.438988	-0.84	-2.53	-0.27	-1.62	-1.03	-0.97	-1.8	-2.86	-3.06	-4.39
ENSG00000169174.10	PCSK9	-0.25	4.9	-3.59475	0.00361539	0.438988	4.78	5.03	4.88	4.85	4.64	4.76	5.04	4.99	5.09	4.99
ENSG00000108515.17	ENO3	-0.34	3.51	-3.58889	0.00365478	0.439226	3.34	3.68	3.35	3.54	3.14	3.31	3.61	3.67	3.71	3.71
ENSG00000158019.20	BABAM2	-0.29	4.29	-3.58363	0.00369044	0.439226	4.15	4.43	4.03	4.14	4.1	4.3	4.33	4.46	4.53	4.41
ENSG00000186439.14	TRDN	-0.26	5.04	-3.58192	0.00370213	0.439226	4.91	5.17	4.84	4.86	4.93	5.01	5.01	5.17	5.24	5.26
ENSG00000143162.9	CREG1	0.28	5.09	3.57559	0.0037457	0.441028	5.23	4.96	5.21	5.33	5.17	5.19	5.13	4.99	4.8	4.89
ENSG00000136404.15	TM6SF1	0.91	1.22	3.55707	0.00387623	0.450032	1.67	0.82	1.42	1.86	1.89	1.44	0.88	1.32	0	0.92
ENSG00000092051.17	JPH4	-0.25	5.61	-3.55653	0.00388008	0.450032	5.49	5.73	5.46	5.57	5.4	5.54	5.67	5.63	5.88	5.76
ENSG00000265972.5	TXNIP	0.45	6.85	3.54727	0.00394709	0.452153	7.08	6.63	7.17	7.06	7.12	6.96	6.96	6.86	6.25	6.45
ENSG00000118217.6	ATF6	0.22	6.13	3.54585	0.00395747	0.452153	6.24	6.03	6.29	6.21	6.19	6.28	6.13	6.1	5.91	5.96
ENSG00000146263.11	MMS22L	0.21	5.8	3.53645	0.00402692	0.452153	5.91	5.7	5.9	5.81	5.99	5.94	5.77	5.7	5.62	5.72
ENSG00000091986.15	CCDC80	-0.65	1.19	-3.52295	0.00412887	0.452153	0.9	1.54	0.66	1.06	0.6	1.13	1.69	1.3	1.52	1.56
ENSG00000148357.16	HMCN2	-0.35	2.87	-3.5211	0.00414299	0.452153	2.7	3.06	2.58	2.75	2.69	2.74	3.18	3.03	2.94	3.04
ENSG00000147246.10	HTR2C	0.42	2.75	3.51672	0.00417676	0.452153	2.96	2.56	2.76	3.17	2.94	2.95	2.58	2.63	2.35	2.63
ENSG00000079215.14	SLC1A3	0.29	5.49	3.51367	0.00420046	0.452153	5.64	5.34	5.79	5.57	5.45	5.77	5.25	5.32	5.46	5.35
ENSG00000061273.18	HDAC7	-0.2	6.35	-3.51346	0.00420211	0.452153	6.25	6.44	6.14	6.28	6.28	6.29	6.4	6.4	6.52	6.46
ENSG00000165323.15	FAT3	-0.29	5.71	-3.51068	0.00422379	0.452153	5.56	5.85	5.5	5.44	5.74	5.56	5.97	5.96	5.7	5.78
ENSG00000163539.17	CLASP2	0.19	6.59	3.49522	0.00434652	0.452153	6.69	6.5	6.71	6.66	6.68	6.71	6.57	6.55	6.37	6.49
ENSG00000139437.18	TCHP	0.47	3.53	3.4916	0.00437577	0.452153	3.77	3.31	3.48	3.72	3.85	4.02	3.4	3.34	3.48	2.98
ENSG00000104332.12	SFRP1	-0.17	9.39	-3.48947	0.00439313	0.452153	9.31	9.48	9.35	9.29	9.24	9.37	9.5	9.44	9.54	9.44
ENSG00000153132.13	CLGN	0.4	3.6	3.48842	0.00440164	0.452153	3.8	3.42	3.85	3.86	3.79	3.67	3.61	3.58	3.11	3.33
ENSG00000169696.16	ASPSCR1	-0.24	4.71	-3.48276	0.00444812	0.452153	4.59	4.83	4.68	4.63	4.6	4.44	4.84	4.83	4.78	4.85
ENSG00000134265.13	NAPG	0.22	5.93	3.48242	0.00445089	0.452153	6.04	5.82	6.15	5.95	6.05	6	5.91	5.83	5.71	5.82
ENSG00000142449.13	FBN3	-0.28	5.12	-3.48216	0.00445309	0.452153	4.98	5.26	4.91	4.96	5.11	4.94	5.15	5.24	5.46	5.18
ENSG00000184916.9	JAG2	-0.45	2.67	-3.48197	0.00445461	0.452153	2.46	2.9	2.59	2.24	2.45	2.52	2.71	2.77	3.13	2.93
ENSG00000197385.5	ZNF860	-0.33	3.59	-3.48168	0.00445705	0.452153	3.44	3.76	3.51	3.45	3.39	3.38	3.75	3.76	3.93	3.56
ENSG00000258984.5	UBE2F-SCLY	-2.33	-0.79	-3.48081	0.00446418	0.452153	-1.66	0.44	-1.78	-4.06	-1.34	-0.69	1.41	-0.59	0.52	0.22
ENSG00000240694.9	PNMA2	0.44	4.91	3.47888	0.00448022	0.452153	5.13	4.7	5.08	5.19	5.18	5.06	5.06	4.89	4.37	4.45
ENSG00000173928.2	SWSAP1	-0.62	1.2	-3.47385	0.00452222	0.452521	0.93	1.53	0.85	1.19	0.94	0.61	1.39	1.5	1.74	1.41
ENSG00000106991.13	ENG	-1.08	0.65	-3.45833	0.00465431	0.452521	0.17	1.22	-0.45	0.33	-0.05	0.61	0.91	0.63	1.61	1.63
ENSG00000177599.13	ZNF491	0.68	0.77	3.44939	0.00473217	0.452521	1.13	0.48	1.02	1.13	1.16	1.09	0.65	0.08	0.31	0.71
ENSG00000213190.3	MLLT11	-0.23	4.7	-3.44763	0.0047477	0.452521	4.59	4.82	4.6	4.6	4.51	4.65	4.73	4.81	4.9	4.82
ENSG00000204439.3	C6orf47	-0.22	4.77	-3.44748	0.00474901	0.452521	4.67	4.88	4.74	4.67	4.6	4.66	4.84	4.84	4.9	4.95
ENSG00000079156.17	OSBPL6	0.28	4.54	3.44734	0.00475025	0.452521	4.68	4.4	4.55	4.8	4.64	4.73	4.38	4.5	4.47	4.23
ENSG00000133101.10	CCNA1	-0.97	1.1	-3.44164	0.00480078	0.452521	0.64	1.62	-0.52	0.89	0.85	1.15	1.48	1.5	1.59	1.85
ENSG00000121207.12	LRAT	0.23	7.44	3.43942	0.00482059	0.452521	7.55	7.32	7.48	7.62	7.5	7.59	7.44	7.39	7.14	7.31
ENSG00000141569.12	TRIM65	-0.18	6.34	-3.43674	0.00484459	0.452521	6.25	6.42	6.31	6.23	6.22	6.24	6.43	6.38	6.49	6.4
ENSG00000120457.12	KCNJ5	2.71	-3.27	3.43445	0.00486526	0.452521	-1.68	-3.4	-1.55	-2.44	-1.2	-2.48	-5.89	-3.22	-6.23	-3.17
ENSG00000163482.12	STK36	-0.23	4.51	-3.43078	0.00489857	0.452521	4.4	4.64	4.3	4.39	4.41	4.49	4.6	4.6	4.62	4.7
ENSG00000286235.1	AL035461.3	6.84	-1.49	3.42902	0.00491455	0.452521	1.97	-3.4	2.68	1.64	0.33	3.15	-1.5	-6.03	-6.23	-5.98
ENSG00000198420.10	TCAF1	0.18	6.33	3.42482	0.00495306	0.452521	6.42	6.24	6.4	6.36	6.42	6.48	6.22	6.26	6.28	6.2
ENSG00000084636.18	COL16A1	-0.37	2.93	-3.42349	0.00496534	0.452521	2.76	3.11	2.86	2.61	2.8	2.73	2.94	3.12	3.28	3.1
ENSG00000066735.14	KIF26A	-0.29	6.5	-3.42304	0.00496947	0.452521	6.36	6.64	6.5	6.4	6.36	6.17	6.53	6.68	6.85	6.52
ENSG00000180346.3	TIGD2	0.24	4.31	3.42293	0.00497046	0.452521	4.44	4.2	4.44	4.51	4.4	4.39	4.32	4.16	4.15	4.14
ENSG00000164136.17	IL15	0.62	1.42	3.41948	0.00500248	0.452521	1.73	1.15	1.65	1.81	1.97	1.44	1.31	1.28	0.89	0.97
ENSG00000082196.20	C1QTNF3	-1.15	-0.92	-3.41745	0.00502132	0.452521	-1.32	-0.27	-1.52	-2.05	-1.16	-1.25	-0.27	-0.47	-0.04	-0.62
ENSG00000033170.16	FUT8	0.22	4.99	3.41577	0.00503707	0.452521	5.1	4.88	5.04	5.18	5.01	5.18	4.92	4.88	4.83	4.87
ENSG00000120949.15	TNFRSF8	-0.31	4.66	-3.41018	0.00508968	0.452841	4.51	4.81	4.49	4.6	4.47	4.47	4.56	4.86	5.01	4.82
ENSG00000131584.19	ACAP3	-0.29	3.6	-3.40676	0.00512213	0.452841	3.46	3.74	3.56	3.54	3.4	3.33	3.67	3.78	3.79	3.72
ENSG00000110195.13	FOLR1	1.06	-0.79	3.40613	0.00512804	0.452841	-0.18	-1.17	-0.16	-0.31	-0.01	-0.57	-1.13	-1.07	-1.47	-1.58
ENSG00000027075.15	PRKCH	0.25	4.22	3.39691	0.00521668	0.454727	4.35	4.1	4.43	4.32	4.34	4.28	4.15	4.19	4.03	3.99
ENSG00000163285.8	GABRG1	0.52	2.41	3.39139	0.00527054	0.454727	2.68	2.18	2.5	2.76	2.87	2.53	2.34	2.36	1.77	2.2
ENSG00000167617.3	CDC42EP5	-0.84	0.66	-3.38784	0.00530541	0.454727	0.28	1.12	-0.27	0.27	0.81	0.08	1.43	1.03	1.07	0.84
ENSG00000105696.9	AC003112.1	0.31	3.36	3.37946	0.00538877	0.454727	3.52	3.2	3.5	3.58	3.62	3.35	3.12	3.21	3.28	3.19
ENSG00000117528.13	ABCD3	0.18	6.11	3.37733	0.00541011	0.454727	6.2	6.03	6.24	6.16	6.21	6.2	6.08	6	5.96	6.07
ENSG00000117154.12	IGSF21	-0.4	4.43	-3.37109	0.00547333	0.454727	4.23	4.63	3.91	4.39	4.24	4.38	4.37	4.67	4.83	4.65
ENSG00000253250.3	C8orf88	0.3	4.52	3.36846	0.00550015	0.454727	4.67	4.37	4.77	4.66	4.64	4.57	4.5	4.45	4.12	4.41
ENSG00000137161.16	CNPY3	-0.18	6.43	-3.36752	0.00550978	0.454727	6.34	6.52	6.32	6.36	6.37	6.3	6.41	6.56	6.56	6.55
ENSG00000136490.9	LIMD2	-0.22	5.81	-3.36451	0.00554067	0.454727	5.7	5.92	5.78	5.74	5.73	5.56	5.87	5.88	6.03	5.9
ENSG00000182168.15	UNC5C	-1.02	-0.22	-3.36189	0.00556782	0.454727	-0.62	0.34	-0.99	-0.93	-0.57	-0.4	-0.16	0.16	0.81	0.33
ENSG00000168612.4	ZSWIM1	-0.26	3.84	-3.36179	0.0055688	0.454727	3.71	3.97	3.71	3.78	3.73	3.62	3.89	3.93	4.03	4.02
ENSG00000105419.17	MEIS3	-0.25	4.43	-3.34824	0.00571106	0.454727	4.3	4.56	4.33	4.32	4.4	4.14	4.49	4.6	4.5	4.62
ENSG00000087510.7	TFAP2C	0.39	2.88	3.34225	0.00577501	0.454727	3.08	2.69	3.02	2.96	3.23	3.09	2.62	2.72	2.9	2.47
ENSG00000178163.8	ZNF518B	0.24	6	3.34222	0.00577537	0.454727	6.12	5.88	6.16	6.09	6.16	6.08	6.06	5.93	5.7	5.85
ENSG00000185274.12	GALNT17	-0.17	6.03	-3.34158	0.00578221	0.454727	5.94	6.12	5.92	5.92	5.94	5.99	6.1	6.1	6.09	6.16
ENSG00000103184.12	SEC14L5	-0.34	2.87	-3.34085	0.00579007	0.454727	2.71	3.05	2.69	2.72	2.64	2.77	3.17	2.98	3.12	2.9
ENSG00000249992.1	TMEM158	-0.46	3.01	-3.33891	0.00581106	0.454727	2.8	3.23	2.9	2.95	2.64	2.65	2.94	3.43	3.46	3.08
ENSG00000150907.9	FOXO1	-0.31	5.75	-3.33804	0.00582045	0.454727	5.6	5.91	5.42	5.58	5.65	5.75	5.71	5.87	6.13	5.93
ENSG00000124313.16	IQSEC2	-0.42	2.97	-3.33727	0.00582884	0.454727	2.77	3.19	2.48	2.99	2.7	2.87	2.97	3.33	3.18	3.27
ENSG00000165406.16	MARCH8	-0.21	4.79	-3.33662	0.0058359	0.454727	4.69	4.9	4.7	4.66	4.68	4.71	4.99	4.82	4.91	4.86
ENSG00000119906.13	SLF2	0.21	6.02	3.32511	0.00596233	0.454727	6.12	5.92	6.17	6.06	6.14	6.11	6.02	5.99	5.83	5.81
ENSG00000167614.13	TTYH1	-0.31	3.45	-3.32462	0.00596777	0.454727	3.3	3.6	3.36	3.25	3.35	3.24	3.49	3.57	3.78	3.56
ENSG00000158089.15	GALNT14	-0.23	4.19	-3.32029	0.00601602	0.454727	4.08	4.31	4.02	4.14	4.14	4.01	4.32	4.3	4.31	4.3
ENSG00000083454.22	P2RX5	-0.36	3.57	-3.32	0.00601929	0.454727	3.4	3.76	3.35	3.3	3.69	3.22	3.66	3.7	3.88	3.77
ENSG00000159733.13	ZFYVE28	-0.45	2.16	-3.31799	0.00604194	0.454727	1.96	2.4	1.98	1.99	1.78	2	2.38	2.12	2.54	2.5
ENSG00000153879.9	CEBPG	0.23	7.49	3.31663	0.00605718	0.454727	7.61	7.38	7.55	7.64	7.66	7.58	7.47	7.54	7.23	7.25
ENSG00000010030.14	ETV7	-0.81	0.45	-3.31613	0.00606286	0.454727	0.12	0.88	0.47	0.12	0.2	-0.57	0.62	0.94	0.91	0.89
ENSG00000197355.11	UAP1L1	-0.39	2.73	-3.31565	0.0060683	0.454727	2.54	2.93	2.44	2.58	2.38	2.73	2.96	2.93	3.05	2.74
ENSG00000169856.8	ONECUT1	0.71	0.99	3.31469	0.0060791	0.454727	1.37	0.67	1.16	1.06	1.53	1.63	0.62	0.51	0.99	0.4
ENSG00000166881.10	NEMP1	0.2	6.3	3.31336	0.00609427	0.454727	6.4	6.21	6.31	6.46	6.39	6.44	6.31	6.22	6.18	6.1
ENSG00000284292.1	AC004922.1	-1.21	0.23	-3.31242	0.00610488	0.454727	-0.28	0.87	0.12	0.2	-1.25	-0.53	0.67	0.64	0.45	1.58
ENSG00000183090.5	FREM3	1.63	-1.98	3.31197	0.00611005	0.454727	-1.02	-2.4	-1.85	-0.86	-1.11	-0.83	-3.57	-3.22	-2.14	-2.28
ENSG00000183655.13	KLHL25	-0.24	4.55	-3.30601	0.00617822	0.454727	4.43	4.67	4.56	4.39	4.45	4.33	4.58	4.68	4.76	4.65
ENSG00000116329.11	OPRD1	-0.42	2.65	-3.30357	0.00620635	0.454727	2.46	2.87	2.32	2.55	2.49	2.42	2.64	2.72	2.98	3.09
ENSG00000146592.17	CREB5	0.87	0	3.30125	0.00623325	0.454727	0.49	-0.36	0.21	0.78	0.26	0.5	-0.84	-0.54	-0.16	-0.25
ENSG00000112139.16	MDGA1	-0.81	0.1	-3.30083	0.00623818	0.454727	-0.23	0.55	-0.27	0.16	-0.36	-0.76	0.59	0.45	0.46	0.53
ENSG00000023608.5	SNAPC1	0.32	5.29	3.29445	0.00631275	0.454727	5.45	5.14	5.52	5.51	5.46	5.3	5.4	5.19	4.89	5.05
ENSG00000159314.11	ARHGAP27	-0.28	3.64	-3.28961	0.00636995	0.454727	3.51	3.79	3.58	3.46	3.54	3.44	3.84	3.7	3.7	3.89
ENSG00000104331.9	IMPAD1	0.18	6.64	3.28667	0.00640497	0.454727	6.73	6.55	6.7	6.71	6.79	6.73	6.63	6.6	6.45	6.52
ENSG00000157483.8	MYO1E	0.18	6.07	3.28653	0.00640659	0.454727	6.16	5.98	6.08	6.13	6.22	6.23	5.96	6.03	5.96	5.97
ENSG00000111880.16	RNGTT	0.2	6.42	3.28612	0.00641153	0.454727	6.52	6.32	6.6	6.43	6.51	6.54	6.34	6.34	6.19	6.4
ENSG00000140022.13	STON2	0.2	5.58	3.27627	0.0065302	0.454727	5.69	5.48	5.61	5.66	5.73	5.74	5.54	5.54	5.49	5.35
ENSG00000004660.14	CAMKK1	-0.38	2.71	-3.27566	0.00653771	0.454727	2.54	2.91	2.45	2.54	2.53	2.58	2.69	2.96	2.84	3.13
ENSG00000006047.13	YBX2	-0.26	3.8	-3.27511	0.00654435	0.454727	3.67	3.93	3.66	3.66	3.62	3.73	3.86	3.83	4.05	3.97
ENSG00000213390.11	ARHGAP19	0.19	6.72	3.26605	0.00665582	0.454727	6.82	6.63	6.8	6.81	6.73	6.93	6.71	6.64	6.62	6.56
ENSG00000204347.4	BTBD17	-0.43	2.38	-3.26538	0.00666423	0.454727	2.19	2.59	2.45	2.05	2.12	2.06	2.49	2.58	2.79	2.47
ENSG00000154319.16	FAM167A	0.76	0.35	3.26467	0.00667307	0.454727	0.77	0.02	0.8	0.78	0.88	0.48	-0.33	0.35	0.08	-0.25
ENSG00000158747.14	NBL1	-0.38	2.65	-3.26224	0.0067033	0.454727	2.48	2.85	2.54	2.48	2.59	2.26	2.97	2.7	2.89	2.8
ENSG00000273703.1	HIST1H2BM	-0.26	6.23	-3.25939	0.00673904	0.454727	6.1	6.36	6.2	6.14	5.95	6.11	6.21	6.3	6.56	6.35
ENSG00000128268.12	MGAT3	-0.27	3.8	-3.25932	0.00673985	0.454727	3.66	3.94	3.64	3.69	3.64	3.66	4.09	3.8	3.9	3.94
ENSG00000156466.10	GDF6	1.04	-0.29	3.25756	0.00676204	0.454727	0.3	-0.7	0.69	0.3	0.13	-0.16	-0.27	-0.74	-0.8	-1.45
ENSG00000164161.10	HHIP	1.07	-0.81	3.25743	0.00676375	0.454727	-0.2	-1.19	-0.21	-0.26	-0.57	-0.07	-0.68	-1.39	-1.58	-1.73
ENSG00000258653.3	AC005520.1	2.77	-1.07	3.25506	0.00679371	0.454727	0.38	-1.86	-0.27	0.93	0.59	0.07	-1.87	-6.03	0.16	-2.16
ENSG00000151892.14	GFRA1	0.46	2.97	3.25403	0.00680676	0.454727	3.19	2.75	2.98	3.42	3.23	3.11	3	2.86	2.39	2.72
ENSG00000021300.14	PLEKHB1	0.31	3.38	3.25268	0.00682386	0.454727	3.54	3.23	3.46	3.48	3.53	3.65	3.12	3.34	3.32	3.12
ENSG00000168944.15	CEP120	0.27	5.96	3.25241	0.00682735	0.454727	6.1	5.83	6.08	6.09	6.14	6.07	6.02	5.95	5.58	5.77
ENSG00000155269.12	GPR78	-0.91	0.15	-3.24681	0.00689892	0.454727	-0.24	0.66	-1.06	-0.09	0.08	-0.23	0.75	0.26	0.62	0.86
ENSG00000107816.17	LZTS2	-0.2	6.26	-3.24539	0.00691732	0.454727	6.16	6.35	6.27	6.13	6.13	6.09	6.28	6.31	6.47	6.35
ENSG00000017483.15	SLC38A5	-0.25	4.3	-3.24116	0.00697206	0.454727	4.18	4.42	4.32	4.16	4.2	4.03	4.42	4.37	4.5	4.4
ENSG00000173673.7	HES3	-0.94	1.31	-3.24026	0.00698371	0.454727	0.89	1.79	0.57	0.87	1.01	0.98	0.96	1.87	2.41	1.84
ENSG00000136274.9	NACAD	-0.77	1.23	-3.23872	0.00700379	0.454727	0.88	1.65	0.08	0.89	0.98	1.39	1.35	1.72	1.83	1.6
ENSG00000010610.10	CD4	-0.57	1.46	-3.23851	0.00700655	0.454727	1.21	1.75	1.3	1.12	1.12	1.2	1.5	1.5	2.04	1.89
ENSG00000101596.15	SMCHD1	0.18	7.07	3.2381	0.00701202	0.454727	7.16	6.98	7.16	7.06	7.22	7.2	7.07	7.01	6.92	6.93
ENSG00000104427.12	ZC2HC1A	0.32	3.81	3.23526	0.00704919	0.454727	3.96	3.66	3.86	3.84	4.03	4.1	3.68	3.65	3.47	3.81
ENSG00000174562.13	KLK15	2.23	-3.94	3.23511	0.00705117	0.454727	-2.42	-3.67	-2.77	-2.97	-3.07	-2.48	-5.89	-4.44	-6.23	-3.65
ENSG00000159784.17	FAM131B	-0.22	5.52	-3.2306	0.00711077	0.456356	5.42	5.63	5.32	5.48	5.37	5.49	5.56	5.71	5.71	5.55
ENSG00000151881.14	TMEM267	0.43	3.37	3.22876	0.00713515	0.456356	3.58	3.16	3.74	3.48	3.6	3.47	3.33	3.19	2.73	3.37
ENSG00000188613.7	NANOS1	0.42	2.59	3.22442	0.00719319	0.458182	2.81	2.4	2.75	2.76	3.01	2.67	2.38	2.25	2.24	2.68
ENSG00000149179.13	C11orf49	-0.21	4.77	-3.21808	0.00727871	0.461738	4.67	4.88	4.58	4.76	4.67	4.66	4.8	4.93	4.9	4.9
ENSG00000182272.12	B4GALNT4	-0.27	5.17	-3.2151	0.00731936	0.462429	5.04	5.31	5.13	5.11	5.07	4.85	5.14	5.27	5.42	5.39
ENSG00000124233.12	SEMG1	-0.58	1.52	-3.21076	0.00737887	0.464301	1.26	1.83	0.85	1.37	1.33	1.36	1.86	1.5	2.07	1.84
ENSG00000132259.12	CNGA4	-2.7	-3.39	-3.20505	0.00745792	0.465962	-3.47	-1.77	-5.94	-6.14	-3.07	-3.86	-0.6	-2.57	-2.14	-2.81
ENSG00000145692.15	BHMT	0.44	1.64	3.20452	0.00746523	0.465962	1.88	1.44	1.92	1.75	1.8	1.97	1.39	1.35	1.45	1.47
ENSG00000165716.11	DIPK1B	-0.26	5.08	-3.20028	0.00752453	0.467274	4.96	5.21	5.1	4.96	4.91	4.85	5.13	5.22	5.39	5.09
ENSG00000272822.2	AC073610.2	2.97	-2.36	3.19873	0.00754637	0.467274	-0.73	-2.83	-0.5	-1.97	-0.2	-0.74	-5.89	-6.03	-2.19	-1.4
ENSG00000274349.4	ZNF658	0.28	4.6	3.19585	0.00758712	0.467331	4.74	4.46	4.86	4.68	4.78	4.64	4.55	4.55	4.23	4.52
ENSG00000131061.14	ZNF341	-0.38	2.64	-3.19238	0.00763635	0.467331	2.47	2.84	2.62	2.44	2.38	2.4	2.66	2.76	3.06	2.83
ENSG00000241489.8	AC244197.3	1.13	0.33	3.1923	0.0076375	0.467331	0.93	-0.15	1.2	0.13	1.4	0.83	0.4	-0.05	-0.54	-0.7
ENSG00000265817.3	FSBP	0.24	5.56	3.18806	0.00769813	0.469194	5.68	5.45	5.57	5.75	5.67	5.72	5.59	5.45	5.26	5.48
ENSG00000204267.15	TAP2	0.25	4.67	3.18273	0.00777512	0.469526	4.8	4.55	4.85	4.75	4.79	4.79	4.71	4.4	4.62	4.44
ENSG00000064989.13	CALCRL	0.52	2.45	3.18175	0.00778938	0.469526	2.71	2.2	2.69	2.86	2.75	2.5	2.52	2.47	1.98	1.8
ENSG00000104375.17	STK3	0.24	5.09	3.17813	0.00784216	0.469526	5.21	4.98	5.31	5.19	5.2	5.14	5.14	5.02	4.89	4.85
ENSG00000182308.7	DCAF4L1	1.37	-1.71	3.17602	0.00787312	0.469526	-0.88	-2.1	-0.39	-1.19	-1.39	-1.05	-2.43	-2.86	-1.84	-2.52
ENSG00000134590.13	RTL8C	-0.28	4.61	-3.17409	0.0079015	0.469526	4.47	4.75	4.41	4.52	4.55	4.39	4.53	4.72	4.94	4.79
ENSG00000173175.14	ADCY5	-0.21	4.37	-3.17266	0.00792262	0.469526	4.27	4.47	4.31	4.24	4.24	4.27	4.51	4.44	4.51	4.41
ENSG00000124006.15	OBSL1	-0.17	6.76	-3.17016	0.00795968	0.469526	6.68	6.85	6.71	6.72	6.72	6.54	6.82	6.88	6.83	6.85
ENSG00000103316.11	CRYM	0.29	3.62	3.16934	0.00797192	0.469526	3.77	3.47	3.94	3.73	3.81	3.61	3.53	3.35	3.5	3.51
ENSG00000157557.13	ETS2	-0.27	5.66	-3.16833	0.00798701	0.469526	5.53	5.8	5.57	5.42	5.49	5.64	5.65	5.66	6	5.89
ENSG00000198728.10	LDB1	-0.18	5.97	-3.16373	0.00805587	0.469526	5.88	6.06	5.86	5.9	5.85	5.92	5.98	6.06	6.17	6.04
ENSG00000149091.15	DGKZ	-0.17	6.68	-3.16164	0.00808739	0.469526	6.59	6.77	6.59	6.64	6.58	6.56	6.68	6.7	6.86	6.82
ENSG00000170100.13	ZNF778	0.24	4.69	3.16153	0.00808906	0.469526	4.81	4.58	4.72	4.76	4.9	4.88	4.63	4.47	4.69	4.52
ENSG00000284762.1	AC022414.1	0.79	-0.07	3.16105	0.00809631	0.469526	0.37	-0.38	0.47	0.12	0.33	0.36	-0.16	-0.83	-0.38	-0.51
ENSG00000154188.10	ANGPT1	-0.48	1.55	-3.15846	0.00813551	0.469566	1.33	1.8	1.42	1.12	1.3	1.38	1.89	1.94	1.71	1.6
ENSG00000185215.9	TNFAIP2	-0.21	4.13	-3.15646	0.00816591	0.469566	4.03	4.24	4.03	4.01	4.04	4.01	4.25	4.21	4.21	4.26
ENSG00000138050.15	THUMPD2	0.21	5.32	3.15376	0.00820717	0.469566	5.42	5.22	5.44	5.53	5.34	5.38	5.18	5.19	5.16	5.33
ENSG00000130312.6	MRPL34	-0.28	5.09	-3.15114	0.00824749	0.469566	4.95	5.23	4.93	5.08	4.95	4.84	4.99	5.25	5.4	5.28
ENSG00000273604.1	EPOP	0.41	2.32	3.14964	0.00827066	0.469566	2.54	2.12	2.46	2.46	2.52	2.66	2.18	2.12	2.32	1.82
ENSG00000147381.11	MAGEA4	0.79	1.23	3.14611	0.00832525	0.469566	1.62	0.88	1.18	1.92	1.97	1.33	1.12	0.98	0.31	0.99
ENSG00000186197.14	EDARADD	-0.35	3.05	-3.1425	0.0083816	0.469566	2.88	3.23	2.58	3.04	3	2.86	3.21	3.19	3.2	3.31
ENSG00000181625.17	SLX1B	-0.47	3.78	-3.14149	0.00839741	0.469566	3.55	4.01	3.94	3.54	3.53	3.2	3.9	4.05	4.31	3.76
ENSG00000131037.15	EPS8L1	-0.25	3.83	-3.13827	0.008448	0.469566	3.72	3.96	3.74	3.73	3.76	3.61	3.9	3.96	4.07	3.89
ENSG00000177542.11	SLC25A22	-0.23	4.67	-3.13616	0.00848146	0.469566	4.56	4.78	4.57	4.63	4.52	4.51	4.72	4.73	4.94	4.74
ENSG00000068976.14	PYGM	-0.38	2.89	-3.13395	0.00851653	0.469566	2.72	3.09	2.95	2.86	2.49	2.53	2.98	3.18	3.02	3.14
ENSG00000255690.2	TRIL	-0.28	3.1	-3.13247	0.00854001	0.469566	2.96	3.24	3.02	2.83	3.01	2.96	3.28	3.21	3.21	3.25
ENSG00000040608.14	RTN4R	-0.31	4.11	-3.13238	0.00854142	0.469566	3.96	4.26	3.99	4.01	3.98	3.87	4.04	4.34	4.48	4.17
ENSG00000165092.13	ALDH1A1	0.56	1.22	3.13189	0.00854929	0.469566	1.52	0.97	1.53	1.58	1.6	1.28	0.88	1.3	0.85	0.71
ENSG00000162493.16	PDPN	-0.2	5.91	-3.13183	0.0085502	0.469566	5.81	6.01	5.77	5.8	5.89	5.78	5.88	5.96	6.07	6.12
ENSG00000126778.11	SIX1	-1.41	-1.39	-3.12965	0.00858515	0.469825	-1.81	-0.6	-1.3	-2.68	-1.85	-2.48	-0.68	-1.07	0.04	-1.12
ENSG00000051128.19	HOMER3	-0.29	3.88	-3.12599	0.00864406	0.471389	3.74	4.03	3.77	3.92	3.65	3.62	4.01	4.05	4.15	3.88
ENSG00000138600.10	SPPL2A	0.19	5.61	3.12269	0.00869754	0.472647	5.7	5.51	5.67	5.77	5.7	5.66	5.56	5.6	5.41	5.47
ENSG00000134917.10	ADAMTS8	-0.25	4.15	-3.11869	0.00876265	0.474526	4.03	4.28	4.1	4.07	3.99	3.96	4.12	4.29	4.41	4.28
ENSG00000170577.8	SIX2	-1.41	-1.96	-3.11625	0.00880277	0.475044	-2.3	-1.09	-2.48	-2.68	-2.16	-3.38	-0.76	-1.39	-1.7	-1.12
ENSG00000154359.13	LONRF1	0.17	6.59	3.11168	0.00887818	0.476681	6.68	6.51	6.75	6.59	6.66	6.71	6.56	6.51	6.51	6.46
ENSG00000174032.17	SLC25A30	0.27	3.69	3.1107	0.00889444	0.476681	3.83	3.55	3.72	3.76	3.8	4	3.55	3.64	3.52	3.51
ENSG00000258947.7	TUBB3	-0.22	6.81	-3.10366	0.00901209	0.478835	6.7	6.92	6.89	6.68	6.63	6.58	6.94	6.79	6.94	6.99
ENSG00000181215.15	C4orf50	1.14	-0.55	3.10298	0.00902369	0.478835	0.08	-0.98	0.41	-0.1	0.22	-0.46	-0.73	-0.43	-1.56	-1.74
ENSG00000056487.16	PHF21B	-0.26	3.93	-3.10277	0.00902707	0.478835	3.8	4.06	3.66	3.86	3.73	3.94	3.95	4.11	4.09	4.09
ENSG00000120053.12	GOT1	0.23	6.77	3.08853	0.00927041	0.48477	6.88	6.65	6.97	6.92	6.93	6.71	6.8	6.7	6.51	6.6
ENSG00000277957.1	SENP3-EIF4A1	4.14	-2.71	3.08723	0.00929309	0.48477	-0.47	-3.31	0.88	0.5	-2.32	-1.48	-5.89	-6.03	-6.23	-1.12
ENSG00000154548.9	SRSF12	0.28	3.47	3.08085	0.00940441	0.48477	3.61	3.33	3.64	3.67	3.54	3.56	3.49	3.32	3.16	3.34
ENSG00000127561.15	SYNGR3	-0.27	4.29	-3.07958	0.00942676	0.48477	4.16	4.43	4.14	4.16	4.28	4.04	4.23	4.48	4.4	4.57
ENSG00000267368.1	UPK3BL1	-0.44	3.33	-3.07804	0.00945385	0.48477	3.13	3.55	3.38	3.08	3.07	2.95	3.41	3.27	3.9	3.58
ENSG00000133135.14	RNF128	0.63	1.58	3.078	0.00945466	0.48477	1.91	1.3	2.17	2	1.96	1.44	1.6	1.39	0.91	1.18
ENSG00000188549.12	CCDC9B	-1.2	-1.56	-3.07592	0.0094915	0.48477	-1.89	-0.83	-1.69	-2.68	-2.16	-2.1	-0.93	-0.82	-1.37	-0.69
ENSG00000110328.6	GALNT18	0.29	3.25	3.07542	0.0095003	0.48477	3.39	3.11	3.41	3.49	3.25	3.41	3.18	3.14	2.97	3.12
ENSG00000143507.18	DUSP10	0.66	0.85	3.0714	0.009572	0.48477	1.21	0.56	1.44	0.75	1.14	1.39	0.45	0.51	0.37	0.74
ENSG00000166394.15	CYB5R2	-0.2	4.89	-3.07064	0.00958549	0.48477	4.8	4.99	4.85	4.83	4.7	4.8	4.95	4.93	5.01	5.07
ENSG00000172819.17	RARG	-0.18	5.9	-3.07023	0.00959285	0.48477	5.81	5.98	5.76	5.78	5.85	5.84	5.89	6	6.09	5.96
ENSG00000126243.8	LRFN3	-0.41	2.52	-3.07016	0.00959403	0.48477	2.33	2.73	2.23	2.38	2.35	2.3	2.44	2.65	3.02	2.77
ENSG00000106009.16	BRAT1	-0.28	5.68	-3.06983	0.0096001	0.48477	5.54	5.81	5.74	5.64	5.51	5.27	5.71	5.78	5.89	5.88
ENSG00000160606.11	TLCD1	-0.22	4.22	-3.06957	0.00960476	0.48477	4.11	4.33	4.2	4.14	4.12	3.98	4.29	4.33	4.32	4.37
ENSG00000277224.2	HIST1H2BF	-0.2	7.7	-3.06945	0.00960681	0.48477	7.61	7.8	7.71	7.62	7.51	7.58	7.68	7.75	7.93	7.85
ENSG00000164129.12	NPY5R	0.4	2.84	3.06286	0.0097258	0.489186	3.04	2.64	3.15	2.96	3.1	2.93	2.47	3.02	2.49	2.55
ENSG00000115020.17	PIKFYVE	0.17	6.76	3.05761	0.00982171	0.491264	6.85	6.68	6.84	6.83	6.83	6.89	6.78	6.72	6.63	6.58
ENSG00000109458.8	GAB1	0.21	4.81	3.05714	0.00983035	0.491264	4.91	4.7	4.82	4.97	4.87	4.98	4.82	4.69	4.63	4.67
ENSG00000196972.9	SMIM10L2B	-0.48	2.06	-3.05457	0.0098776	0.491412	1.83	2.32	1.83	2.12	1.6	1.72	2.36	2.05	2.23	2.57
ENSG00000159228.13	CBR1	-0.21	6.86	-3.05293	0.00990787	0.491412	6.76	6.97	6.91	6.76	6.74	6.63	6.9	6.89	6.98	7.1
ENSG00000171365.17	CLCN5	0.2	5.29	3.05184	0.00992815	0.491412	5.39	5.19	5.33	5.42	5.45	5.37	5.29	5.28	5.13	5.07
ENSG00000136279.20	DBNL	-0.26	4.96	-3.04995	0.00996335	0.491588	4.84	5.09	5.02	4.77	4.7	4.86	5.05	4.96	5.23	5.12
ENSG00000102109.9	PCSK1N	-0.97	0.36	-3.04465	0.0100623	0.494203	-0.06	0.88	-0.81	0.37	0.17	-0.25	0.71	1.41	0.97	0.29
ENSG00000075213.11	SEMA3A	-0.17	6.33	-3.04252	0.0101025	0.494203	6.24	6.42	6.15	6.2	6.29	6.33	6.47	6.47	6.36	6.38
ENSG00000120137.7	PANK3	0.18	8.35	3.04203	0.0101117	0.494203	8.44	8.26	8.46	8.37	8.47	8.44	8.38	8.3	8.1	8.24
ENSG00000198887.9	SMC5	0.21	5.98	3.03722	0.010203	0.495493	6.08	5.88	6.07	5.97	6.12	6.17	5.97	5.92	5.73	5.9
ENSG00000111331.13	OAS3	-0.54	1.15	-3.03484	0.0102484	0.495493	0.9	1.45	0.47	0.93	0.92	1.15	1.33	1.5	1.36	1.51
ENSG00000107331.17	ABCA2	-0.35	3.76	-3.03447	0.0102556	0.495493	3.59	3.93	3.43	3.74	3.58	3.61	3.8	3.88	4.24	3.8
ENSG00000174721.9	FGFBP3	-0.26	5.71	-3.03356	0.010273	0.495493	5.58	5.84	5.49	5.69	5.45	5.69	5.69	5.79	6.05	5.82
ENSG00000139263.11	LRIG3	0.27	4.44	3.03229	0.0102975	0.495493	4.58	4.31	4.59	4.63	4.55	4.54	4.56	4.36	4.13	4.2
ENSG00000176049.16	JAKMIP2	0.19	4.92	3.02825	0.0103754	0.497156	5.02	4.83	4.98	4.96	5.02	5.09	4.87	4.86	4.82	4.74
ENSG00000176454.14	LPCAT4	-0.26	4.69	-3.02491	0.0104404	0.497156	4.56	4.81	4.41	4.61	4.62	4.59	4.64	4.78	4.99	4.84
ENSG00000159958.6	TNFRSF13C	-1.09	-0.9	-3.02417	0.0104549	0.497156	-1.29	-0.26	-1.55	-1.75	-1.39	-1.14	0.26	-0.2	-0.8	-0.62
ENSG00000143324.13	XPR1	0.14	7.11	3.02205	0.0104963	0.497156	7.18	7.04	7.19	7.17	7.18	7.18	7.09	7.06	7.02	7
ENSG00000115963.13	RND3	0.27	6.84	3.02195	0.0104984	0.497156	6.97	6.7	6.98	7.09	7.01	6.82	6.81	6.83	6.42	6.75
ENSG00000161860.7	SYCE2	-1.02	-0.6	-3.01855	0.0105653	0.497156	-0.96	-0.03	-0.99	-1.19	-1.72	-0.51	-0.53	-0.2	0.08	0.25
ENSG00000051382.8	PIK3CB	0.24	4.3	3.01598	0.0106161	0.497156	4.42	4.18	4.37	4.29	4.44	4.58	4.16	4.26	4.16	4.14
ENSG00000166105.16	GLB1L3	-0.21	4.35	-3.0149	0.0106376	0.497156	4.24	4.46	4.16	4.3	4.22	4.26	4.47	4.48	4.35	4.53
ENSG00000127241.16	MASP1	0.5	2.23	3.01295	0.0106763	0.497156	2.49	2	2.63	2.64	2.46	2.19	2.38	1.97	1.95	1.65
ENSG00000120875.9	DUSP4	0.21	4.44	3.01192	0.0106968	0.497156	4.55	4.34	4.47	4.68	4.55	4.5	4.4	4.33	4.33	4.29
ENSG00000215126.10	CBWD6	0.48	1.93	3.01182	0.0106989	0.497156	2.19	1.7	2.48	1.95	2.22	2.06	1.49	1.55	1.87	1.82
ENSG00000184261.4	KCNK12	-0.32	3.3	-3.00914	0.0107526	0.497156	3.16	3.46	3.14	3.29	3.19	2.96	3.28	3.54	3.6	3.42
ENSG00000165215.6	CLDN3	-0.42	2.91	-3.00539	0.0108281	0.497156	2.71	3.12	2.93	2.81	2.64	2.45	2.9	3.32	3.28	2.93
ENSG00000112576.12	CCND3	-0.23	4.64	-3.0023	0.0108909	0.497156	4.53	4.76	4.63	4.56	4.45	4.47	4.75	4.6	4.89	4.78
ENSG00000129951.18	PLPPR3	-0.3	4.82	-3.00228	0.0108912	0.497156	4.68	4.97	4.77	4.77	4.75	4.4	4.78	5.13	5.07	4.9
ENSG00000165821.12	SALL2	-0.21	8.45	-2.99523	0.0110356	0.497156	8.34	8.55	8.22	8.36	8.31	8.48	8.45	8.54	8.72	8.5
ENSG00000168824.14	NSG1	-0.21	4.45	-2.99358	0.0110697	0.497156	4.35	4.56	4.34	4.31	4.42	4.33	4.5	4.47	4.6	4.65
ENSG00000112981.5	NME5	1.6	-1.82	2.99354	0.0110704	0.497156	-0.88	-2.24	-0.39	-0.93	-1.49	-1.23	-3.08	-3.71	-2.53	-1.22
ENSG00000184344.4	GDF3	-0.43	2.37	-2.99303	0.0110811	0.497156	2.17	2.59	2.02	2.31	2.07	2.24	2.25	2.82	2.72	2.55
ENSG00000172201.12	ID4	0.37	3.44	2.99248	0.0110924	0.497156	3.63	3.26	3.8	3.41	3.79	3.49	3.5	3.29	3.03	3.21
ENSG00000094914.13	AAAS	-0.17	5.99	-2.99098	0.0111237	0.497156	5.91	6.08	6.01	5.87	5.86	5.9	6.03	6.1	6.04	6.15
ENSG00000205189.12	ZBTB10	0.27	6.33	2.98876	0.0111699	0.497156	6.46	6.2	6.39	6.38	6.56	6.52	6.42	6.32	6.01	6.03
ENSG00000121879.5	PIK3CA	0.2	4.91	2.9872	0.0112024	0.497156	5.01	4.82	4.99	4.98	5.04	5.02	4.88	4.87	4.67	4.84
ENSG00000155313.15	USP25	0.18	6.81	2.98615	0.0112245	0.497156	6.9	6.72	6.86	6.9	6.9	6.92	6.8	6.81	6.56	6.69
ENSG00000172738.12	TMEM217	0.92	-0.63	2.98421	0.0112651	0.497156	-0.1	-0.96	-0.16	0.23	-0.46	-0.3	-0.84	-0.9	-1.37	-1.22
ENSG00000159167.12	STC1	-0.28	3.36	-2.98418	0.0112659	0.497156	3.22	3.5	3.16	3.3	3.15	3.24	3.5	3.67	3.37	3.44
ENSG00000198881.10	ASB12	-1.28	-1.38	-2.97884	0.0113786	0.497156	-1.78	-0.62	-2.77	-1.89	-2.34	-1.14	-0.84	-0.25	-1.18	-0.62
ENSG00000063015.19	SEZ6	-0.9	0.33	-2.97874	0.0113809	0.497156	-0.04	0.8	-0.01	-0.08	-0.82	0.48	0.26	1.13	0.95	0.71
ENSG00000151151.6	IPMK	0.19	5.36	2.97714	0.0114149	0.497156	5.45	5.27	5.47	5.37	5.49	5.48	5.36	5.32	5.15	5.23
ENSG00000109787.13	KLF3	0.23	5.78	2.97225	0.0115197	0.497156	5.89	5.66	5.68	5.89	5.92	6.07	5.58	5.74	5.65	5.68
ENSG00000152154.11	TMEM178A	-0.3	3.4	-2.97163	0.0115329	0.497156	3.25	3.56	2.99	3.33	3.29	3.38	3.54	3.65	3.46	3.57
ENSG00000164941.13	INTS8	0.19	7.02	2.97011	0.0115657	0.497156	7.12	6.93	7.26	7.05	7.07	7.09	7.06	6.9	6.87	6.89
ENSG00000043462.12	LCP2	-1.47	-1.95	-2.96699	0.0116334	0.497156	-2.32	-1.06	-2.77	-2.44	-2.78	-2.72	-2.19	-0.54	-1.37	-0.77
ENSG00000132376.20	INPP5K	0.25	3.9	2.96688	0.0116357	0.497156	4.03	3.78	3.96	4.03	4.14	3.96	3.84	3.79	3.85	3.62
ENSG00000102882.12	MAPK3	-0.25	4.4	-2.96597	0.0116556	0.497156	4.28	4.53	4.13	4.21	4.32	4.44	4.5	4.42	4.66	4.53
ENSG00000181418.8	DDN	0.87	-0.43	2.95986	0.0117893	0.497156	0.05	-0.74	-0.06	0.12	0.02	-0.12	-0.27	-0.74	-1.37	-1.02
ENSG00000162433.15	AK4	-0.16	8.43	-2.95884	0.0118119	0.497156	8.35	8.51	8.24	8.37	8.34	8.46	8.48	8.5	8.59	8.48
ENSG00000173404.5	INSM1	1.21	-1.3	2.95641	0.0118656	0.497156	-0.62	-1.66	-1.08	-0.93	-0.36	-0.51	-1.24	-1.64	-2.77	-1.89
ENSG00000168234.13	TTC39C	-0.18	5.33	-2.95479	0.0119015	0.497156	5.24	5.42	5.17	5.25	5.2	5.33	5.35	5.45	5.4	5.46
ENSG00000215472.10	RPL17-C18orf32	0.81	2.03	2.95372	0.0119253	0.497156	2.45	1.65	2.2	2.27	2.65	2.63	2.03	1.59	2.26	0.61
ENSG00000114993.16	RTKN	-0.18	5.19	-2.95284	0.0119448	0.497156	5.1	5.28	5.13	5.08	5.11	5.07	5.26	5.3	5.35	5.18
ENSG00000158106.14	RHPN1	-0.37	4.09	-2.95259	0.0119506	0.497156	3.91	4.27	4.01	3.86	4.17	3.59	4.03	4.24	4.4	4.4
ENSG00000168056.16	LTBP3	-0.46	2.27	-2.95256	0.0119511	0.497156	2.06	2.5	2.19	1.78	2	2.21	2.2	2.38	2.69	2.7
ENSG00000181830.8	SLC35C1	-0.29	3	-2.95108	0.0119842	0.497156	2.87	3.15	2.87	2.72	2.98	2.86	3.05	3.18	3.25	3.11
ENSG00000095209.12	TMEM38B	0.36	5.22	2.94956	0.0120182	0.497156	5.39	5.05	5.65	5.34	5.31	5.27	5.3	5.09	4.69	5.11
ENSG00000143217.9	NECTIN4	-1.08	-0.91	-2.94924	0.0120254	0.497156	-1.28	-0.28	-1.85	-1.62	-1.85	-0.51	-0.16	-0.41	-0.21	-0.69
ENSG00000139219.19	COL2A1	-0.22	4.32	-2.949	0.0120308	0.497156	4.22	4.44	4.24	4.16	4.28	4.17	4.53	4.4	4.32	4.49
ENSG00000115267.8	IFIH1	0.38	2.41	2.94837	0.0120451	0.497156	2.61	2.23	2.52	2.53	2.59	2.76	1.98	2.5	2.19	2.2
ENSG00000213930.11	GALT	-0.28	4.08	-2.94657	0.0120856	0.497156	3.94	4.22	3.96	3.95	3.99	3.84	4.1	4.27	4.06	4.45
ENSG00000259431.5	THTPA	-0.21	4.42	-2.94539	0.0121123	0.497156	4.31	4.53	4.21	4.34	4.27	4.43	4.5	4.48	4.52	4.6
ENSG00000183878.15	UTY	0.19	5.24	2.94449	0.0121325	0.497156	5.34	5.15	5.34	5.3	5.36	5.35	5.3	5.05	5.09	5.17
ENSG00000198408.14	OGA	0.19	7.59	2.94437	0.0121354	0.497156	7.69	7.5	7.52	7.66	7.76	7.82	7.45	7.52	7.57	7.45
ENSG00000051596.9	THOC3	-0.19	6.41	-2.94428	0.0121374	0.497156	6.31	6.5	6.45	6.35	6.29	6.16	6.5	6.53	6.54	6.43
ENSG00000197747.9	S100A10	-0.3	4.63	-2.94245	0.012179	0.497156	4.49	4.79	4.25	4.54	4.56	4.59	4.54	4.86	4.94	4.79
ENSG00000047365.12	ARAP2	0.34	2.52	2.94223	0.012184	0.497156	2.7	2.36	2.69	2.65	2.57	2.84	2.18	2.33	2.4	2.46
ENSG00000171222.10	SCAND1	-0.27	4.94	-2.94151	0.0122003	0.497156	4.81	5.07	5.01	4.83	4.83	4.55	5	5.12	5.19	4.98
ENSG00000154118.13	JPH3	-0.17	5.63	-2.93873	0.0122639	0.497156	5.55	5.71	5.56	5.5	5.6	5.52	5.64	5.76	5.75	5.69
ENSG00000151640.13	DPYSL4	-0.26	3.51	-2.93866	0.0122655	0.497156	3.39	3.64	3.46	3.35	3.25	3.49	3.64	3.62	3.72	3.57
ENSG00000138686.9	BBS7	0.18	4.91	2.93839	0.0122715	0.497156	5	4.82	5	4.97	4.98	5.05	4.86	4.86	4.72	4.84
ENSG00000046651.15	OFD1	0.22	4.63	2.93649	0.0123153	0.497156	4.74	4.53	4.7	4.65	4.85	4.77	4.48	4.65	4.55	4.4
ENSG00000148297.15	MED22	-0.17	5.75	-2.93615	0.012323	0.497156	5.66	5.83	5.78	5.66	5.59	5.62	5.8	5.84	5.88	5.8
ENSG00000101222.12	SPEF1	-1.16	-1.67	-2.93533	0.0123419	0.497156	-1.98	-0.96	-2.24	-2.44	-1.85	-2.48	-0.84	-0.82	-1.1	-1.58
ENSG00000145681.10	HAPLN1	-0.67	0.71	-2.9351	0.0123473	0.497156	0.43	1.08	0.53	0.23	0.26	0.48	1.06	0.98	0.67	1.51
ENSG00000058091.17	CDK14	0.15	6.11	2.92459	0.012592	0.505699	6.19	6.04	6.21	6.17	6.22	6.16	6.12	6.01	5.98	6.04
ENSG00000196154.12	S100A4	-0.38	3.28	-2.92223	0.0126475	0.506617	3.1	3.46	3.51	2.8	3.09	2.98	3.52	3.43	3.4	3.5
ENSG00000058673.16	ZC3H11A	0.16	7.3	2.92065	0.012685	0.506813	7.38	7.22	7.3	7.37	7.35	7.48	7.19	7.29	7.17	7.22
ENSG00000130182.8	ZSCAN10	-0.23	7.26	-2.91474	0.0128258	0.509244	7.15	7.38	7.2	7.14	7.23	7.03	7.17	7.46	7.56	7.32
ENSG00000072071.16	ADGRL1	-0.32	6.45	-2.91471	0.0128264	0.509244	6.29	6.61	6.11	6.34	6.24	6.47	6.39	6.6	6.94	6.51
ENSG00000204580.13	DDR1	-0.14	7.46	-2.91397	0.0128441	0.509244	7.39	7.53	7.41	7.38	7.37	7.39	7.48	7.53	7.62	7.49
ENSG00000163618.18	CADPS	-0.32	3	-2.91094	0.012917	0.509658	2.85	3.17	2.73	2.78	2.91	2.93	3.07	3.01	3.39	3.18
ENSG00000006606.8	CCL26	-0.49	1.44	-2.90973	0.0129463	0.509658	1.21	1.71	1.07	1.02	1.12	1.52	1.86	1.62	1.49	1.8
ENSG00000145147.20	SLIT2	0.33	4.39	2.90933	0.0129559	0.509658	4.55	4.23	4.31	4.36	4.77	4.76	4.18	4.31	4.25	4.18
ENSG00000006118.14	TMEM132A	-0.19	5.38	-2.90427	0.0130787	0.509658	5.29	5.47	5.38	5.29	5.29	5.18	5.43	5.39	5.53	5.52
ENSG00000075790.10	BCAP29	0.22	4.74	2.90394	0.0130869	0.509658	4.86	4.64	4.88	4.84	4.9	4.79	4.66	4.68	4.44	4.76
ENSG00000123728.10	RAP2C	0.2	5.64	2.90389	0.0130881	0.509658	5.74	5.54	5.77	5.77	5.66	5.75	5.66	5.6	5.38	5.53
ENSG00000055147.19	FAM114A2	0.23	4.31	2.90296	0.0131108	0.509658	4.42	4.2	4.48	4.33	4.37	4.51	4.35	4.16	4.08	4.18
ENSG00000196338.12	NLGN3	-0.32	3.98	-2.90178	0.0131398	0.509658	3.83	4.15	3.73	3.65	3.77	4.14	4.05	4.16	4.33	4.03
ENSG00000196352.15	CD55	0.28	5.19	2.90084	0.0131629	0.509658	5.33	5.05	5.43	5.36	5.38	5.16	5.21	5.24	4.87	4.88
ENSG00000066322.15	ELOVL1	-0.21	3.91	-2.90004	0.0131825	0.509658	3.81	4.02	3.86	3.83	3.71	3.82	3.95	4.03	4.04	4.05
ENSG00000149257.14	SERPINH1	-0.12	9.68	-2.89706	0.0132561	0.51123	9.61	9.73	9.65	9.65	9.6	9.55	9.73	9.74	9.74	9.73
ENSG00000135063.19	FAM189A2	-0.29	3.71	-2.89367	0.0133401	0.512384	3.57	3.86	3.61	3.7	3.31	3.63	3.93	3.91	3.86	3.7
ENSG00000171126.8	KCNG3	-0.31	2.75	-2.89107	0.0134052	0.512384	2.61	2.91	2.6	2.6	2.47	2.72	2.84	3	3	2.77
ENSG00000069482.7	GAL	-0.26	4.89	-2.89053	0.0134185	0.512384	4.76	5.03	4.6	4.91	4.88	4.65	4.83	5.1	5.1	5.05
ENSG00000181029.9	TRAPPC5	-0.19	5.09	-2.88935	0.0134481	0.512384	5	5.19	5.1	5	5.01	4.89	5.14	5.16	5.18	5.27
ENSG00000174521.7	TTC9B	2.41	-3.96	2.88924	0.0134508	0.512384	-2.35	-3.59	-2.48	-2.05	-3.07	-3.38	-2.43	-6.03	-6.23	-5.98
ENSG00000139289.13	PHLDA1	0.25	6.83	2.88652	0.0135194	0.513737	6.95	6.7	6.73	6.95	7.07	7.05	6.77	6.87	6.63	6.53
ENSG00000169750.9	RAC3	-0.2	6.19	-2.88273	0.0136154	0.515518	6.09	6.29	6.25	6.05	6.1	5.96	6.32	6.16	6.34	6.35
ENSG00000112972.15	HMGCS1	-0.29	7.82	-2.88205	0.0136326	0.515518	7.68	7.96	7.65	7.66	7.51	7.9	7.83	7.77	8.19	8.06
ENSG00000276612.3	FP565260.2	-3.6	-1.6	-2.88053	0.0136715	0.515536	-2.26	0.24	-0.49	-0.56	-6.24	-6.18	1.67	-1.34	0.15	0.18
ENSG00000113838.13	TBCCD1	0.17	4.91	2.87943	0.0136994	0.515536	5	4.83	4.94	5.05	4.99	5.02	4.87	4.8	4.8	4.85
ENSG00000139496.16	NUP58	0.22	7.16	2.87261	0.0138749	0.520878	7.27	7.05	7.37	7.27	7.25	7.19	7.21	7.14	6.83	7.01
ENSG00000117500.13	TMED5	0.21	5.92	2.86435	0.0140904	0.523858	6.02	5.82	6.02	5.99	6.02	6.05	5.92	5.81	5.61	5.93
ENSG00000198961.10	PJA2	0.14	7.61	2.864	0.0140995	0.523858	7.68	7.54	7.65	7.67	7.69	7.71	7.55	7.62	7.45	7.54
ENSG00000133107.14	TRPC4	-0.2	4.24	-2.86307	0.0141241	0.523858	4.14	4.34	4.18	4.11	4.13	4.14	4.34	4.26	4.43	4.31
ENSG00000109911.19	ELP4	0.2	4.98	2.86302	0.0141253	0.523858	5.08	4.88	5.21	5.04	5.08	5.01	4.93	4.9	4.74	4.95
ENSG00000149418.11	ST14	-0.21	5.13	-2.86249	0.0141395	0.523858	5.03	5.24	5.18	5.04	4.96	4.95	5.16	5.23	5.38	5.17
ENSG00000163808.17	KIF15	0.17	6.07	2.86114	0.0141751	0.523858	6.16	5.99	6.18	6.13	6.15	6.16	6.14	5.94	5.92	5.96
ENSG00000115041.13	KCNIP3	-0.69	0.53	-2.85984	0.0142095	0.523858	0.23	0.92	0.12	0.37	0.26	-0.03	1.31	1	0.76	0.43
ENSG00000104783.14	KCNN4	-0.79	0	-2.8581	0.0142556	0.523858	-0.32	0.45	-0.33	-0.78	-0.05	-0.46	0.34	0.08	0.28	0.89
ENSG00000166352.16	C11orf74	-2.17	-3.16	-2.85572	0.0143191	0.523858	-3.18	-1.83	-2.24	-6.14	-4.66	-3.86	-2.72	-1.39	-2.53	-1.73
ENSG00000131187.9	F12	-0.39	2.09	-2.85456	0.01435	0.523858	1.91	2.3	1.93	1.9	2.1	1.63	2.17	2.38	2.19	2.39
ENSG00000164181.14	ELOVL7	0.22	3.88	2.85302	0.0143914	0.523858	4	3.78	4.03	3.97	3.98	4.01	3.67	3.92	3.76	3.73
ENSG00000111254.8	AKAP3	0.51	1.19	2.85072	0.0144532	0.523858	1.47	0.96	1.44	1.49	1.57	1.28	0.85	0.91	1.27	0.65
ENSG00000168421.13	RHOH	-0.36	3.54	-2.84933	0.0144908	0.523858	3.37	3.71	3.52	3.38	3.1	3.45	3.67	4.01	3.68	3.49
ENSG00000174776.11	WDR49	-0.76	-0.27	-2.84866	0.0145089	0.523858	-0.54	0.16	-0.66	-0.26	-0.69	-0.97	-0.05	-0.05	0.25	0.29
ENSG00000167992.13	VWCE	-0.44	2.06	-2.84637	0.0145711	0.523858	1.87	2.29	1.72	1.97	1.78	1.92	2.06	2.07	2.6	2.38
ENSG00000275993.2	SIK1B	-0.28	3.16	-2.84615	0.014577	0.523858	3.03	3.31	3.01	3.16	2.82	3.08	3.31	3.21	3.34	3.33
ENSG00000275379.1	HIST1H3I	-0.23	6.49	-2.84501	0.0146079	0.523858	6.38	6.61	6.38	6.4	6.44	6.28	6.39	6.76	6.74	6.54
ENSG00000154839.10	SKA1	0.21	5.7	2.84455	0.0146206	0.523858	5.8	5.6	5.84	5.83	5.78	5.77	5.76	5.68	5.41	5.53
ENSG00000067177.15	PHKA1	0.24	4.15	2.8436	0.0146465	0.523858	4.28	4.04	4.24	4.3	4.46	4.1	4.06	4	4.08	3.98
ENSG00000198363.18	ASPH	0.15	6.98	2.84262	0.0146733	0.523858	7.06	6.91	7.09	7.03	7.05	7.05	7	6.95	6.81	6.87
ENSG00000008283.16	CYB561	-0.19	4.53	-2.84026	0.0147381	0.523858	4.44	4.63	4.53	4.4	4.44	4.4	4.57	4.59	4.65	4.68
ENSG00000170222.11	ADPRM	0.33	3.15	2.83944	0.0147605	0.523858	3.31	3	3.41	3.38	3.25	3.19	3.18	2.88	2.73	3.15
ENSG00000100122.7	CRYBB1	-0.48	1.59	-2.83905	0.0147712	0.523858	1.38	1.85	1	1.4	1.39	1.62	1.75	1.8	2.09	1.7
ENSG00000184672.12	RALYL	-1.45	-2.5	-2.83832	0.0147915	0.523858	-2.7	-1.56	-4.36	-2.68	-2.54	-3.38	-1.8	-1.94	-1.58	-1.73
ENSG00000130881.14	LRP3	-0.22	5.06	-2.83812	0.0147969	0.523858	4.96	5.17	5.08	4.93	4.99	4.82	5.16	5.28	5.22	5.02
ENSG00000122783.16	CYREN	0.21	5.22	2.83592	0.0148579	0.524313	5.32	5.12	5.33	5.39	5.35	5.21	5.17	5.25	4.97	5.08
ENSG00000182325.11	FBXL6	-0.24	3.93	-2.83285	0.0149431	0.524313	3.82	4.05	3.91	3.9	3.78	3.67	3.98	4.03	4.16	4.01
ENSG00000130150.12	MOSPD2	0.21	4.75	2.83114	0.0149908	0.524313	4.86	4.65	4.72	4.85	4.91	4.94	4.66	4.66	4.51	4.76
ENSG00000103485.19	QPRT	-0.15	7.49	-2.82993	0.0150247	0.524313	7.41	7.56	7.39	7.45	7.49	7.32	7.51	7.58	7.62	7.54
ENSG00000182389.19	CACNB4	-0.36	2.69	-2.82782	0.0150838	0.524313	2.52	2.88	2.54	2.35	2.65	2.51	2.62	3.02	2.77	3.08
ENSG00000160781.17	PAQR6	-0.45	1.19	-2.82718	0.0151019	0.524313	1	1.44	0.9	1.1	0.88	0.98	1.21	1.52	1.41	1.52
ENSG00000123104.12	ITPR2	-0.21	6.72	-2.82639	0.0151243	0.524313	6.62	6.82	6.47	6.56	6.77	6.65	6.76	6.98	6.75	6.81
ENSG00000108370.17	RGS9	-0.24	4.53	-2.82476	0.0151701	0.524313	4.42	4.65	4.47	4.51	4.35	4.32	4.53	4.85	4.55	4.67
ENSG00000244274.7	DBNDD2	-0.15	5.64	-2.82469	0.0151721	0.524313	5.56	5.71	5.61	5.51	5.56	5.57	5.73	5.69	5.72	5.69
ENSG00000122970.16	IFT81	0.19	4.53	2.82384	0.0151964	0.524313	4.63	4.44	4.71	4.58	4.59	4.64	4.47	4.34	4.51	4.41
ENSG00000108479.11	GALK1	-0.22	4.66	-2.82325	0.015213	0.524313	4.56	4.78	4.68	4.56	4.59	4.39	4.76	4.66	4.8	4.88
ENSG00000080815.19	PSEN1	0.19	6.41	2.82319	0.0152146	0.524313	6.51	6.32	6.31	6.61	6.54	6.57	6.34	6.37	6.26	6.3
ENSG00000206549.13	PRSS50	-1.17	-0.45	-2.82133	0.0152675	0.524972	-0.9	0.2	-0.67	-2.26	-0.19	-1.04	0.07	-0.17	-0.08	0.78
ENSG00000185052.11	SLC24A3	-0.33	3.02	-2.81889	0.015337	0.525487	2.87	3.18	2.95	2.66	2.87	2.96	3.05	3.03	3.4	3.22
ENSG00000135185.12	TMEM243	0.26	4.57	2.81844	0.0153501	0.525487	4.7	4.44	4.79	4.69	4.75	4.55	4.68	4.4	4.24	4.44
ENSG00000123689.6	G0S2	0.5	3.14	2.81505	0.0154474	0.527516	3.39	2.91	3.17	3.46	3.69	3.2	3.06	3.36	2.52	2.68
ENSG00000137571.11	SLCO5A1	0.29	3.12	2.81344	0.0154938	0.527516	3.26	2.99	3.13	3.29	3.35	3.27	2.9	3.19	2.92	2.9
ENSG00000066739.12	ATG2B	0.22	4.95	2.81254	0.0155197	0.527516	5.07	4.84	5.11	4.99	5.08	5.07	4.94	5.01	4.67	4.76
ENSG00000148384.13	INPP5E	-0.29	4.04	-2.81166	0.0155451	0.527516	3.9	4.18	3.97	4	3.76	3.86	3.93	4.19	4.4	4.18
ENSG00000172062.16	SMN1	0.18	6.1	2.80867	0.0156322	0.529315	6.19	6.01	6.27	6.14	6.26	6.08	5.93	6.04	5.93	6.12
ENSG00000087274.17	ADD1	-0.13	7.15	-2.80581	0.0157157	0.530616	7.09	7.21	7.1	7.09	7.07	7.09	7.16	7.2	7.24	7.24
ENSG00000005436.13	GCFC2	0.22	4.32	2.80081	0.0158628	0.530616	4.44	4.22	4.47	4.4	4.37	4.51	4.05	4.18	4.31	4.31
ENSG00000117013.17	KCNQ4	-0.71	0.3	-2.80038	0.0158754	0.530616	0.02	0.68	-0.11	0.05	-0.52	0.39	0.34	0.89	0.78	0.56
ENSG00000174807.4	CD248	-0.79	0.07	-2.79941	0.0159043	0.530616	-0.25	0.52	-1.08	-0.08	-0.13	-0.03	0.34	0.74	0.59	0.21
ENSG00000151704.15	KCNJ1	1.91	-2.45	2.79703	0.015975	0.530616	-1.33	-2.71	-1.85	-0.78	-2	-1.43	-3.08	-4.44	-4.64	-1.33
ENSG00000110492.15	MDK	-0.21	6.76	-2.79567	0.0160156	0.530616	6.66	6.86	6.62	6.65	6.78	6.59	6.71	6.79	7.04	6.92
ENSG00000100968.14	NFATC4	-0.22	4.7	-2.79486	0.0160396	0.530616	4.59	4.81	4.66	4.62	4.67	4.4	4.72	4.74	4.85	4.91
ENSG00000151490.14	PTPRO	-0.47	1.21	-2.79329	0.0160868	0.530616	1.01	1.46	1.07	0.96	1.09	0.78	1.58	1.44	1.56	1.18
ENSG00000123095.6	BHLHE41	-0.95	0.23	-2.79283	0.0161005	0.530616	-0.16	0.73	-0.81	0.54	-0.69	0.01	0.52	0.41	1.33	0.5
ENSG00000102547.19	CAB39L	0.28	3.37	2.7919	0.0161284	0.530616	3.52	3.23	3.61	3.62	3.43	3.38	3.19	3.42	3.14	3.17
ENSG00000101773.19	RBBP8	0.15	6.67	2.79014	0.0161813	0.530616	6.74	6.6	6.75	6.69	6.75	6.79	6.66	6.66	6.54	6.54
ENSG00000147601.14	TERF1	-0.22	8.73	-2.78976	0.0161927	0.530616	8.62	8.84	8.43	8.6	8.65	8.8	8.68	8.83	8.95	8.89
ENSG00000155254.13	MARVELD1	-0.22	5.33	-2.78893	0.0162177	0.530616	5.22	5.44	5.11	5.26	5.18	5.31	5.3	5.44	5.64	5.37
ENSG00000166432.15	ZMAT1	0.41	1.83	2.78754	0.0162598	0.530616	2.05	1.64	1.92	1.97	2.28	1.95	1.69	1.65	1.76	1.39
ENSG00000160602.14	AC010761.1	-0.23	3.47	-2.78744	0.016263	0.530616	3.36	3.59	3.33	3.4	3.34	3.38	3.49	3.68	3.64	3.53
ENSG00000172020.12	GAP43	-0.29	3.6	-2.78652	0.0162907	0.530616	3.45	3.75	3.33	3.61	3.43	3.42	3.82	3.61	3.6	3.95
ENSG00000160213.7	CSTB	-0.21	5.21	-2.78651	0.0162912	0.530616	5.11	5.32	5.05	5.14	5.14	5.1	5.22	5.3	5.53	5.22
ENSG00000170006.12	TMEM154	0.4	2.3	2.78543	0.016324	0.530616	2.52	2.12	2.49	2.67	2.45	2.4	2.47	2.01	2.13	1.81
ENSG00000166073.10	GPR176	-0.18	7.76	-2.78449	0.0163525	0.530616	7.67	7.85	7.84	7.66	7.58	7.61	7.93	7.87	7.77	7.83
ENSG00000160226.16	CFAP410	-0.38	1.94	-2.78446	0.0163534	0.530616	1.77	2.14	2.04	1.61	1.75	1.61	2.21	2.09	2.11	2.08
ENSG00000106211.9	HSPB1	-0.33	6	-2.78321	0.0163915	0.530743	5.83	6.16	5.63	5.86	5.81	6.02	5.82	6.13	6.46	6.23
ENSG00000159251.7	ACTC1	-0.26	3.61	-2.77878	0.0165274	0.531022	3.49	3.74	3.41	3.5	3.48	3.53	3.56	3.69	3.77	3.93
ENSG00000189334.9	S100A14	-0.67	0.04	-2.77869	0.0165302	0.531022	-0.22	0.43	-0.52	-0.12	-0.52	-0.03	0.62	0.24	0.31	0.36
ENSG00000197714.9	ZNF460	0.2	5.58	2.77765	0.0165623	0.531022	5.67	5.48	5.63	5.54	5.75	5.77	5.55	5.55	5.43	5.38
ENSG00000170684.9	ZNF296	-0.81	0.38	-2.77764	0.0165625	0.531022	0.06	0.8	0.29	-0.08	-0.18	-0.07	0.65	0.89	1.38	0.13
ENSG00000161558.11	TMEM143	-0.39	3.03	-2.77737	0.016571	0.531022	2.84	3.23	2.46	3.04	3.04	2.79	2.94	3.35	3.31	3.33
ENSG00000170160.17	CCDC144A	0.49	2.13	2.77326	0.0166981	0.53234	2.39	1.89	2.25	2.49	2.28	2.5	1.33	1.83	2.12	2.23
ENSG00000166268.10	MYRFL	0.66	0.54	2.77319	0.0167004	0.53234	0.9	0.28	0.57	1	0.75	1.17	0.1	0.71	0.08	0
ENSG00000116922.14	C1orf109	0.19	5.58	2.77098	0.0167693	0.53234	5.68	5.48	5.78	5.72	5.64	5.56	5.63	5.44	5.42	5.43
ENSG00000104901.6	DKKL1	-0.87	-0.43	-2.77045	0.0167859	0.53234	-0.75	0.07	-0.66	-0.78	-1.39	-0.63	0	-0.3	-0.21	0.53
ENSG00000132207.17	SLX1A	0.62	2.28	2.76964	0.016811	0.53234	2.58	2	2.31	2.66	2.47	2.83	2.5	1.86	1.28	2.3
ENSG00000153814.13	JAZF1	-0.32	3.82	-2.7693	0.0168217	0.53234	3.67	3.98	3.55	3.51	3.7	3.9	3.7	4.13	4.04	4.06
ENSG00000198478.8	SH3BGRL2	0.18	6.05	2.76834	0.0168518	0.53234	6.14	5.96	6.09	6.1	6.22	6.13	6.09	6.01	5.82	5.91
ENSG00000165644.10	COMTD1	-0.31	3.57	-2.7663	0.016916	0.53294	3.43	3.73	3.6	3.41	3.47	3.21	3.63	3.98	3.66	3.63
ENSG00000113555.5	PCDH12	0.59	1.22	2.7639	0.0169918	0.53294	1.51	0.97	1.14	1.45	1.63	1.75	1.31	1.09	0.49	0.87
ENSG00000119636.16	BBOF1	1.57	-1.14	2.76358	0.017002	0.53294	-0.27	-1.68	-1.55	0.73	0.17	-0.83	-2.19	-1.39	-1.98	-2.07
ENSG00000257315.2	ZBED6	-0.26	5.03	-2.76293	0.0170224	0.53294	4.9	5.16	4.77	4.77	5.16	4.89	5.23	5.04	5.09	5.29
ENSG00000130830.15	MPP1	0.25	3.83	2.76231	0.0170423	0.53294	3.96	3.71	3.91	4.09	3.95	3.86	3.82	3.61	3.58	3.83
ENSG00000129654.8	FOXJ1	-0.27	3.73	-2.76015	0.0171107	0.533709	3.6	3.86	3.7	3.7	3.58	3.4	3.83	3.77	4.04	3.78
ENSG00000135835.12	KIAA1614	-0.46	1.28	-2.75937	0.0171356	0.533709	1.08	1.53	1.11	1.28	1.01	0.81	1.53	1.37	1.45	1.69
ENSG00000127252.6	PLAAT1	0.44	1.64	2.75658	0.0172249	0.533873	1.87	1.44	1.83	1.59	2.12	1.88	1.48	1.47	1.49	1.22
ENSG00000156504.16	FAM122B	-0.22	4.23	-2.75626	0.0172353	0.533873	4.12	4.35	4.11	4.12	4.01	4.25	4.36	4.33	4.22	4.47
ENSG00000124275.14	MTRR	0.17	5.61	2.75192	0.017375	0.533873	5.7	5.52	5.77	5.72	5.69	5.6	5.59	5.6	5.43	5.46
ENSG00000173226.17	IQCB1	0.21	5.73	2.75108	0.017402	0.533873	5.83	5.62	5.96	5.84	5.81	5.71	5.74	5.72	5.5	5.53
ENSG00000285292.1	ABCF2	-0.21	4.39	-2.74924	0.017462	0.533873	4.28	4.5	4.23	4.27	4.19	4.43	4.55	4.38	4.48	4.57
ENSG00000065268.10	WDR18	-0.18	6.19	-2.74874	0.0174781	0.533873	6.1	6.28	6.24	6.13	6.08	5.94	6.27	6.25	6.35	6.23
ENSG00000101161.8	PRPF6	-0.14	6.8	-2.74653	0.0175501	0.533873	6.73	6.87	6.77	6.64	6.72	6.78	6.89	6.86	6.92	6.81
ENSG00000184697.7	CLDN6	-0.17	8.38	-2.74627	0.0175586	0.533873	8.29	8.46	8.46	8.28	8.18	8.24	8.5	8.37	8.47	8.51
ENSG00000149212.11	SESN3	0.14	6.48	2.74522	0.0175929	0.533873	6.55	6.4	6.5	6.49	6.6	6.61	6.43	6.42	6.42	6.34
ENSG00000281348.1	AC120114.4	-2.19	-2.06	-2.745	0.0176003	0.533873	-2.39	-0.86	-1.58	-2.44	-6.24	-2.24	-1.5	-0.17	-1.43	-0.87
ENSG00000010361.13	FUZ	-0.21	4.34	-2.74427	0.017624	0.533873	4.24	4.44	4.35	4.3	4.21	4.09	4.38	4.49	4.44	4.45
ENSG00000177432.7	NAP1L5	0.41	2.53	2.74342	0.0176519	0.533873	2.74	2.35	2.6	2.72	2.79	2.8	2.57	2.65	1.99	2.16
ENSG00000114861.20	FOXP1	0.25	3.9	2.74253	0.0176812	0.533873	4.03	3.78	3.9	3.91	4.09	4.19	3.88	3.77	3.8	3.65
ENSG00000136643.12	RPS6KC1	0.16	5.33	2.74118	0.0177259	0.533873	5.42	5.26	5.46	5.41	5.33	5.47	5.24	5.26	5.31	5.21
ENSG00000133731.10	IMPA1	0.3	5.58	2.74061	0.0177444	0.533873	5.72	5.44	5.86	5.73	5.66	5.64	5.73	5.51	5.11	5.39
ENSG00000185674.9	LYG2	1.93	-3.37	2.74017	0.0177592	0.533873	-2.08	-3.35	-2.03	-2.68	-3.07	-1.79	-4.3	-6.03	-3.42	-3.65
ENSG00000100767.16	PAPLN	-0.31	3.12	-2.73972	0.0177741	0.533873	2.98	3.28	3.09	3.02	3.04	2.73	3.06	3.33	3.34	3.34
ENSG00000156398.13	SFXN2	-0.28	3.04	-2.73932	0.0177871	0.533873	2.91	3.19	2.8	2.85	3.07	2.86	3.17	3.02	3.23	3.31
ENSG00000179021.10	C3orf38	0.19	5.33	2.73913	0.0177935	0.533873	5.42	5.23	5.58	5.45	5.34	5.33	5.23	5.3	5.15	5.23
ENSG00000167646.13	DNAAF3	-0.38	2.06	-2.73786	0.0178357	0.534107	1.9	2.26	2.15	1.66	1.74	1.98	2.2	2.34	2.25	2.21
ENSG00000178235.7	SLITRK1	-1.16	-1.71	-2.73532	0.01792	0.53463	-2	-0.99	-2.77	-2.05	-1.85	-2.48	-1.64	-0.6	-0.94	-1.33
ENSG00000243709.1	LEFTY1	-0.26	6.06	-2.73526	0.0179219	0.53463	5.94	6.19	6.13	6.02	5.92	5.69	6.14	6.09	6.14	6.4
ENSG00000243989.9	ACY1	-0.21	5.21	-2.73203	0.0180302	0.53683	5.11	5.31	5.32	5.1	5.05	4.95	5.28	5.26	5.34	5.37
ENSG00000086289.12	EPDR1	0.25	3.6	2.72995	0.0180999	0.537173	3.73	3.48	3.76	3.89	3.68	3.59	3.59	3.37	3.49	3.44
ENSG00000243955.6	GSTA1	2.15	-3.41	2.72577	0.0182414	0.537173	-2.05	-3.27	-2.48	-2.44	-2.54	-1.94	-5.89	-3.22	-6.23	-2.52
ENSG00000003989.17	SLC7A2	0.15	6.6	2.72534	0.0182559	0.537173	6.68	6.53	6.63	6.7	6.72	6.66	6.58	6.62	6.42	6.5
ENSG00000141933.9	TPGS1	-0.52	1.66	-2.72461	0.0182807	0.537173	1.43	1.93	1.68	1.52	1.49	0.94	2	1.92	2.15	1.57
ENSG00000115902.11	SLC1A4	0.49	3.08	2.7246	0.0182809	0.537173	3.32	2.86	3.28	3.35	3.57	3.06	3.17	3.23	2.54	2.45
ENSG00000118600.11	RXYLT1	0.24	3.97	2.72286	0.0183404	0.537173	4.09	3.85	4.14	4.05	4.18	3.99	3.78	3.94	3.97	3.69
ENSG00000198088.10	NUP62CL	0.53	1.51	2.7222	0.0183628	0.537173	1.79	1.28	1.68	1.47	2.09	1.86	1.51	0.84	1.33	1.34
ENSG00000087157.19	PGS1	-0.18	5.25	-2.72177	0.0183773	0.537173	5.17	5.34	5.25	5.13	5.16	5.12	5.21	5.36	5.38	5.41
ENSG00000143333.7	RGS16	0.22	5.16	2.7202	0.0184312	0.537173	5.27	5.05	5.29	5.18	5.39	5.21	5.2	5.15	4.95	4.89
ENSG00000174720.16	LARP7	0.17	5.18	2.71934	0.0184608	0.537173	5.26	5.1	5.33	5.22	5.22	5.27	5.11	5.14	4.98	5.14
ENSG00000186340.15	THBS2	-0.16	5.92	-2.71818	0.0185007	0.537173	5.84	6	5.84	5.87	5.83	5.82	5.93	6.1	6.03	5.92
ENSG00000101019.22	UQCC1	-0.19	5.87	-2.71814	0.0185018	0.537173	5.78	5.97	5.86	5.83	5.76	5.65	5.87	5.94	5.92	6.14
ENSG00000186648.15	CARMIL3	-0.24	3.39	-2.71754	0.0185225	0.537173	3.28	3.51	3.3	3.26	3.14	3.38	3.4	3.58	3.51	3.57
ENSG00000130558.19	OLFM1	-0.16	5.56	-2.71745	0.0185256	0.537173	5.48	5.64	5.54	5.47	5.41	5.49	5.62	5.56	5.71	5.65
ENSG00000188157.15	AGRN	-0.19	6.9	-2.71574	0.0185847	0.53766	6.81	7	6.89	6.87	6.8	6.67	6.9	7.01	7.16	6.93
ENSG00000173281.5	PPP1R3B	0.15	6.22	2.71405	0.0186431	0.53766	6.3	6.15	6.2	6.3	6.39	6.3	6.14	6.21	6.1	6.14
ENSG00000158406.4	HIST1H4H	-0.16	8.07	-2.71249	0.0186974	0.53766	7.99	8.15	8.08	8.08	7.93	7.87	8.2	8.1	8.15	8.14
ENSG00000159307.19	SCUBE1	-0.25	4.23	-2.7112	0.0187422	0.53766	4.11	4.35	4.13	4.1	4	4.18	4.3	4.29	4.61	4.21
ENSG00000101144.13	BMP7	0.17	4.76	2.71099	0.0187494	0.53766	4.85	4.68	4.9	4.77	4.89	4.85	4.61	4.74	4.68	4.68
ENSG00000175793.12	SFN	-0.61	0.77	-2.70892	0.018822	0.53766	0.52	1.11	0.57	0.3	0.58	0.45	1.17	0.54	1.35	1.24
ENSG00000131650.14	KREMEN2	-0.44	2.68	-2.70727	0.0188796	0.53766	2.47	2.9	2.77	2.39	2.65	2.03	3.05	2.93	3.02	2.58
ENSG00000154330.13	PGM5	-2.3	-3.42	-2.70634	0.0189122	0.53766	-3.29	-1.98	-3.62	-6.14	-6.24	-2.28	-1.64	-1.96	-2.32	-3.17
ENSG00000075673.11	ATP12A	0.44	1.66	2.70444	0.0189793	0.53766	1.91	1.46	2.03	1.83	1.73	1.96	1.74	1.34	1.57	1.1
ENSG00000115129.14	TP53I3	-0.2	4.94	-2.7044	0.0189807	0.53766	4.84	5.04	4.96	4.79	4.88	4.73	4.99	4.93	5.14	5.07
ENSG00000196141.14	SPATS2L	-0.14	6.92	-2.70434	0.0189826	0.53766	6.85	7	6.79	6.9	6.9	6.82	6.93	7.07	7.02	6.96
ENSG00000157168.20	NRG1	0.49	1.77	2.7033	0.0190193	0.53766	2.02	1.54	1.97	1.81	1.94	2.3	1.85	1.11	1.65	1.49
ENSG00000172663.9	TMEM134	-0.3	2.99	-2.70255	0.0190459	0.53766	2.85	3.13	2.94	2.93	2.8	2.7	2.99	3.15	3.33	3.04
ENSG00000140265.12	ZSCAN29	0.13	6.27	2.70046	0.01912	0.53766	6.33	6.2	6.34	6.34	6.31	6.32	6.25	6.19	6.17	6.2
ENSG00000183828.15	NUDT14	-0.32	3.61	-2.70003	0.0191356	0.53766	3.46	3.77	3.51	3.57	3.57	3.19	3.5	3.79	3.93	3.86
ENSG00000008735.14	MAPK8IP2	-0.53	1.25	-2.69964	0.0191494	0.53766	1.03	1.53	1.07	0.73	1.24	0.94	1.46	1.52	1.88	1.18
ENSG00000164023.14	SGMS2	1.83	-1.46	2.69855	0.0191881	0.53766	-0.47	-1.93	-0.16	-0.12	-0.57	-1.43	-1.49	-0.74	-4.64	-2.52
ENSG00000178233.17	TMEM151B	-0.2	4.18	-2.69798	0.0192085	0.53766	4.08	4.28	4.1	3.99	4.22	3.99	4.29	4.33	4.24	4.28
ENSG00000189410.12	SH2D5	-0.31	4.04	-2.69682	0.01925	0.53766	3.89	4.19	4.15	3.77	3.74	3.89	4.21	3.91	4.36	4.27
ENSG00000065911.12	MTHFD2	0.25	9.62	2.69641	0.0192646	0.53766	9.75	9.5	9.81	9.77	9.8	9.6	9.7	9.64	9.22	9.42
ENSG00000187266.14	EPOR	-0.26	3.54	-2.69577	0.0192875	0.53766	3.42	3.67	3.47	3.47	3.52	3.19	3.62	3.66	3.76	3.62
ENSG00000184203.8	PPP1R2	0.28	6.3	2.69513	0.0193106	0.53766	6.44	6.16	6.56	6.45	6.37	6.36	6.43	6.28	5.83	6.1
ENSG00000169379.15	ARL13B	0.22	4.03	2.69436	0.019338	0.53766	4.15	3.93	4.22	4.04	4.23	4.09	3.94	4.01	3.96	3.79
ENSG00000123178.15	SPRYD7	0.28	2.94	2.6929	0.0193908	0.53803	3.09	2.81	2.95	3.21	3.07	3.09	2.99	2.72	2.81	2.69
ENSG00000205707.10	ETFRF1	0.3	3.08	2.69207	0.0194206	0.53803	3.23	2.94	3.2	3.28	3.2	3.23	3.05	3.13	2.66	2.92
ENSG00000133424.20	LARGE1	-0.15	6.33	-2.6889	0.0195354	0.53923	6.25	6.4	6.14	6.29	6.31	6.26	6.37	6.43	6.47	6.35
ENSG00000185823.3	NPAP1	-1.54	-3.41	-2.68838	0.0195542	0.53923	-3.3	-2.3	-3.62	-3.82	-4.66	-4.6	-2.43	-2.86	-2.53	-2.81
ENSG00000148411.8	NACC2	-0.19	4.53	-2.688	0.019568	0.53923	4.44	4.62	4.33	4.52	4.47	4.4	4.53	4.61	4.71	4.64
ENSG00000197024.8	ZNF398	-0.18	6.41	-2.68702	0.0196036	0.539254	6.32	6.5	6.15	6.35	6.38	6.39	6.4	6.47	6.6	6.53
ENSG00000186298.11	PPP1CC	0.11	9.6	2.68317	0.0197443	0.540677	9.65	9.54	9.64	9.64	9.65	9.68	9.53	9.56	9.53	9.56
ENSG00000168032.9	ENTPD3	-1	-0.87	-2.67775	0.019944	0.540677	-1.21	-0.28	-1.42	-1.5	-0.52	-2.1	-0.4	-0.2	-0.74	-0.09
ENSG00000088053.11	GP6	-1.92	-3.4	-2.67681	0.0199789	0.540677	-3.33	-2.11	-5.94	-2.97	-3.92	-4.6	-2.72	-2.12	-1.72	-3.17
ENSG00000170473.17	PYM1	-0.17	5.67	-2.6754	0.0200314	0.540677	5.59	5.76	5.69	5.51	5.64	5.52	5.71	5.68	5.85	5.8
ENSG00000115226.10	FNDC4	-0.3	3.57	-2.67507	0.0200436	0.540677	3.43	3.72	3.78	3.33	3.34	3.24	3.76	3.59	3.76	3.74
ENSG00000198498.10	TMA16	0.17	6.41	2.67452	0.0200641	0.540677	6.49	6.32	6.54	6.49	6.48	6.46	6.39	6.39	6.13	6.37
ENSG00000273590.4	SMIM11B	0.62	3.3	2.67437	0.0200695	0.540677	3.61	3.01	3.93	3.73	3.32	3.43	3.65	3.29	2.32	2.72
ENSG00000138080.13	EMILIN1	-0.47	1.02	-2.67401	0.0200831	0.540677	0.82	1.28	0.8	0.7	0.88	0.78	0.98	1.44	1.21	1.41
ENSG00000169857.8	AVEN	0.2	4.54	2.67393	0.020086	0.540677	4.65	4.44	4.68	4.63	4.74	4.51	4.41	4.57	4.4	4.4
ENSG00000151012.13	SLC7A11	0.51	7.47	2.67376	0.0200924	0.540677	7.72	7.22	7.67	7.79	7.92	7.52	7.64	7.64	6.61	6.99
ENSG00000180448.10	AC004151.1	-0.18	5.89	-2.67168	0.0201701	0.540677	5.8	5.97	5.94	5.79	5.81	5.67	5.98	6.05	5.98	5.89
ENSG00000198754.5	OXCT2	-0.66	0.57	-2.67127	0.0201855	0.540677	0.29	0.95	-0.36	0.77	0.29	0.24	0.94	1.12	0.65	0.96
ENSG00000151726.14	ACSL1	0.26	3.83	2.66996	0.0202348	0.540677	3.97	3.71	3.98	3.85	3.99	4.01	3.71	3.76	3.47	3.9
ENSG00000142273.13	CBLC	-0.27	3.39	-2.66982	0.0202398	0.540677	3.26	3.53	3.28	3.21	3.43	3.09	3.46	3.69	3.54	3.42
ENSG00000151725.12	CENPU	0.2	6.12	2.66971	0.020244	0.540677	6.22	6.03	6.24	6.19	6.27	6.16	6.13	6.06	5.8	6.11
ENSG00000165030.4	NFIL3	0.18	4.58	2.66917	0.0202644	0.540677	4.68	4.5	4.56	4.69	4.7	4.72	4.54	4.55	4.46	4.42
ENSG00000135519.8	KCNH3	2.04	-2.59	2.66869	0.0202825	0.540677	-1.34	-2.83	-0.99	-2.24	-1.85	-1.05	-5.89	-1.78	-2.53	-4.39
ENSG00000138629.16	UBL7	-0.17	5.25	-2.6673	0.020335	0.540677	5.17	5.34	5.21	5.24	5.08	5.15	5.29	5.28	5.4	5.36
ENSG00000071243.16	ING3	0.22	4.49	2.66693	0.0203489	0.540677	4.6	4.38	4.66	4.53	4.62	4.56	4.53	4.47	4.2	4.33
ENSG00000102096.9	PIM2	-0.17	7.07	-2.66641	0.0203685	0.540677	6.99	7.15	7.16	6.91	7	6.88	7.13	7.13	7.17	7.17
ENSG00000173898.13	SPTBN2	-0.19	5.72	-2.66595	0.0203858	0.540677	5.64	5.82	5.67	5.55	5.61	5.71	5.86	5.82	5.94	5.65
ENSG00000106327.13	TFR2	-0.42	1.63	-2.66221	0.020528	0.54196	1.44	1.85	1.37	1.58	1.62	1.09	1.83	1.9	1.95	1.67
ENSG00000171794.4	UTF1	-0.82	-0.28	-2.65882	0.0206574	0.54196	-0.59	0.19	-1.3	-0.31	-0.13	-1.05	0.22	0.2	0.28	-0.14
ENSG00000168952.15	STXBP6	-0.26	3.35	-2.65462	0.020819	0.54196	3.22	3.49	3.2	3.37	3.02	3.31	3.47	3.4	3.48	3.59
ENSG00000180592.16	SKIDA1	0.24	3.12	2.65457	0.0208208	0.54196	3.25	3	3.38	3.19	3.18	3.22	2.97	2.96	3.04	3.02
ENSG00000186716.20	BCR	-0.15	7.51	-2.65373	0.0208534	0.54196	7.44	7.59	7.45	7.43	7.38	7.49	7.49	7.57	7.71	7.57
ENSG00000179859.9	RNF227	-0.47	0.87	-2.6536	0.0208586	0.54196	0.68	1.14	0.6	0.75	0.52	0.66	1.15	1	0.99	1.28
ENSG00000140839.11	CLEC18B	2.04	-3.2	2.65303	0.0208804	0.54196	-1.94	-3.16	-2.27	-2.7	-2.42	-1.49	-2.96	-4.9	-6.23	-2.65
ENSG00000244754.8	N4BP2L2	0.15	6.9	2.65296	0.0208834	0.54196	6.98	6.83	7	6.99	7.02	6.91	6.92	6.84	6.69	6.86
ENSG00000221923.9	ZNF880	0.48	1.37	2.65166	0.0209338	0.54196	1.63	1.17	1.81	1.57	1.71	1.36	1.5	1.17	0.83	1.06
ENSG00000103034.14	NDRG4	-0.21	4.3	-2.6515	0.0209399	0.54196	4.2	4.4	4.22	4.34	4.12	4.12	4.4	4.29	4.43	4.48
ENSG00000183889.12	AC138969.1	-0.26	4.6	-2.65144	0.0209423	0.54196	4.47	4.74	4.26	4.5	4.73	4.38	4.71	4.8	4.61	4.84
ENSG00000092964.18	DPYSL2	-0.16	8.4	-2.65059	0.0209753	0.54196	8.32	8.48	8.25	8.3	8.27	8.45	8.41	8.42	8.61	8.47
ENSG00000173612.9	GPRC6A	1	-1.4	2.64896	0.0210388	0.54196	-0.78	-1.68	-0.9	-0.86	-0.52	-1.32	-1.49	-2.12	-1.7	-2.28
ENSG00000099284.14	H2AFY2	0.15	4.85	2.64808	0.0210732	0.54196	4.93	4.78	4.96	4.89	4.93	4.93	4.8	4.76	4.78	4.75
ENSG00000203950.6	RTL8A	-0.37	2.5	-2.64632	0.0211422	0.54196	2.33	2.69	2.16	2.37	2.31	2.42	2.35	2.63	2.95	2.79
ENSG00000136504.12	KAT7	-0.13	8.19	-2.64514	0.0211882	0.54196	8.13	8.26	8.14	8.12	8.05	8.21	8.25	8.23	8.32	8.24
ENSG00000146477.6	SLC22A3	-0.83	0.41	-2.64489	0.0211984	0.54196	0.06	0.85	0.5	-0.53	-0.09	0.12	0.56	0.24	0.99	1.46
ENSG00000162461.8	SLC25A34	0.98	-0.91	2.64404	0.0212319	0.54196	-0.34	-1.24	-0.33	0.12	-1.03	-0.46	-1.36	-1.07	-1.84	-1.33
ENSG00000065618.21	COL17A1	-0.53	0.39	-2.64267	0.0212857	0.54196	0.18	0.7	-0.01	0.23	0.13	0.16	0.71	0.54	0.83	0.56
ENSG00000274290.2	HIST1H2BE	-0.18	8.36	-2.64213	0.0213072	0.54196	8.28	8.46	8.49	8.26	8.18	8.17	8.48	8.41	8.44	8.49
ENSG00000131409.13	LRRC4B	-0.3	3.23	-2.63873	0.0214418	0.54196	3.09	3.38	3.3	3.13	2.89	3.01	3.23	3.25	3.51	3.49
ENSG00000155744.9	FAM126B	0.23	3.75	2.63851	0.0214505	0.54196	3.87	3.64	3.88	3.75	3.88	3.94	3.8	3.66	3.49	3.61
ENSG00000137414.6	FAM8A1	0.18	4.99	2.63757	0.0214881	0.54196	5.08	4.91	5.06	5.1	5.05	5.13	4.97	4.96	4.73	4.96
ENSG00000166816.14	LDHD	-0.35	2.21	-2.63728	0.0214995	0.54196	2.04	2.41	1.92	2.11	2.14	1.93	2.42	2.64	2.2	2.3
ENSG00000117133.11	RPF1	0.15	5.79	2.63683	0.0215177	0.54196	5.86	5.72	5.92	5.85	5.83	5.86	5.82	5.7	5.66	5.69
ENSG00000101255.11	TRIB3	0.56	6.02	2.63648	0.0215316	0.54196	6.3	5.75	6.38	6.43	6.47	5.9	6.17	6.23	5.16	5.44
ENSG00000183048.12	SLC25A10	-0.2	4.65	-2.63557	0.0215677	0.54196	4.55	4.75	4.73	4.55	4.45	4.47	4.79	4.69	4.78	4.71
ENSG00000134440.12	NARS	0.15	8.98	2.63479	0.021599	0.54196	9.06	8.91	9.12	9.04	9.03	9.06	9.01	8.98	8.76	8.88
ENSG00000197019.5	SERTAD1	-0.28	3.31	-2.63439	0.0216151	0.54196	3.18	3.46	3.34	3.26	3.04	3.06	3.57	3.51	3.26	3.46
ENSG00000273173.5	SNURF	-0.37	2.87	-2.63339	0.0216551	0.54196	2.7	3.06	2.97	2.76	2.67	2.34	3.07	3.28	2.88	2.97
ENSG00000065809.13	FAM107B	0.21	5.63	2.63314	0.0216654	0.54196	5.74	5.53	5.67	5.73	5.76	5.78	5.61	5.73	5.43	5.34
ENSG00000055732.13	MCOLN3	0.67	0.86	2.63219	0.0217035	0.54196	1.21	0.59	0.98	1.22	1.21	1.32	0.77	1.23	-0.04	0.21
ENSG00000197406.7	DIO3	0.71	-0.4	2.63057	0.0217689	0.54196	0.02	-0.65	0.12	-0.12	-0.27	0.08	-0.93	-0.67	-0.94	-0.48
ENSG00000278053.5	DDX52	0.14	6.71	2.63054	0.0217699	0.54196	6.78	6.64	6.86	6.74	6.77	6.73	6.65	6.66	6.57	6.68
ENSG00000171443.7	ZNF524	-0.53	1.51	-2.63016	0.0217851	0.54196	1.26	1.8	0.66	1.4	1.54	1.3	1.69	1.56	1.78	2.11
ENSG00000144645.13	OSBPL10	-0.16	6.3	-2.6296	0.021808	0.54196	6.22	6.38	6.11	6.24	6.23	6.3	6.27	6.4	6.43	6.4
ENSG00000140474.14	ULK3	-0.17	5.02	-2.62709	0.0219096	0.54196	4.94	5.11	4.9	5	4.97	4.89	5.07	5.14	5.19	5.02
ENSG00000167114.13	SLC27A4	-0.16	4.9	-2.62664	0.0219277	0.54196	4.82	4.98	4.87	4.78	4.78	4.84	4.97	4.9	5	5.05
ENSG00000167216.16	KATNAL2	0.3	2.49	2.6255	0.0219744	0.54196	2.64	2.36	2.58	2.67	2.73	2.56	2.47	2.28	2.16	2.46
ENSG00000158014.14	SLC30A2	1.27	-1.43	2.62537	0.0219794	0.54196	-0.68	-1.81	-0.58	-1.89	-0.52	-0.21	-1.49	-2.12	-2.32	-2.28
ENSG00000101210.12	EEF1A2	-0.18	4.67	-2.62484	0.0220013	0.54196	4.58	4.76	4.61	4.49	4.68	4.56	4.69	4.8	4.83	4.72
ENSG00000124201.15	ZNFX1	-0.21	4.54	-2.62481	0.0220024	0.54196	4.44	4.65	4.42	4.47	4.42	4.45	4.45	4.61	4.81	4.72
ENSG00000143499.14	SMYD2	0.4	2.78	2.62475	0.0220049	0.54196	2.99	2.59	3.11	3.2	2.99	2.61	2.69	2.38	2.43	2.83
ENSG00000105732.13	ZNF574	-0.23	4.35	-2.6236	0.0220517	0.54196	4.23	4.46	4.27	4.06	4.21	4.38	4.47	4.41	4.63	4.33
ENSG00000082781.12	ITGB5	-0.11	8.68	-2.62288	0.022081	0.54196	8.62	8.74	8.59	8.68	8.61	8.61	8.75	8.74	8.75	8.71
ENSG00000135842.17	FAM129A	0.21	5.37	2.62268	0.0220896	0.54196	5.48	5.27	5.34	5.58	5.56	5.43	5.36	5.42	5.13	5.17
ENSG00000119147.10	C2orf40	-0.59	0.72	-2.6217	0.0221295	0.54196	0.48	1.04	0.25	0.82	-0.01	0.66	0.8	1.25	1.05	0.97
ENSG00000166822.13	TMEM170A	0.15	6.77	2.62129	0.0221462	0.54196	6.85	6.7	6.86	6.85	6.82	6.86	6.8	6.77	6.59	6.65
ENSG00000118407.15	FILIP1	0.3	4.07	2.62021	0.0221906	0.54196	4.22	3.93	4.02	4.29	4.35	4.19	3.93	4.14	3.62	4.02
ENSG00000274512.5	TBC1D3L	-0.35	2.09	-2.61965	0.0222137	0.54196	1.93	2.29	1.89	1.89	2.04	1.85	2.37	2.04	2.22	2.46
ENSG00000109743.11	BST1	-0.87	-0.48	-2.6185	0.0222612	0.54196	-0.79	0.03	-1.42	-0.72	-0.46	-1.05	-0.68	0.16	0.08	0.29
ENSG00000072210.18	ALDH3A2	0.12	7.36	2.61834	0.0222676	0.54196	7.42	7.3	7.46	7.4	7.42	7.38	7.29	7.31	7.26	7.32
ENSG00000178502.6	KLHL11	0.16	5.25	2.61799	0.0222823	0.54196	5.34	5.17	5.39	5.28	5.33	5.33	5.26	5.11	5.23	5.08
ENSG00000154065.17	ANKRD29	-0.55	1.53	-2.61594	0.0223668	0.542593	1.28	1.83	1.32	0.85	1.58	1.25	1.61	1.8	1.55	2.29
ENSG00000185305.11	ARL15	0.25	3.93	2.61567	0.0223782	0.542593	4.05	3.81	3.91	3.91	4.15	4.23	3.77	3.88	3.84	3.72
ENSG00000168096.14	ANKS3	-0.2	4.04	-2.61199	0.0225311	0.543867	3.94	4.14	3.98	3.99	3.86	3.92	4.21	4.03	4.09	4.2
ENSG00000254870.5	ATP6V1G2-DDX39B	0.49	2.01	2.61145	0.0225539	0.543867	2.27	1.78	2.51	2.41	2.19	1.92	1.84	1.37	1.66	2.19
ENSG00000104064.17	GABPB1	0.16	6.2	2.61114	0.0225667	0.543867	6.28	6.12	6.42	6.26	6.21	6.23	6.14	6.19	6.05	6.08
ENSG00000078081.8	LAMP3	1.06	-1.55	2.61066	0.022587	0.543867	-0.9	-1.82	-1.3	-1.19	-0.75	-0.9	-1.98	-1.27	-2.53	-2.52
ENSG00000143476.18	DTL	0.15	6.56	2.60945	0.0226376	0.543867	6.63	6.48	6.72	6.63	6.53	6.65	6.57	6.5	6.41	6.44
ENSG00000132429.10	POPDC3	0.41	1.74	2.60937	0.0226407	0.543867	1.95	1.56	2.02	1.86	2.01	1.86	1.87	1.42	1.24	1.63
ENSG00000156395.13	SORCS3	-0.65	0.73	-2.6082	0.0226898	0.544206	0.46	1.08	0.21	0.09	0.77	0.56	1.06	0.84	1.57	0.74
ENSG00000050820.17	BCAR1	-0.16	6.65	-2.60285	0.0229161	0.546393	6.58	6.74	6.57	6.67	6.57	6.49	6.63	6.81	6.82	6.68
ENSG00000181392.17	SYNE4	-0.24	3.88	-2.60154	0.0229715	0.546393	3.77	4	3.83	3.91	3.8	3.52	3.99	3.96	4.03	4.01
ENSG00000197467.14	COL13A1	0.61	0.71	2.60139	0.0229778	0.546393	1.03	0.46	0.66	0.96	1.29	1.09	0.3	0.35	0.08	0.94
ENSG00000187098.15	MITF	0.4	1.39	2.60124	0.0229843	0.546393	1.61	1.22	1.48	1.62	1.52	1.73	1.27	1	1.26	1.24
ENSG00000103995.14	CEP152	0.17	5	2.60124	0.0229843	0.546393	5.08	4.91	5.1	5.05	5.06	5.12	4.79	5.01	4.96	4.88
ENSG00000163251.4	FZD5	-0.19	6.73	-2.60106	0.0229919	0.546393	6.64	6.82	6.56	6.68	6.58	6.73	6.67	6.78	7	6.84
ENSG00000015285.10	WAS	-1.23	-1.8	-2.59875	0.0230904	0.547894	-2.08	-1.05	-2.48	-2.44	-2.54	-2.1	-1.8	-1.17	-0.25	-1.58
ENSG00000132970.13	WASF3	0.17	5.86	2.59761	0.0231391	0.547988	5.95	5.78	6	5.96	5.89	5.93	5.84	5.83	5.83	5.61
ENSG00000146066.3	HIGD2A	-0.16	5.06	-2.59559	0.0232259	0.547988	4.98	5.14	4.96	4.99	5	4.97	5.05	5.1	5.24	5.16
ENSG00000154734.15	ADAMTS1	-0.13	5.68	-2.59461	0.0232683	0.547988	5.62	5.75	5.59	5.64	5.63	5.6	5.73	5.75	5.72	5.79
ENSG00000213047.13	DENND1B	0.39	3.21	2.59025	0.0234567	0.547988	3.41	3.03	3.35	3.58	3.43	3.23	3.32	3.31	2.64	2.83
ENSG00000071242.12	RPS6KA2	0.2	4.61	2.58952	0.0234882	0.547988	4.71	4.51	4.63	4.85	4.75	4.61	4.53	4.63	4.48	4.4
ENSG00000188487.11	INSC	0.47	1.16	2.58805	0.0235523	0.547988	1.41	0.96	1.46	1.48	1.38	1.22	0.91	1.05	0.57	1.18
ENSG00000006652.14	IFRD1	0.29	7.23	2.58686	0.0236041	0.547988	7.37	7.09	7.45	7.36	7.44	7.22	7.35	7.2	6.72	7.08
ENSG00000183336.8	BOLA2	0.47	2.24	2.58662	0.0236145	0.547988	2.48	2.03	2.31	2.16	2.93	2.48	1.96	2.18	1.75	2.17
ENSG00000145536.15	ADAMTS16	-0.27	4.01	-2.58615	0.0236352	0.547988	3.88	4.15	3.79	3.95	3.88	3.91	3.82	4.29	4.25	4.23
ENSG00000150961.15	SEC24D	-0.15	6.19	-2.58595	0.0236439	0.547988	6.12	6.27	6.13	6.1	6.04	6.2	6.2	6.3	6.33	6.23
ENSG00000080986.13	NDC80	0.17	6.24	2.58587	0.0236476	0.547988	6.33	6.16	6.31	6.35	6.38	6.27	6.29	6.25	6.06	6.04
ENSG00000103326.12	CAPN15	-0.24	5.76	-2.58578	0.0236516	0.547988	5.65	5.88	5.68	5.71	5.66	5.55	5.64	5.88	6.16	5.85
ENSG00000272031.3	ANKRD34A	1.3	-2.22	2.58444	0.0237102	0.547988	-1.4	-2.41	-1.42	-1.75	-1.39	-1.79	-2.19	-3.22	-3.91	-2.07
ENSG00000143554.14	SLC27A3	-0.16	4.75	-2.58326	0.023762	0.547988	4.67	4.83	4.68	4.62	4.68	4.7	4.8	4.79	4.82	4.9
ENSG00000258405.10	ZNF578	-0.31	3.49	-2.58141	0.0238433	0.547988	3.34	3.65	3.07	3.56	3.39	3.33	3.42	3.59	3.82	3.75
ENSG00000180425.11	C11orf71	-0.27	3.42	-2.58128	0.023849	0.547988	3.29	3.56	3.34	3.15	3.49	3.15	3.58	3.62	3.4	3.65
ENSG00000244234.2	GMCL2	2.03	-2.84	2.58066	0.0238764	0.547988	-1.61	-2.94	-1.08	-1.62	-2.54	-2.1	-4.3	-2.33	-6.23	-2.51
ENSG00000213676.13	ATF6B	-0.19	4.57	-2.58013	0.0239002	0.547988	4.47	4.66	4.33	4.56	4.59	4.4	4.66	4.67	4.63	4.7
ENSG00000160948.14	VPS28	-0.21	4.37	-2.57971	0.0239187	0.547988	4.27	4.47	4.32	4.25	4.34	4.15	4.38	4.36	4.53	4.61
ENSG00000082175.14	PGR	-1.2	-1.85	-2.57829	0.0239814	0.547988	-2.12	-1.1	-2.48	-2.97	-1.6	-2.72	-1.8	-1.39	-1.18	-0.62
ENSG00000106771.13	TMEM245	0.14	7.14	2.5782	0.0239854	0.547988	7.21	7.08	7.18	7.19	7.23	7.25	7.12	7.15	6.97	7.06
ENSG00000134775.15	FHOD3	0.28	3.62	2.57731	0.0240248	0.547988	3.77	3.48	3.8	3.75	3.81	3.69	3.18	3.69	3.63	3.4
ENSG00000137267.6	TUBB2A	-0.18	8.05	-2.57626	0.0240719	0.547988	7.96	8.13	8.03	8.02	7.96	7.82	7.96	8.15	8.23	8.19
ENSG00000174130.12	TLR6	1.54	-2.31	2.57593	0.0240863	0.547988	-1.39	-2.52	-2.03	-1.5	-1.29	-1.45	-3.57	-1.94	-4.64	-2.07
ENSG00000113761.12	ZNF346	0.2	4.6	2.57585	0.0240897	0.547988	4.7	4.5	4.88	4.7	4.56	4.64	4.52	4.51	4.43	4.51
ENSG00000169446.5	MMGT1	0.15	5.67	2.57585	0.02409	0.547988	5.75	5.6	5.7	5.78	5.75	5.76	5.59	5.71	5.48	5.6
ENSG00000149591.16	TAGLN	-0.19	5.14	-2.57452	0.0241492	0.547988	5.04	5.23	5.08	5.01	5.12	4.95	5.27	5.31	5.06	5.29
ENSG00000186767.6	SPIN4	0.27	4.62	2.57397	0.024174	0.547988	4.75	4.49	4.52	4.8	4.73	4.95	4.51	4.64	4.24	4.57
ENSG00000196155.13	PLEKHG4	-0.23	3.97	-2.57289	0.0242223	0.547988	3.86	4.08	3.99	3.84	3.9	3.7	4.16	4.18	3.96	4.03
ENSG00000174564.13	IL20RB	0.55	3.29	2.57257	0.0242366	0.547988	3.55	3.03	3.54	3.55	3.81	3.29	3.43	3.51	2.36	2.8
ENSG00000152492.15	CCDC50	0.21	5.68	2.57208	0.0242586	0.547988	5.78	5.58	5.77	5.84	5.86	5.64	5.72	5.66	5.39	5.55
ENSG00000248167.7	TRIM39-RPP21	-3.03	-2.27	-2.57011	0.0243468	0.547988	-2.62	-0.66	-0.47	-6.14	-2.18	-6.18	-1.31	-2.43	-0.11	0.66
ENSG00000125458.7	NT5C	-0.16	5.15	-2.56909	0.0243928	0.547988	5.07	5.23	5.17	5.05	5.12	4.95	5.24	5.22	5.24	5.22
ENSG00000146373.16	RNF217	0.24	4.2	2.5687	0.0244103	0.547988	4.32	4.09	4.21	4.27	4.42	4.37	4.27	4.2	3.96	3.93
ENSG00000165233.18	CARD19	-0.26	3.65	-2.56744	0.0244676	0.547988	3.53	3.78	3.61	3.52	3.65	3.3	3.86	3.88	3.75	3.62
ENSG00000165804.16	ZNF219	-0.21	6.6	-2.56741	0.024469	0.547988	6.5	6.71	6.54	6.56	6.56	6.35	6.49	6.88	6.78	6.68
ENSG00000113269.14	RNF130	0.16	5.95	2.56701	0.0244871	0.547988	6.04	5.88	6.17	5.98	6.03	5.96	5.84	5.93	5.82	5.91
ENSG00000160284.15	SPATC1L	-0.32	3.99	-2.56674	0.0244993	0.547988	3.84	4.16	3.57	3.99	3.96	3.79	3.85	4.27	4.39	4.08
ENSG00000142453.11	CARM1	-0.18	6.92	-2.56584	0.0245398	0.547988	6.83	7.01	6.68	6.87	6.83	6.94	6.9	6.98	7.16	6.99
ENSG00000117318.9	ID3	-0.18	7.33	-2.56541	0.0245594	0.547988	7.23	7.42	7.42	7.26	7.18	7.08	7.4	7.35	7.53	7.38
ENSG00000159339.13	PADI4	2.19	-3.5	2.56518	0.0245697	0.547988	-2.06	-3.36	-1.3	-2.68	-3.07	-2.48	-5.89	-1.94	-4.64	-5.98
ENSG00000130988.13	RGN	-0.53	1	-2.56506	0.0245752	0.547988	0.78	1.29	1.07	0.96	0.47	0.45	1.39	1.11	1.05	1.51
ENSG00000163006.12	CCDC138	0.17	5.2	2.56315	0.0246623	0.549141	5.28	5.12	5.33	5.3	5.23	5.27	5.19	5.14	4.96	5.17
ENSG00000164187.7	LMBRD2	0.21	4.52	2.56195	0.0247169	0.549571	4.62	4.43	4.59	4.69	4.62	4.59	4.56	4.51	4.23	4.4
ENSG00000198156.10	NPIPB6	-0.86	-0.38	-2.56025	0.0247947	0.550512	-0.7	0.11	-0.22	-1.46	-0.29	-1.29	-0.14	0.13	-0.17	0.36
ENSG00000197461.13	PDGFA	-0.17	4.87	-2.55944	0.0248322	0.550558	4.79	4.96	4.83	4.75	4.84	4.72	4.94	4.84	5.03	5
ENSG00000062194.16	GPBP1	0.13	7.71	2.55765	0.0249142	0.551389	7.77	7.64	7.84	7.72	7.79	7.74	7.7	7.66	7.55	7.66
ENSG00000106069.22	CHN2	0.4	1.67	2.55708	0.0249406	0.551389	1.88	1.49	1.96	1.96	1.69	1.86	1.66	1.68	1.33	1.19
ENSG00000132819.17	RBM38	-0.16	5.89	-2.55316	0.0251219	0.552758	5.81	5.97	5.88	5.78	5.84	5.75	5.9	5.89	6.09	5.99
ENSG00000163516.13	ANKZF1	0.15	5.79	2.55256	0.0251494	0.552758	5.86	5.72	5.91	5.82	5.9	5.83	5.74	5.76	5.6	5.77
ENSG00000130590.14	SAMD10	-0.47	1.01	-2.55164	0.0251924	0.552758	0.82	1.27	0.66	0.98	0.96	0.53	1.08	1.45	1.26	1.2
ENSG00000182070.5	OR52A1	-0.36	3.06	-2.55066	0.0252381	0.552758	2.88	3.26	2.64	3.01	2.67	3.18	3.22	3.29	3	3.48
ENSG00000135596.18	MICAL1	-0.16	5.56	-2.54947	0.0252937	0.552758	5.48	5.64	5.46	5.52	5.37	5.56	5.53	5.66	5.7	5.66
ENSG00000129968.15	ABHD17A	-0.23	4.68	-2.54897	0.025317	0.552758	4.57	4.8	4.61	4.59	4.71	4.35	4.67	4.82	4.96	4.72
ENSG00000187735.14	TCEA1	0.17	8.32	2.54886	0.025322	0.552758	8.41	8.24	8.48	8.41	8.39	8.36	8.38	8.3	8.04	8.23
ENSG00000100139.13	MICALL1	-0.2	5.23	-2.54857	0.0253356	0.552758	5.13	5.33	5.02	5.18	5.07	5.23	5.2	5.25	5.51	5.36
ENSG00000121361.5	KCNJ8	0.52	1.36	2.54665	0.0254258	0.552758	1.63	1.14	1.09	1.66	1.85	1.82	1.17	1.25	1.17	0.84
ENSG00000103415.12	HMOX2	-0.16	5.17	-2.54534	0.0254871	0.552758	5.09	5.25	5.2	5.09	5.07	5.01	5.25	5.18	5.3	5.27
ENSG00000166123.14	GPT2	0.21	7.66	2.54204	0.025643	0.552758	7.76	7.55	7.72	7.84	7.82	7.67	7.72	7.71	7.35	7.42
ENSG00000176387.7	HSD11B2	-0.31	3.87	-2.54182	0.0256535	0.552758	3.72	4.04	3.38	3.8	3.75	3.93	3.76	4.12	4.16	4.1
ENSG00000196576.15	PLXNB2	-0.15	6.32	-2.54119	0.0256834	0.552758	6.24	6.39	6.25	6.21	6.27	6.24	6.36	6.38	6.53	6.29
ENSG00000244693.1	CTAGE8	0.7	1.26	2.54105	0.0256898	0.552758	1.62	0.95	1.34	1.59	1.95	1.52	0.84	0.05	1.15	1.62
ENSG00000047932.14	GOPC	0.16	5.51	2.54074	0.0257046	0.552758	5.59	5.43	5.59	5.55	5.56	5.65	5.52	5.43	5.28	5.48
ENSG00000118972.2	FGF23	0.86	-0.68	2.54039	0.0257212	0.552758	-0.18	-0.97	-0.33	-0.53	-0.18	0.01	-0.93	-1.94	-0.8	-0.77
ENSG00000233024.7	NPIPA9	-0.33	3.28	-2.5402	0.0257302	0.552758	3.12	3.44	3.03	3.29	2.82	3.3	3.42	3.34	3.69	3.3
ENSG00000111424.10	VDR	-0.76	-0.64	-2.54009	0.0257355	0.552758	-0.88	-0.19	-0.81	-1.01	-1.39	-0.83	-0.11	-0.41	0	-0.55
ENSG00000104450.12	SPAG1	0.46	1.69	2.53999	0.0257404	0.552758	1.93	1.48	1.92	2.14	1.66	1.94	1.23	1.85	1.17	1.57
ENSG00000040275.17	SPDL1	0.14	6.39	2.53977	0.0257509	0.552758	6.46	6.32	6.46	6.47	6.44	6.48	6.37	6.43	6.23	6.25
ENSG00000155660.11	PDIA4	-0.11	9.09	-2.53906	0.0257844	0.552758	9.04	9.15	9.06	9.05	9.03	9.01	9.12	9.09	9.19	9.2
ENSG00000119139.20	TJP2	-0.15	7.29	-2.53842	0.0258151	0.552758	7.22	7.36	7.09	7.18	7.28	7.31	7.33	7.42	7.37	7.32
ENSG00000099364.16	FBXL19	-0.17	6.47	-2.5383	0.0258205	0.552758	6.38	6.55	6.39	6.35	6.41	6.37	6.42	6.52	6.75	6.52
ENSG00000163629.13	PTPN13	0.16	8.01	2.5367	0.025897	0.553123	8.1	7.94	8.08	8.06	8.16	8.08	8.05	8.05	7.83	7.82
ENSG00000164414.18	SLC35A1	0.23	4.84	2.53611	0.0259251	0.553123	4.95	4.73	4.98	4.97	4.92	4.93	4.85	4.86	4.44	4.77
ENSG00000111664.10	GNB3	-0.51	0.81	-2.53571	0.0259443	0.553123	0.6	1.09	0.47	0.7	0.44	0.64	0.74	1	1.41	1.08
ENSG00000170949.17	ZNF160	0.13	5.89	2.5345	0.0260026	0.553606	5.95	5.82	5.94	5.99	5.9	5.98	5.84	5.83	5.83	5.8
ENSG00000102098.19	SCML2	0.15	5.68	2.53225	0.0261105	0.553799	5.75	5.61	5.77	5.71	5.74	5.79	5.71	5.59	5.51	5.61
ENSG00000237489.5	C10orf143	-0.69	-0.15	-2.53043	0.0261985	0.553799	-0.4	0.25	-0.58	0.12	-0.75	-0.76	0.38	0.2	0.21	0
ENSG00000162980.17	ARL5A	0.18	7.27	2.53017	0.0262109	0.553799	7.36	7.18	7.45	7.32	7.38	7.29	7.28	7.23	6.96	7.24
ENSG00000087586.17	AURKA	0.16	7.34	2.53007	0.0262159	0.553799	7.42	7.26	7.55	7.41	7.41	7.33	7.34	7.28	7.12	7.31
ENSG00000180336.18	MEIOC	0.18	5.11	2.52943	0.026247	0.553799	5.2	5.02	5.23	5.23	5.15	5.18	5.16	5.09	4.85	4.98
ENSG00000102934.10	PLLP	-0.39	2.31	-2.5292	0.0262582	0.553799	2.13	2.51	2.35	2.23	1.99	1.91	2.58	2.77	2.46	2.18
ENSG00000003056.8	M6PR	0.12	7.21	2.52914	0.0262611	0.553799	7.27	7.15	7.33	7.25	7.27	7.23	7.21	7.09	7.13	7.15
ENSG00000178700.7	DHFR2	0.4	2.49	2.52765	0.0263333	0.554123	2.69	2.32	2.55	2.62	2.8	2.77	2.57	2.6	2.19	1.85
ENSG00000261678.3	SCRT1	-1.46	-2.63	-2.52575	0.0264258	0.554123	-2.76	-1.68	-3.62	-2.68	-2.54	-4.6	-2.43	-1.27	-1.84	-2.07
ENSG00000008086.11	CDKL5	0.21	4.8	2.52557	0.0264345	0.554123	4.9	4.7	4.79	4.81	4.98	5.03	4.67	4.81	4.77	4.53
ENSG00000160161.9	CILP2	-0.27	3.71	-2.52516	0.0264546	0.554123	3.58	3.85	3.49	3.71	3.73	3.38	3.68	4.02	3.93	3.77
ENSG00000160447.7	PKN3	-0.15	4.65	-2.52489	0.0264675	0.554123	4.58	4.72	4.58	4.53	4.59	4.59	4.71	4.71	4.72	4.75
ENSG00000102755.12	FLT1	0.13	7.6	2.52342	0.0265396	0.554123	7.67	7.54	7.66	7.59	7.74	7.7	7.54	7.61	7.52	7.49
ENSG00000162409.11	PRKAA2	0.21	5.59	2.52168	0.026625	0.554123	5.7	5.48	5.58	5.68	5.78	5.73	5.55	5.69	5.29	5.4
ENSG00000152669.9	CCNO	-1.51	-2.74	-2.52134	0.0266415	0.554123	-2.85	-1.73	-4.36	-1.89	-3.92	-3.86	-1.8	-1.94	-2.53	-1.58
ENSG00000171681.12	ATF7IP	0.17	7.99	2.52084	0.026666	0.554123	8.08	7.91	7.93	8.01	8.16	8.21	7.84	7.95	7.98	7.86
ENSG00000184564.11	SLITRK6	2.07	-3.92	2.51956	0.0267292	0.554123	-2.45	-3.59	-4.36	-2.44	-2.34	-2.48	-3.08	-6.03	-4.64	-5.98
ENSG00000108798.9	ABI3	0.56	0.76	2.51922	0.0267456	0.554123	1.07	0.53	1.32	0.63	1.11	1.11	0.65	0.54	0.11	0.65
ENSG00000180914.10	OXTR	-0.41	2.1	-2.51818	0.0267972	0.554123	1.92	2.31	2.09	1.77	1.63	2.12	2.21	2.01	2.46	2.52
ENSG00000161638.11	ITGA5	0.19	6.29	2.51767	0.0268223	0.554123	6.38	6.2	6.37	6.47	6.37	6.29	6.38	6.25	6.05	6.1
ENSG00000071073.13	MGAT4A	0.21	4.18	2.51569	0.0269205	0.554123	4.28	4.08	4.22	4.32	4.28	4.3	4.15	4.23	3.88	4.04
ENSG00000110046.13	ATG2A	-0.19	4.41	-2.51499	0.0269553	0.554123	4.31	4.5	4.35	4.24	4.33	4.33	4.37	4.51	4.66	4.47
ENSG00000131899.11	LLGL1	-0.17	6.66	-2.51476	0.0269666	0.554123	6.58	6.74	6.65	6.59	6.58	6.48	6.69	6.76	6.89	6.62
ENSG00000110680.12	CALCA	0.98	-0.4	2.51364	0.0270225	0.554123	0.12	-0.74	0.08	0.23	0.23	-0.3	-0.27	-0.3	-2.14	-0.77
ENSG00000113657.13	DPYSL3	-0.15	9.38	-2.51312	0.0270484	0.554123	9.31	9.46	9.23	9.31	9.27	9.44	9.39	9.46	9.56	9.41
ENSG00000101443.18	WFDC2	-0.33	3.63	-2.51299	0.0270551	0.554123	3.47	3.8	3.12	3.5	3.47	3.78	3.63	3.77	4.01	3.76
ENSG00000075223.14	SEMA3C	0.48	1.3	2.51285	0.0270616	0.554123	1.56	1.09	1.93	1.24	1.39	1.58	1.27	1.07	0.91	0.97
ENSG00000163611.11	SPICE1	0.16	5.04	2.51266	0.0270714	0.554123	5.12	4.96	5.23	5.1	5.06	5.09	4.96	5	4.91	4.98
ENSG00000122378.14	PRXL2A	0.14	6.3	2.51196	0.0271062	0.554123	6.37	6.24	6.42	6.31	6.31	6.45	6.23	6.29	6.2	6.22
ENSG00000152315.5	KCNK13	-1.54	-1.95	-2.5115	0.0271293	0.554123	-2.28	-1.01	-3.13	-4.56	-1.39	-1.94	-0.76	-1.39	-1.7	-0.77
ENSG00000186603.5	HPDL	-0.42	2.19	-2.51144	0.0271321	0.554123	2	2.41	1.67	2.15	1.89	2.21	2.01	2.41	2.56	2.61
ENSG00000101849.17	TBL1X	0.24	4.25	2.51049	0.0271797	0.554367	4.36	4.13	4.16	4.42	4.41	4.46	4.02	4.27	4.23	3.99
ENSG00000187688.15	TRPV2	-0.46	1.55	-2.50935	0.0272371	0.554808	1.35	1.79	1.48	1.15	1	1.66	1.9	1.99	1.7	1.52
ENSG00000136807.13	CDK9	-0.17	5.62	-2.50826	0.027292	0.555061	5.54	5.7	5.52	5.48	5.49	5.66	5.77	5.64	5.8	5.61
ENSG00000148156.7	ACTL7B	2.18	-3.32	2.50559	0.0274262	0.555061	-1.97	-3.17	-2.24	-2.97	-2.16	-1.66	-1.64	-3.71	-6.23	-5.98
ENSG00000163017.13	ACTG2	-1.54	-1.74	-2.50535	0.0274385	0.555061	-2.06	-0.86	-2.48	-1.62	-4.66	-1.23	-1.36	-0.6	-1.1	-0.85
ENSG00000070961.15	ATP2B1	0.15	6.8	2.50523	0.0274448	0.555061	6.88	6.73	6.73	6.9	6.89	6.99	6.72	6.79	6.72	6.68
ENSG00000109790.16	KLHL5	0.21	5.47	2.50511	0.0274509	0.555061	5.58	5.37	5.58	5.51	5.68	5.53	5.45	5.51	5.13	5.39
ENSG00000092096.16	SLC22A17	-0.2	5.34	-2.50455	0.027479	0.555061	5.24	5.44	5.42	5.24	5.21	5.09	5.3	5.41	5.59	5.44
ENSG00000184575.12	XPOT	0.14	9.08	2.50415	0.0274995	0.555061	9.15	9.01	9.08	9.16	9.17	9.18	9.12	9.06	8.89	8.98
ENSG00000132635.17	PCED1A	-0.19	4.37	-2.50229	0.0275935	0.55549	4.28	4.47	4.2	4.27	4.4	4.23	4.38	4.58	4.43	4.47
ENSG00000064102.15	INTS13	0.12	6.96	2.50131	0.0276434	0.55549	7.02	6.9	7.04	6.99	6.99	7.04	6.92	6.88	6.85	6.95
ENSG00000204655.12	MOG	-1.12	-0.92	-2.50095	0.0276618	0.55549	-1.31	-0.26	-1.85	-1.19	-0.46	-2.48	-0.46	-0.01	-0.94	0.05
ENSG00000174013.8	FBXO45	0.14	5.78	2.50091	0.0276637	0.55549	5.85	5.71	5.8	5.79	5.89	5.91	5.64	5.75	5.73	5.71
ENSG00000123684.13	LPGAT1	0.17	5.72	2.49878	0.0277726	0.556332	5.81	5.64	5.78	5.77	5.85	5.82	5.69	5.75	5.46	5.65
ENSG00000011028.14	AC080038.1	-0.18	5.27	-2.49788	0.0278189	0.556332	5.19	5.36	5.3	5.15	5.22	5.08	5.44	5.38	5.4	5.22
ENSG00000162706.13	CADM3	0.26	2.67	2.49733	0.0278468	0.556332	2.81	2.55	2.73	2.85	2.82	2.79	2.57	2.42	2.66	2.52
ENSG00000166106.3	ADAMTS15	-0.29	2.99	-2.49729	0.0278488	0.556332	2.86	3.14	2.91	2.88	2.76	2.86	2.97	2.95	3.39	3.23
ENSG00000135127.11	BICDL1	-0.17	4.6	-2.49449	0.0279932	0.557271	4.52	4.69	4.57	4.44	4.44	4.61	4.63	4.65	4.73	4.74
ENSG00000072657.8	TRHDE	-0.39	2.02	-2.49446	0.0279945	0.557271	1.84	2.23	1.96	1.42	1.94	1.98	2.32	2.05	2.14	2.36
ENSG00000099949.21	LZTR1	-0.15	5.15	-2.49191	0.0281265	0.557271	5.08	5.22	5.01	5.1	5.15	5.04	5.17	5.21	5.27	5.22
ENSG00000170893.4	TRH	-2.29	-3.81	-2.49061	0.0281937	0.557271	-3.55	-2.24	-4.36	-6.14	-3.07	-6.18	-1.98	-2.86	-1.47	-4.39
ENSG00000164823.11	OSGIN2	0.22	5.33	2.48963	0.0282448	0.557271	5.44	5.22	5.55	5.36	5.39	5.46	5.44	5.2	4.98	5.27
ENSG00000117477.12	CCDC181	0.23	2.99	2.48904	0.0282753	0.557271	3.12	2.88	3.16	3.09	3.02	3.15	2.97	2.83	2.91	2.78
ENSG00000183791.5	ELOA3	2.01	-2.63	2.48849	0.0283042	0.557271	-1.47	-2.73	-2.21	-1.78	-1.06	-1.6	-3.03	-1.2	-6.23	-3.91
ENSG00000047621.12	C12orf4	0.2	4.43	2.48823	0.0283174	0.557271	4.54	4.34	4.64	4.57	4.55	4.37	4.43	4.38	4.18	4.33
ENSG00000116675.16	DNAJC6	0.25	3.67	2.48814	0.0283224	0.557271	3.8	3.56	3.71	3.64	3.83	3.99	3.72	3.43	3.52	3.54
ENSG00000143590.14	EFNA3	-0.27	2.83	-2.48751	0.0283549	0.557271	2.71	2.97	2.72	2.55	2.68	2.84	2.86	2.86	3.05	3.07
ENSG00000161133.16	USP41	-0.88	-0.74	-2.48732	0.0283649	0.557271	-1.04	-0.22	-0.67	-1.68	-1.45	-0.94	0.14	-0.2	-0.86	-0.25
ENSG00000138669.9	PRKG2	0.32	2.88	2.48723	0.0283695	0.557271	3.05	2.74	3.11	3.2	3.1	2.74	2.86	2.84	2.64	2.57
ENSG00000120756.13	PLS1	0.19	6.61	2.48687	0.0283888	0.557271	6.7	6.52	6.76	6.73	6.59	6.71	6.67	6.49	6.31	6.59
ENSG00000104823.9	ECH1	-0.21	5.82	-2.48664	0.0284006	0.557271	5.72	5.92	5.66	5.84	5.64	5.72	5.76	5.86	6.15	5.9
ENSG00000050327.15	ARHGEF5	-0.2	6.21	-2.4857	0.0284499	0.557271	6.11	6.3	6.03	6.16	6.1	6.16	6.09	6.26	6.48	6.39
ENSG00000164342.12	TLR3	0.42	1.57	2.48529	0.0284715	0.557271	1.8	1.39	2.05	1.77	1.68	1.62	1.56	1.17	1.12	1.59
ENSG00000134815.19	DHX34	-0.18	5.11	-2.48305	0.0285888	0.557271	5.02	5.2	4.97	4.92	5.01	5.16	5.14	5.13	5.32	5.19
ENSG00000033867.16	SLC4A7	0.17	8.08	2.48299	0.0285921	0.557271	8.16	8	8.2	8.09	8.2	8.16	8.15	8.07	7.81	7.95
ENSG00000172037.14	LAMB2	-0.15	6.37	-2.48284	0.0286001	0.557271	6.3	6.44	6.3	6.42	6.24	6.24	6.46	6.43	6.52	6.37
ENSG00000122912.15	SLC25A16	0.27	2.81	2.48185	0.0286523	0.557271	2.95	2.69	3	2.94	2.82	3	2.88	2.51	2.65	2.67
ENSG00000107262.22	BAG1	-0.17	4.61	-2.48164	0.0286632	0.557271	4.52	4.69	4.5	4.59	4.56	4.43	4.71	4.61	4.78	4.66
ENSG00000130402.12	ACTN4	-0.18	7.82	-2.48041	0.0287283	0.557271	7.73	7.91	7.56	7.81	7.74	7.82	7.78	7.92	8.05	7.88
ENSG00000130055.13	GDPD2	-0.23	3.33	-2.48019	0.0287398	0.557271	3.22	3.45	3.21	3.07	3.18	3.39	3.46	3.42	3.39	3.53
ENSG00000168702.17	LRP1B	1.02	-1.72	2.47981	0.02876	0.557271	-1.07	-1.96	-0.99	-1.87	-1.03	-0.97	-2.19	-1.94	-2.53	-2.28
ENSG00000166289.6	PLEKHF1	-0.24	3.45	-2.4791	0.0287972	0.557271	3.34	3.57	3.45	3.37	3.26	3.25	3.44	3.48	3.75	3.58
ENSG00000104047.15	DTWD1	0.18	5.36	2.47852	0.028828	0.557271	5.44	5.28	5.48	5.41	5.5	5.38	5.43	5.21	5.14	5.31
ENSG00000283567.1	C19orf85	-0.74	-0.61	-2.47628	0.0289473	0.557794	-0.86	-0.16	-1.42	-0.93	-0.63	-0.97	-0.21	0.04	-0.21	-0.55
ENSG00000285953.1	AC000120.3	1.25	2.02	2.47544	0.0289922	0.557794	2.62	1.47	1.49	2.41	2.73	3.79	2.79	1.08	0.98	0.92
ENSG00000198796.7	ALPK2	0.92	-0.64	2.47422	0.0290572	0.557794	-0.13	-0.95	-0.66	0.2	0.06	-0.4	-0.11	-1.27	-1.37	-1.58
ENSG00000008323.15	PLEKHG6	-0.18	4.64	-2.47393	0.0290729	0.557794	4.56	4.73	4.7	4.52	4.51	4.49	4.79	4.62	4.78	4.74
ENSG00000109832.14	DDX25	-0.2	4.41	-2.47376	0.0290819	0.557794	4.32	4.51	4.39	4.24	4.32	4.29	4.51	4.55	4.34	4.63
ENSG00000145391.13	SETD7	0.21	4.12	2.47338	0.0291019	0.557794	4.22	4.02	4.22	4.13	4.28	4.26	4.09	4.17	3.93	3.85
ENSG00000165669.14	FAM204A	0.23	5.26	2.4733	0.0291064	0.557794	5.38	5.15	5.46	5.35	5.38	5.3	5.36	5.22	4.87	5.16
ENSG00000126945.9	HNRNPH2	-0.14	6.97	-2.4723	0.0291602	0.557927	6.9	7.04	6.92	6.81	6.89	7	7.03	6.97	7.1	7.07
ENSG00000168679.18	SLC16A4	0.96	-0.92	2.47183	0.0291851	0.557927	-0.34	-1.24	-0.11	-0.26	-0.63	-0.69	-1.64	-0.54	-1.18	-2.28
ENSG00000153485.5	TMEM251	0.15	4.65	2.47027	0.0292688	0.558333	4.73	4.58	4.69	4.72	4.81	4.68	4.57	4.57	4.58	4.58
ENSG00000081721.11	DUSP12	0.16	4.92	2.4701	0.0292782	0.558333	5	4.85	5.03	4.99	5.01	4.98	4.96	4.87	4.79	4.77
ENSG00000155115.7	GTF3C6	-0.16	5.33	-2.46843	0.0293682	0.55894	5.25	5.4	5.3	5.32	5.14	5.22	5.28	5.44	5.44	5.46
ENSG00000108924.14	HLF	-1.02	-0.61	-2.46693	0.0294492	0.55894	-0.97	-0.04	-0.66	-0.86	-1.6	-1.32	0.52	-0.6	0.46	-0.85
ENSG00000184005.11	ST6GALNAC3	0.18	5.48	2.46593	0.0295036	0.55894	5.57	5.39	5.71	5.58	5.52	5.47	5.53	5.32	5.3	5.41
ENSG00000118193.12	KIF14	0.15	6.76	2.4659	0.0295054	0.55894	6.84	6.69	6.81	6.77	6.87	6.91	6.82	6.72	6.6	6.6
ENSG00000151729.11	SLC25A4	0.15	6.1	2.46561	0.029521	0.55894	6.18	6.03	6.28	6.23	6.14	6.05	6.01	6.03	6.05	6.02
ENSG00000161653.10	NAGS	-0.36	2.8	-2.46529	0.0295382	0.55894	2.64	2.99	2.68	2.97	2.43	2.44	2.68	2.99	3.11	3.13
ENSG00000023697.13	DERA	0.22	4.57	2.46486	0.0295618	0.55894	4.68	4.46	4.83	4.74	4.65	4.48	4.58	4.37	4.37	4.52
ENSG00000100031.19	GGT1	-0.38	3.46	-2.46343	0.0296395	0.559599	3.28	3.66	3.1	3.57	2.99	3.42	3.83	3.43	3.44	3.93
ENSG00000183742.12	MACC1	0.14	6.02	2.46162	0.0297381	0.559599	6.09	5.94	6.11	6	6.09	6.15	6.04	5.96	5.91	5.86
ENSG00000166908.18	PIP4K2C	0.23	4.49	2.46074	0.0297866	0.559599	4.61	4.37	4.46	4.61	4.58	4.76	4.3	4.35	4.6	4.22
ENSG00000186104.10	CYP2R1	0.26	4.68	2.46021	0.0298152	0.559599	4.81	4.56	4.88	4.93	4.73	4.69	4.67	4.66	4.22	4.67
ENSG00000103226.18	NOMO3	-0.39	3.31	-2.4595	0.0298545	0.559599	3.11	3.52	2.75	2.94	3.14	3.56	3.82	3.47	3.46	3.31
ENSG00000136286.16	MYO1G	1.33	-3.05	2.45921	0.0298703	0.559599	-2.08	-3.05	-2.77	-1.75	-2.34	-2.72	-3.57	-3.71	-3.91	-3.65
ENSG00000162341.18	TPCN2	-0.24	3.33	-2.4589	0.0298874	0.559599	3.22	3.46	3.06	3.3	3.38	3.1	3.43	3.37	3.5	3.52
ENSG00000105486.14	LIG1	-0.15	6.2	-2.45736	0.0299721	0.559599	6.13	6.28	6.17	6.16	6.05	6.13	6.31	6.13	6.38	6.3
ENSG00000222011.9	FAM185A	-0.29	2.8	-2.45616	0.0300383	0.559599	2.67	2.96	2.82	2.57	2.6	2.64	3.14	2.74	2.88	3.03
ENSG00000285458.1	AC093827.5	-0.66	-0.13	-2.456	0.0300468	0.559599	-0.39	0.27	-0.63	-0.22	-0.22	-0.82	0.58	0.23	-0.06	0.09
ENSG00000124608.5	AARS2	-0.14	5.44	-2.45582	0.0300572	0.559599	5.38	5.52	5.48	5.36	5.34	5.31	5.52	5.48	5.53	5.53
ENSG00000138829.12	FBN2	0.18	5.59	2.4548	0.0301132	0.559599	5.69	5.5	5.71	5.6	5.77	5.65	5.58	5.66	5.39	5.37
ENSG00000049540.17	ELN	-0.49	1.01	-2.45402	0.0301565	0.559599	0.81	1.28	1.14	0.49	0.63	0.85	1.44	0.96	1.39	1.2
ENSG00000144468.17	RHBDD1	0.17	4.92	2.45398	0.0301586	0.559599	5	4.83	4.93	5.05	5.02	4.99	4.78	4.98	4.75	4.81
ENSG00000135540.11	NHSL1	0.3	5.41	2.45389	0.0301635	0.559599	5.56	5.26	5.25	5.73	5.71	5.53	5.4	5.52	5.1	5.03
ENSG00000141622.14	RNF165	-0.28	2.46	-2.45122	0.030312	0.559599	2.33	2.62	2.28	2.38	2.33	2.28	2.67	2.54	2.44	2.76
ENSG00000138785.15	INTS12	0.24	3.65	2.45001	0.0303793	0.559599	3.78	3.54	3.84	3.66	3.76	3.85	3.31	3.67	3.65	3.5
ENSG00000070669.17	ASNS	0.2	8.25	2.4499	0.0303853	0.559599	8.35	8.15	8.32	8.45	8.4	8.23	8.29	8.3	7.93	8.07
ENSG00000159917.17	ZNF235	0.29	2.53	2.44972	0.0303954	0.559599	2.68	2.4	2.69	2.57	2.8	2.61	2.36	2.6	2.25	2.33
ENSG00000182872.16	RBM10	-0.13	6.79	-2.44926	0.0304215	0.559599	6.72	6.85	6.82	6.72	6.67	6.68	6.83	6.78	6.93	6.87
ENSG00000145476.16	CYP4V2	0.48	1.34	2.44925	0.0304219	0.559599	1.59	1.15	1.28	1.79	1.89	1.33	1.33	0.95	0.95	1.22
ENSG00000152193.8	RNF219	0.18	5.17	2.44916	0.030427	0.559599	5.26	5.08	5.28	5.25	5.18	5.34	5.19	5.2	5.02	4.93
ENSG00000169515.8	CCDC8	-0.2	4.74	-2.44828	0.0304761	0.559599	4.64	4.85	4.57	4.51	4.7	4.8	4.68	4.87	4.95	4.89
ENSG00000178252.18	WDR6	-0.17	7.27	-2.44739	0.0305261	0.559599	7.18	7.35	7.18	7.2	7.14	7.21	7.28	7.17	7.49	7.46
ENSG00000181904.9	C5orf24	0.17	4.64	2.44735	0.0305285	0.559599	4.73	4.57	4.79	4.75	4.72	4.65	4.59	4.6	4.45	4.61
ENSG00000170759.11	KIF5B	0.14	8.09	2.44626	0.0305897	0.559599	8.16	8.02	8.08	8.13	8.21	8.2	8.09	8.07	7.89	8.02
ENSG00000176692.8	FOXC2	-1.78	-3.35	-2.44586	0.0306121	0.559599	-3.24	-2.14	-4.36	-6.14	-3.44	-3.01	-3.08	-2.57	-1.7	-2.52
ENSG00000157224.16	CLDN12	0.15	6.85	2.44494	0.0306635	0.559599	6.93	6.78	6.89	6.95	6.92	6.95	6.92	6.82	6.62	6.75
ENSG00000151702.17	FLI1	-0.7	-0.34	-2.44493	0.0306645	0.559599	-0.59	0.08	-0.81	-0.59	-0.75	-0.63	0.3	-0.47	-0.08	0.33
ENSG00000127580.17	WDR24	-0.27	3.99	-2.44471	0.0306768	0.559599	3.86	4.12	3.71	3.87	3.85	3.99	3.83	4.13	4.38	4.15
ENSG00000135838.13	NPL	0.37	2.18	2.44315	0.0307647	0.560544	2.38	2.01	2.24	2.67	2.13	2.42	1.93	1.86	1.98	2.23
ENSG00000184967.7	NOC4L	-0.2	4.57	-2.44056	0.030911	0.56255	4.48	4.67	4.57	4.56	4.42	4.34	4.53	4.71	4.79	4.62
ENSG00000146674.15	IGFBP3	0.28	2.46	2.43947	0.0309732	0.562607	2.62	2.34	2.65	2.73	2.45	2.6	2.29	2.43	2.2	2.37
ENSG00000141503.17	MINK1	-0.18	5.66	-2.43924	0.0309865	0.562607	5.58	5.76	5.41	5.62	5.57	5.69	5.62	5.76	5.89	5.75
ENSG00000031698.13	SARS	0.2	7.98	2.43758	0.0310809	0.563106	8.08	7.88	8.11	8.13	8.14	7.95	8.02	8.03	7.64	7.83
ENSG00000102226.9	USP11	-0.13	6.25	-2.43681	0.0311249	0.563106	6.19	6.32	6.18	6.16	6.21	6.2	6.24	6.28	6.41	6.34
ENSG00000113758.13	DBN1	-0.16	8.06	-2.43528	0.031212	0.563106	7.98	8.14	7.97	8	7.97	7.99	7.96	8.13	8.32	8.15
ENSG00000175602.3	CCDC85B	-0.4	4.31	-2.43503	0.0312267	0.563106	4.11	4.51	3.8	4.29	4.38	3.96	4.11	4.74	4.83	4.34
ENSG00000178209.15	PLEC	-0.21	6.83	-2.43399	0.0312861	0.563106	6.72	6.93	6.73	6.68	6.75	6.74	6.8	7.04	7.18	6.72
ENSG00000198822.10	GRM3	-0.39	1.55	-2.43291	0.0313482	0.563106	1.39	1.76	1.41	1.44	1.21	1.41	1.51	2.02	1.83	1.6
ENSG00000168243.11	GNG4	-0.17	5.55	-2.43245	0.0313745	0.563106	5.47	5.64	5.4	5.53	5.4	5.54	5.57	5.56	5.79	5.63
ENSG00000261456.5	TUBB8	0.45	0.94	2.43053	0.0314853	0.563106	1.19	0.76	1	1.17	1.17	1.28	0.88	0.88	0.37	0.77
ENSG00000083857.14	FAT1	0.15	9.02	2.43038	0.0314944	0.563106	9.1	8.95	9.07	8.98	9.23	9.11	8.99	9.04	8.9	8.87
ENSG00000196924.17	FLNA	-0.12	10.44	-2.4302	0.0315045	0.563106	10.38	10.5	10.35	10.38	10.37	10.41	10.46	10.57	10.56	10.4
ENSG00000173530.6	TNFRSF10D	0.15	4.64	2.42985	0.031525	0.563106	4.72	4.57	4.79	4.71	4.68	4.69	4.58	4.62	4.51	4.55
ENSG00000107438.9	PDLIM1	-0.26	6.56	-2.42967	0.0315351	0.563106	6.43	6.69	6.13	6.47	6.53	6.6	6.47	6.66	6.91	6.73
ENSG00000166535.20	A2ML1	-0.22	3.84	-2.42932	0.0315554	0.563106	3.74	3.96	3.82	3.75	3.74	3.6	4.1	4.01	3.78	3.93
ENSG00000284691.1	AC073111.4	-0.23	3.64	-2.42841	0.0316082	0.563106	3.52	3.76	3.39	3.6	3.56	3.53	3.76	3.91	3.8	3.55
ENSG00000104435.13	STMN2	-0.48	0.97	-2.42745	0.0316636	0.563106	0.76	1.23	0.74	0.43	1.12	0.61	1.15	1.34	1.32	1.01
ENSG00000108187.16	PBLD	0.58	0.88	2.4269	0.0316957	0.563106	1.2	0.64	1.46	1.04	1	1.18	0.49	1.13	0.04	0.74
ENSG00000116299.17	KIAA1324	-0.38	1.54	-2.42666	0.0317097	0.563106	1.38	1.75	1.69	1.19	1.38	1.17	1.76	1.76	1.64	1.76
ENSG00000198160.14	MIER1	0.14	6.41	2.42628	0.0317318	0.563106	6.48	6.34	6.4	6.53	6.5	6.49	6.34	6.34	6.22	6.45
ENSG00000186318.16	BACE1	0.22	3.65	2.4262	0.0317365	0.563106	3.76	3.54	3.61	3.86	3.67	3.87	3.57	3.42	3.56	3.6
ENSG00000178921.14	PFAS	-0.18	7.63	-2.42617	0.0317386	0.563106	7.54	7.72	7.48	7.52	7.47	7.68	7.59	7.65	7.93	7.71
ENSG00000032742.17	IFT88	0.28	2.98	2.4249	0.0318124	0.563511	3.13	2.85	3.03	3.14	3.35	2.97	2.86	2.89	2.96	2.66
ENSG00000140548.10	ZNF710	-0.2	4.65	-2.42274	0.0319386	0.563511	4.56	4.75	4.51	4.48	4.52	4.7	4.6	4.88	4.82	4.69
ENSG00000172264.17	MACROD2	0.48	1.26	2.42215	0.0319728	0.563511	1.52	1.06	1.65	1.44	1.32	1.58	1.48	0.71	0.74	1.2
ENSG00000064652.11	SNX24	0.17	4.44	2.42194	0.0319855	0.563511	4.53	4.36	4.48	4.45	4.58	4.59	4.48	4.36	4.27	4.32
ENSG00000156787.17	TBC1D31	0.17	5.96	2.42182	0.0319926	0.563511	6.05	5.88	6.15	6.02	6.04	5.97	6.05	5.85	5.75	5.87
ENSG00000052802.13	MSMO1	-0.21	7.07	-2.4208	0.0320523	0.563511	6.97	7.18	7.15	6.96	6.82	6.95	7.15	7	7.15	7.4
ENSG00000214226.9	C17orf67	-0.47	0.66	-2.42028	0.0320827	0.563511	0.47	0.93	0.5	0.27	0.26	0.66	1.03	0.89	0.76	0.89
ENSG00000041982.16	TNC	-0.33	3.14	-2.41784	0.0322267	0.563511	2.98	3.32	2.91	2.86	2.95	3.18	3.46	3.6	3.06	3.13
ENSG00000168297.15	PXK	0.26	2.93	2.41735	0.0322558	0.563511	3.06	2.82	2.89	3.06	3.15	3.12	2.84	2.87	2.61	2.91
ENSG00000147443.13	DOK2	1.95	-3.69	2.41689	0.0322828	0.563511	-2.33	-3.43	-3.62	-2.44	-1.85	-3.01	-3.57	-6.03	-3.06	-5.98
ENSG00000143768.13	LEFTY2	-0.24	4.41	-2.41405	0.0324511	0.563511	4.29	4.53	4.32	4.41	4.36	4.05	4.56	4.7	4.33	4.53
ENSG00000171962.17	DRC3	2.07	-3.54	2.41385	0.0324636	0.563511	-2.13	-3.39	-1.69	-3.82	-2.54	-1.94	-5.89	-2.57	-3.91	-5.98
ENSG00000184985.16	SORCS2	-0.58	0.69	-2.41356	0.0324804	0.563511	0.45	1.02	-0.21	0.52	0.9	0.39	0.85	0.94	1.24	0.92
ENSG00000244242.2	IFITM10	1.17	-1.76	2.41316	0.0325044	0.563511	-1.01	-2.06	-1.16	-0.28	-1.57	-1.61	-2.85	-1.94	-1.84	-2.79
ENSG00000143382.14	ADAMTSL4	-0.29	2.32	-2.4117	0.0325913	0.563511	2.18	2.48	1.95	2.26	2.28	2.19	2.38	2.43	2.61	2.44
ENSG00000117407.17	ARTN	-0.26	2.81	-2.41029	0.0326755	0.563511	2.69	2.95	2.85	2.6	2.77	2.49	2.94	2.97	2.87	2.96
ENSG00000010318.21	PHF7	0.36	2.27	2.41023	0.0326794	0.563511	2.45	2.11	2.56	2.49	2.46	2.26	2.44	2.19	1.83	1.91
ENSG00000119865.8	CNRIP1	-0.29	2.03	-2.40996	0.0326953	0.563511	1.91	2.19	1.79	1.82	1.96	1.97	2.16	2.14	2.31	2.12
ENSG00000227268.4	KLLN	0.45	1.08	2.40966	0.0327136	0.563511	1.32	0.9	1.02	1.47	1.38	1.3	1.21	0.84	0.76	0.62
ENSG00000205269.6	TMEM170B	0.23	4.93	2.40961	0.0327167	0.563511	5.04	4.82	4.97	4.94	5.08	5.15	5.01	4.88	4.54	4.83
ENSG00000182985.17	CADM1	0.15	5.39	2.40866	0.0327735	0.563511	5.46	5.31	5.55	5.42	5.44	5.43	5.33	5.33	5.2	5.38
ENSG00000259803.7	SLC22A31	-0.57	1.13	-2.40865	0.0327743	0.563511	0.89	1.42	1.32	0.98	0.98	0.16	1.1	1.42	1.47	1.6
ENSG00000213999.17	MEF2B	0.39	3.48	2.40853	0.032781	0.563511	3.66	3.31	3.16	3.89	3.91	3.67	3.5	3.28	3.05	3.36
ENSG00000085644.13	ZNF213	0.28	2.35	2.40837	0.0327911	0.563511	2.5	2.22	2.44	2.34	2.62	2.56	2.12	2.21	2.32	2.17
ENSG00000124795.17	DEK	0.12	8.98	2.40824	0.0327987	0.563511	9.04	8.91	9.11	9.01	9.03	9.01	9	8.94	8.81	8.91
ENSG00000123560.14	PLP1	-0.15	5.44	-2.40769	0.0328319	0.563511	5.37	5.53	5.25	5.47	5.3	5.44	5.54	5.53	5.48	5.53
ENSG00000152292.17	SH2D6	1.45	-2.84	2.40753	0.0328413	0.563511	-1.82	-2.96	-1.08	-2.97	-2.12	-2.19	-3.98	-3.22	-3.06	-4.1
ENSG00000168769.13	TET2	0.26	2.86	2.40735	0.0328522	0.563511	3	2.74	2.86	3.14	2.99	2.98	2.6	2.68	2.71	2.94
ENSG00000114541.15	FRMD4B	-0.27	3.02	-2.40663	0.0328955	0.563511	2.89	3.16	2.78	3.13	2.65	2.95	3.2	3.17	3.15	3.08
ENSG00000013561.18	RNF14	0.19	5.16	2.40502	0.0329928	0.563511	5.25	5.07	5.38	5.27	5.22	5.14	5.26	5	4.99	5.02
ENSG00000167210.17	LOXHD1	1.12	-2.05	2.40378	0.0330676	0.563511	-1.31	-2.27	-1.85	-1.28	-2	-0.83	-3.08	-2.57	-2.53	-2.28
ENSG00000105325.14	FZR1	-0.2	4.4	-2.40353	0.0330827	0.563511	4.3	4.5	4.24	4.22	4.39	4.35	4.44	4.34	4.65	4.55
ENSG00000239887.6	C1orf226	0.28	4.58	2.40295	0.0331181	0.563511	4.72	4.44	4.32	4.88	4.77	4.88	4.41	4.59	4.42	4.34
ENSG00000123612.16	ACVR1C	0.43	2.13	2.40286	0.0331236	0.563511	2.36	1.93	2.37	2.64	2.4	1.95	2.05	2.22	1.66	1.73
ENSG00000154640.14	BTG3	0.2	4.54	2.4013	0.0332185	0.563511	4.64	4.44	4.73	4.64	4.69	4.5	4.61	4.4	4.29	4.47
ENSG00000166573.5	GALR1	1.18	-2.22	2.4007	0.0332549	0.563511	-1.44	-2.41	-1.69	-1.5	-2	-1.32	-3.57	-3.22	-2.77	-1.73
ENSG00000154309.8	DISP1	0.23	3.3	2.40017	0.0332867	0.563511	3.42	3.19	3.28	3.29	3.52	3.53	3.15	3.11	3.24	3.22
ENSG00000086300.15	SNX10	0.27	5.2	2.39802	0.0334183	0.563511	5.34	5.07	5.58	5.25	5.28	5.22	5.31	5.12	4.74	5.09
ENSG00000115271.11	GCA	0.22	5.78	2.39716	0.0334707	0.563511	5.89	5.67	6.04	5.89	5.85	5.78	5.86	5.71	5.39	5.72
ENSG00000164398.14	ACSL6	-0.36	2.11	-2.39635	0.0335206	0.563511	1.94	2.31	1.73	1.99	1.98	1.98	2.54	2.47	2.01	2.19
ENSG00000168397.17	ATG4B	-0.17	5.66	-2.39559	0.0335671	0.563511	5.58	5.75	5.56	5.68	5.51	5.56	5.62	5.72	5.93	5.72
ENSG00000137947.12	GTF2B	0.18	4.7	2.39549	0.0335733	0.563511	4.79	4.61	4.92	4.76	4.8	4.67	4.74	4.55	4.51	4.63
ENSG00000165410.14	CFL2	0.22	4.51	2.3954	0.0335789	0.563511	4.61	4.4	4.59	4.71	4.52	4.63	4.58	4.42	4.15	4.44
ENSG00000187135.7	VSTM2B	0.71	0.03	2.3953	0.0335851	0.563511	0.42	-0.23	0.5	0.12	0.44	0.45	-0.76	0.08	-0.87	0.29
ENSG00000160716.5	CHRNB2	-0.29	2.62	-2.39519	0.0335917	0.563511	2.49	2.77	2.57	2.54	2.23	2.59	2.59	2.74	2.86	2.84
ENSG00000120322.3	PCDHB8	0.39	1.54	2.39515	0.0335942	0.563511	1.75	1.36	1.57	1.96	1.63	1.78	1.37	1.14	1.61	1.23
ENSG00000173889.16	PHC3	0.17	4.46	2.39487	0.0336114	0.563511	4.55	4.38	4.47	4.47	4.63	4.61	4.3	4.43	4.35	4.43
ENSG00000181019.13	NQO1	-0.15	6.21	-2.39412	0.0336575	0.563511	6.14	6.28	6.24	6.18	6.06	6.06	6.33	6.26	6.19	6.36
ENSG00000158457.6	TSPAN33	0.15	5.7	2.39335	0.0337053	0.563511	5.77	5.62	5.8	5.83	5.82	5.63	5.59	5.65	5.61	5.65
ENSG00000106077.18	ABHD11	-0.26	3.04	-2.39332	0.0337072	0.563511	2.91	3.17	2.94	2.89	2.83	2.95	3.35	2.91	3.2	3.21
ENSG00000116871.15	MAP7D1	-0.2	5.55	-2.39301	0.0337263	0.563511	5.46	5.65	5.61	5.45	5.35	5.4	5.57	5.53	5.86	5.62
ENSG00000115750.17	TAF1B	0.17	5.44	2.39283	0.0337374	0.563511	5.52	5.35	5.59	5.59	5.46	5.45	5.45	5.39	5.17	5.39
ENSG00000139354.11	GAS2L3	0.19	5.22	2.39268	0.0337467	0.563511	5.31	5.13	5.36	5.31	5.31	5.27	5.29	5.22	4.92	5.1
ENSG00000067715.14	SYT1	-0.14	6.16	-2.39218	0.0337774	0.563511	6.1	6.23	6	6.07	6.11	6.18	6.18	6.24	6.32	6.18
ENSG00000198888.2	MT-ND1	-0.32	3.99	-2.39132	0.0338307	0.563511	3.84	4.15	3.56	4.04	3.69	4.04	3.85	4.14	4.36	4.24
ENSG00000166532.16	RIMKLB	-0.16	6.65	-2.38953	0.0339416	0.563511	6.57	6.74	6.44	6.55	6.69	6.61	6.74	6.67	6.66	6.87
ENSG00000062725.10	APPBP2	0.18	5.3	2.38953	0.0339418	0.563511	5.39	5.21	5.52	5.38	5.32	5.33	5.36	5.27	5.07	5.13
ENSG00000109572.13	CLCN3	0.14	6.55	2.38901	0.0339738	0.563511	6.62	6.47	6.51	6.58	6.65	6.73	6.43	6.55	6.45	6.47
ENSG00000155970.12	MICU3	0.39	3.64	2.38867	0.0339949	0.563511	3.83	3.46	3.74	3.92	3.86	3.77	3.81	3.73	2.89	3.4
ENSG00000115363.14	EVA1A	0.5	0.83	2.38784	0.0340464	0.563511	1.11	0.62	0.69	1.42	1.01	1.18	0.38	0.66	0.69	0.59
ENSG00000106003.13	LFNG	-0.2	4.61	-2.38716	0.0340892	0.563511	4.53	4.71	4.65	4.59	4.39	4.44	4.57	4.7	4.73	4.84
ENSG00000106772.18	PRUNE2	0.23	4.87	2.3862	0.0341489	0.563511	4.98	4.76	4.75	4.92	5.13	5.12	4.62	4.79	4.89	4.71
ENSG00000161992.6	PRR35	-0.86	-0.77	-2.38492	0.0342293	0.563511	-1.06	-0.26	-1.19	-1.1	-1.39	-1.14	-1.03	0.35	-0.56	-0.14
ENSG00000024862.17	CCDC28A	0.24	3.66	2.38244	0.0343848	0.563511	3.78	3.55	3.76	3.88	3.86	3.6	3.56	3.65	3.34	3.63
ENSG00000165915.14	SLC39A13	-0.2	4.1	-2.38202	0.0344112	0.563511	4	4.21	4.03	4.13	3.91	3.93	4.26	4.03	4.21	4.31
ENSG00000206538.9	VGLL3	0.22	3.09	2.38136	0.0344526	0.563511	3.2	2.98	3.22	3.15	3.13	3.28	3	2.92	3.06	2.92
ENSG00000159166.14	LAD1	-0.17	4.36	-2.38126	0.0344587	0.563511	4.28	4.44	4.35	4.33	4.18	4.23	4.37	4.53	4.45	4.41
ENSG00000258366.8	RTEL1	-0.17	4.66	-2.38017	0.0345275	0.563511	4.58	4.75	4.71	4.55	4.48	4.57	4.64	4.75	4.84	4.74
ENSG00000135535.17	CD164	0.15	6.94	2.3796	0.0345636	0.563511	7.01	6.86	7.04	7.05	6.93	7.02	6.94	6.84	6.7	6.96
ENSG00000091656.18	ZFHX4	0.57	1.04	2.37917	0.0345905	0.563511	1.36	0.79	1.24	1.22	1.84	1.04	0.49	0.69	1.24	0.59
ENSG00000102230.13	PCYT1B	0.15	5.01	2.37917	0.034591	0.563511	5.1	4.94	5.17	5.04	4.99	5.17	4.95	4.93	4.96	4.9
ENSG00000171566.12	PLRG1	0.14	6.85	2.3785	0.034633	0.563511	6.92	6.77	7.04	6.91	6.9	6.82	6.83	6.82	6.67	6.77
ENSG00000184481.16	FOXO4	-0.18	4.85	-2.37837	0.0346415	0.563511	4.76	4.94	4.68	4.85	4.8	4.69	5.06	5	4.87	4.82
ENSG00000184207.8	PGP	-0.21	5.16	-2.37826	0.034648	0.563511	5.06	5.26	5.21	5.16	4.92	4.92	5.1	5.25	5.27	5.39
ENSG00000112164.6	GLP1R	-0.29	2.52	-2.37715	0.0347185	0.563511	2.38	2.67	2.13	2.3	2.49	2.58	2.62	2.64	2.74	2.66
ENSG00000089505.17	CMTM1	-0.92	-0.95	-2.37692	0.034733	0.563511	-1.23	-0.42	-0.81	-0.78	-2.34	-1.66	-0.4	-0.82	-0.4	-0.42
ENSG00000178694.10	NSUN3	0.21	4.02	2.37657	0.0347556	0.563511	4.12	3.92	4.11	4.03	4.14	4.19	4.11	3.91	3.74	3.91
ENSG00000128881.17	TTBK2	0.23	5.22	2.37619	0.0347799	0.563511	5.34	5.11	5.24	5.21	5.52	5.36	5.19	5.32	4.99	4.94
ENSG00000167641.11	PPP1R14A	-0.6	1.24	-2.37612	0.0347843	0.563511	0.98	1.56	0.63	0.91	1.29	0.98	1.1	1.45	2.21	1.37
ENSG00000075618.18	FSCN1	-0.15	7.86	-2.37575	0.0348079	0.563511	7.78	7.93	7.76	7.79	7.81	7.75	7.86	7.91	8.13	7.83
ENSG00000164692.17	COL1A2	-0.12	7.3	-2.37526	0.0348387	0.563511	7.24	7.36	7.22	7.2	7.24	7.29	7.31	7.35	7.44	7.33
ENSG00000182512.5	GLRX5	0.12	6.7	2.37488	0.0348633	0.563511	6.76	6.64	6.75	6.8	6.73	6.76	6.64	6.59	6.63	6.71
ENSG00000180871.8	CXCR2	0.6	2.43	2.3743	0.0349003	0.563511	2.72	2.17	2.31	2.88	3.22	2.44	2.67	2.4	1.51	2.05
ENSG00000128016.6	ZFP36	-0.59	1.57	-2.37427	0.034902	0.563511	1.3	1.88	0.72	1.48	1.11	1.81	1.46	2.04	2.28	1.65
ENSG00000156687.11	UNC5D	-1.32	-2.62	-2.37425	0.0349031	0.563511	-2.71	-1.73	-2.48	-2.97	-3.07	-4.6	-1.8	-1.78	-2.53	-1.73
ENSG00000116678.19	LEPR	0.32	4.38	2.37422	0.0349051	0.563511	4.54	4.23	4.46	4.65	4.6	4.42	4.52	4.43	3.78	4.17
ENSG00000134824.14	FADS2	-0.13	8.71	-2.37399	0.0349195	0.563511	8.64	8.78	8.62	8.66	8.58	8.7	8.68	8.72	8.91	8.79
ENSG00000196700.9	ZNF512B	-0.23	4.77	-2.37334	0.0349613	0.563511	4.66	4.89	4.69	4.5	4.56	4.89	4.67	4.97	4.98	4.93
ENSG00000141401.12	IMPA2	-0.14	5.76	-2.37281	0.0349953	0.563511	5.69	5.83	5.73	5.64	5.77	5.61	5.81	5.82	5.92	5.76
ENSG00000078674.17	PCM1	0.11	7.76	2.37235	0.0350246	0.563511	7.82	7.71	7.8	7.77	7.85	7.84	7.74	7.75	7.68	7.66
ENSG00000105835.12	NAMPT	0.11	7.48	2.37026	0.0351584	0.565079	7.54	7.43	7.51	7.56	7.49	7.6	7.43	7.43	7.39	7.47
ENSG00000132361.17	CLUH	-0.15	6.3	-2.36939	0.0352143	0.565237	6.23	6.38	6.25	6.21	6.18	6.26	6.24	6.34	6.51	6.41
ENSG00000103067.13	ESRP2	-0.17	4.79	-2.36898	0.035241	0.565237	4.71	4.88	4.65	4.82	4.62	4.74	4.74	4.93	4.94	4.89
ENSG00000130164.13	LDLR	-0.25	6.61	-2.36767	0.0353254	0.566007	6.48	6.73	6.44	6.43	6.35	6.71	6.54	6.56	6.99	6.82
ENSG00000166971.17	AKTIP	0.22	4.43	2.36656	0.0353972	0.566574	4.54	4.33	4.61	4.55	4.62	4.37	4.47	4.31	4.12	4.4
ENSG00000171121.16	KCNMB3	0.42	0.99	2.3641	0.0355565	0.568375	1.23	0.81	1.3	0.98	1.27	1.25	0.68	0.61	0.94	0.86
ENSG00000148943.12	LIN7C	0.16	7.45	2.36278	0.0356425	0.568375	7.53	7.38	7.54	7.55	7.49	7.55	7.48	7.42	7.16	7.43
ENSG00000164332.8	UBLCP1	0.15	5.47	2.36233	0.0356713	0.568375	5.54	5.4	5.43	5.58	5.59	5.56	5.36	5.41	5.32	5.49
ENSG00000196544.7	BORCS6	-0.29	2.22	-2.36146	0.0357282	0.568375	2.09	2.38	2.27	1.94	2.05	2.04	2.31	2.25	2.36	2.54
ENSG00000174136.12	RGMB	0.14	6.3	2.36075	0.0357749	0.568375	6.37	6.23	6.31	6.38	6.37	6.41	6.23	6.36	6.17	6.16
ENSG00000152527.14	PLEKHH2	0.29	3.3	2.3601	0.0358172	0.568375	3.46	3.16	3.44	3.28	3.45	3.61	2.97	2.95	3.29	3.41
ENSG00000119314.15	PTBP3	0.12	7.81	2.35969	0.0358437	0.568375	7.88	7.75	7.79	7.87	7.9	7.94	7.77	7.84	7.68	7.72
ENSG00000141756.18	FKBP10	-0.13	7.09	-2.35918	0.0358771	0.568375	7.02	7.15	7.11	7.02	7.01	6.95	7.18	7.06	7.14	7.23
ENSG00000072832.14	CRMP1	-0.13	7.02	-2.35864	0.0359129	0.568375	6.96	7.09	6.91	6.95	6.94	7.03	7.04	7.09	7.22	7.02
ENSG00000182798.10	MAGEB17	1.85	-2.75	2.35861	0.0359144	0.568375	-1.65	-2.79	-1.55	-2.68	-1.72	-1.54	-1.8	-3.71	-6.23	-2.81
ENSG00000102879.15	CORO1A	-0.31	2.59	-2.35784	0.0359648	0.568375	2.46	2.75	2.56	2.62	2.18	2.4	2.7	2.55	2.81	2.9
ENSG00000167711.13	SERPINF2	-0.42	1.39	-2.35777	0.0359697	0.568375	1.21	1.63	1.14	1.49	0.98	1.11	1.82	1.39	1.45	1.76
ENSG00000170190.16	SLC16A5	-0.21	3.9	-2.35632	0.0360648	0.568375	3.8	4.01	3.73	3.94	3.89	3.62	4.03	4.07	4	3.92
ENSG00000167281.19	RBFOX3	-0.23	3.61	-2.3559	0.0360927	0.568375	3.5	3.72	3.45	3.46	3.59	3.47	3.51	3.66	3.83	3.88
ENSG00000188816.3	HMX2	-0.29	3.15	-2.35452	0.0361838	0.568375	3.02	3.3	3.13	2.97	2.94	3.03	3.03	3.16	3.55	3.42
ENSG00000106348.18	IMPDH1	-0.17	5.24	-2.35319	0.0362718	0.568375	5.16	5.32	5.3	5.17	5.09	5.09	5.35	5.31	5.43	5.21
ENSG00000162999.12	DUSP19	0.29	2.55	2.35298	0.0362857	0.568375	2.7	2.42	2.74	2.73	2.5	2.81	2.58	2.48	2.18	2.4
ENSG00000258644.6	SYNJ2BP-COX16	0.86	1.05	2.3522	0.0363369	0.568375	1.53	0.65	2.16	0.55	1.55	1.74	0.57	0.79	1.14	-0.09
ENSG00000145050.17	MANF	-0.17	5.7	-2.35148	0.0363853	0.568375	5.62	5.78	5.62	5.59	5.53	5.7	5.66	5.68	5.85	5.93
ENSG00000206562.11	METTL6	0.17	4.15	2.3506	0.0364437	0.568375	4.24	4.07	4.32	4.26	4.22	4.15	4.16	4.03	4.07	4
ENSG00000270011.7	ZNF559-ZNF177	-0.67	0.29	-2.3501	0.0364764	0.568375	0.04	0.64	0.74	-0.64	-0.21	0.01	0.26	0.83	0.75	0.58
ENSG00000127191.18	TRAF2	-0.14	5.44	-2.34956	0.0365129	0.568375	5.38	5.52	5.43	5.39	5.33	5.35	5.45	5.46	5.54	5.59
ENSG00000099377.14	HSD3B7	-0.44	1.64	-2.34952	0.0365156	0.568375	1.45	1.86	1.92	1.21	1.46	1.11	1.95	1.94	1.9	1.59
ENSG00000162624.14	LHX8	-1.09	-1.42	-2.34936	0.0365259	0.568375	-1.71	-0.75	-2.48	-2.97	-1.39	-1.05	-1.36	-0.6	-0.94	-0.55
ENSG00000183891.6	TTC32	0.41	2.15	2.34851	0.0365825	0.568375	2.35	1.97	2.43	2.51	2.26	2.16	2.28	2.04	1.45	2.04
ENSG00000116761.11	CTH	0.19	5.61	2.34777	0.0366319	0.568375	5.7	5.52	5.59	5.69	5.84	5.69	5.62	5.67	5.36	5.4
ENSG00000155545.19	MIER3	0.16	6.24	2.34674	0.0367011	0.568375	6.31	6.16	6.4	6.28	6.27	6.31	6.26	6.16	5.99	6.23
ENSG00000170324.21	FRMPD2	-0.9	-1.21	-2.34615	0.0367403	0.568375	-1.45	-0.67	-1.2	-1.39	-1.82	-2.15	-0.76	-0.93	-0.19	-1.22
ENSG00000161040.16	FBXL13	0.55	0.54	2.34589	0.0367581	0.568375	0.86	0.32	0.43	0.87	0.77	1.2	0.34	0.35	0.49	-0.09
ENSG00000033100.16	CHPF2	-0.23	4.35	-2.34519	0.0368051	0.568375	4.24	4.47	4.3	4.1	4.31	4.24	4.36	4.25	4.59	4.67
ENSG00000172244.9	C5orf34	0.31	3.76	2.34497	0.0368195	0.568375	3.92	3.62	4.11	3.92	3.86	3.77	3.79	3.92	3.32	3.41
ENSG00000106948.16	AKNA	0.22	5.62	2.3445	0.0368511	0.568375	5.72	5.52	5.53	5.8	5.87	5.7	5.56	5.71	5.49	5.3
ENSG00000076706.17	AP002956.1	0.16	4.97	2.34446	0.0368538	0.568375	5.06	4.9	5.07	5.04	5.09	5	4.94	4.98	4.73	4.92
ENSG00000108946.14	PRKAR1A	0.12	7.85	2.34444	0.0368551	0.568375	7.92	7.79	7.87	7.88	7.94	7.97	7.86	7.85	7.71	7.75
ENSG00000123143.12	PKN1	-0.12	7.25	-2.34411	0.0368774	0.568375	7.2	7.31	7.18	7.2	7.23	7.17	7.29	7.35	7.38	7.23
ENSG00000107560.12	RAB11FIP2	0.16	5.22	2.34403	0.036883	0.568375	5.3	5.15	5.19	5.29	5.37	5.34	5.19	5.23	5.03	5.12
ENSG00000282278.1	AC058822.1	2.31	-2.33	2.34343	0.0369233	0.568375	-1	-2.5	-0.13	-1.33	-1.67	-1.42	-1.08	-6.03	-1	-5.98
ENSG00000115839.17	RAB3GAP1	0.19	6.66	2.34264	0.0369766	0.568375	6.76	6.57	6.88	6.7	6.72	6.72	6.82	6.55	6.43	6.48
ENSG00000136425.13	CIB2	-0.13	5.52	-2.3417	0.03704	0.568375	5.46	5.58	5.45	5.51	5.41	5.44	5.54	5.59	5.57	5.62
ENSG00000102763.18	VWA8	0.17	4.99	2.34163	0.0370445	0.568375	5.07	4.9	5.01	5.13	5.15	4.99	4.97	4.98	4.91	4.76
ENSG00000168575.10	SLC20A2	-0.14	5.16	-2.34127	0.0370687	0.568375	5.09	5.24	5	5.06	5.17	5.14	5.22	5.25	5.23	5.23
ENSG00000112309.10	B3GAT2	0.26	2.53	2.3412	0.0370733	0.568375	2.67	2.42	2.47	2.78	2.73	2.65	2.43	2.37	2.32	2.5
ENSG00000134901.13	POGLUT2	0.17	5.14	2.34052	0.0371198	0.568375	5.22	5.06	5.31	5.24	5.19	5.14	5.08	5.09	4.88	5.16
ENSG00000137948.18	BRDT	1.68	-3.52	2.34026	0.0371374	0.568375	-2.29	-3.34	-2.48	-3.33	-2.34	-2.48	-4.3	-6.03	-2.77	-4.39
ENSG00000188177.14	ZC3H6	0.28	4.59	2.33999	0.0371554	0.568375	4.73	4.45	4.34	4.81	4.97	4.78	4.47	4.62	4.39	4.31
ENSG00000083544.14	TDRD3	0.19	4.45	2.33924	0.0372064	0.568393	4.55	4.35	4.62	4.45	4.53	4.59	4.46	4.31	4.47	4.16
ENSG00000114315.4	HES1	0.24	3.95	2.33884	0.0372332	0.568393	4.06	3.84	4.01	4.06	4.2	3.98	4.06	3.78	3.61	3.9
ENSG00000174871.11	CNIH2	-0.33	2.06	-2.33812	0.0372821	0.568393	1.92	2.23	1.91	1.99	1.88	1.82	2.28	2.02	2.5	2.08
ENSG00000188878.19	FBF1	-0.18	3.71	-2.33669	0.0373794	0.568393	3.63	3.81	3.65	3.57	3.72	3.56	3.74	3.82	3.86	3.79
ENSG00000020256.20	ZFP64	0.2	5.2	2.33658	0.037387	0.568393	5.31	5.1	5.38	5.18	5.29	5.37	5.08	4.99	5.35	4.98
ENSG00000123358.20	NR4A1	-0.16	4.68	-2.33616	0.0374157	0.568393	4.61	4.76	4.53	4.64	4.63	4.61	4.7	4.72	4.88	4.74
ENSG00000102387.15	TAF7L	1.87	-3.59	2.3355	0.0374607	0.568393	-2.3	-3.31	-3.13	-2.68	-2.54	-2.28	-2.19	-6.03	-3.91	-5.98
ENSG00000160326.14	SLC2A6	-0.2	4.04	-2.33527	0.0374763	0.568393	3.94	4.14	4.15	3.97	3.85	3.8	4.17	4.11	4.2	4.07
ENSG00000116771.6	AGMAT	-0.22	3.63	-2.33465	0.0375187	0.568393	3.53	3.74	3.5	3.55	3.62	3.4	3.7	3.65	3.95	3.65
ENSG00000286185.1	AC242842.3	-2.88	-1.49	-2.33402	0.0375618	0.568393	-2	0.12	-5.94	-6.14	0.68	-0.68	0.38	0.33	-1.51	0.99
ENSG00000149782.11	PLCB3	-0.15	7.39	-2.33318	0.0376194	0.568393	7.31	7.47	7.25	7.3	7.29	7.41	7.33	7.48	7.63	7.43
ENSG00000188060.7	RAB42	-0.24	2.88	-2.33311	0.0376244	0.568393	2.78	3.01	2.71	2.8	2.81	2.74	2.9	2.87	3.17	3.08
ENSG00000267645.5	AC105052.3	2.61	0.97	2.333	0.037632	0.568393	2.28	0.17	1.4	2.27	2.92	2.45	2.31	2.14	0.24	-5.98
ENSG00000165417.12	GTF2A1	0.17	6.52	2.33223	0.0376846	0.568485	6.6	6.43	6.43	6.57	6.62	6.79	6.47	6.52	6.39	6.36
ENSG00000143851.15	PTPN7	1.8	-2.72	2.33081	0.0377821	0.568485	-1.6	-2.81	-2.77	-0.93	-1.85	-1.79	-3.08	-6.03	-3.42	-1.89
ENSG00000104312.8	RIPK2	0.21	4.68	2.32992	0.0378434	0.568485	4.78	4.57	4.86	4.88	4.79	4.6	4.72	4.68	4.51	4.37
ENSG00000188738.15	FSIP2	0.43	1.22	2.32832	0.0379535	0.568485	1.46	1.04	1.22	1.68	1.53	1.3	0.83	1.3	1.08	0.79
ENSG00000174827.13	PDZK1	2.21	-3.14	2.32821	0.0379612	0.568485	-1.73	-3.12	-1.8	-1.36	-3.51	-1.38	-5.89	-6.03	-3.58	-1.57
ENSG00000170385.10	SLC30A1	0.17	6.52	2.32809	0.0379695	0.568485	6.61	6.44	6.64	6.47	6.61	6.69	6.57	6.52	6.35	6.32
ENSG00000063176.15	SPHK2	-0.16	4.71	-2.32795	0.0379792	0.568485	4.63	4.79	4.72	4.61	4.57	4.62	4.65	4.81	4.88	4.8
ENSG00000188505.5	NCCRP1	-0.56	0.96	-2.32782	0.0379883	0.568485	0.74	1.25	0.93	0.87	0.5	0.5	0.65	1.47	1.65	1.12
ENSG00000153561.13	RMND5A	0.11	8.05	2.32751	0.0380099	0.568485	8.11	7.99	8.08	8.07	8.14	8.13	8.04	8.05	7.92	7.95
ENSG00000013441.16	CLK1	0.17	4.91	2.32712	0.0380371	0.568485	5	4.82	5.09	4.82	5.08	4.98	4.91	4.83	4.77	4.77
ENSG00000184786.6	TCTE3	0.39	2.02	2.32609	0.0381082	0.568485	2.22	1.85	2.05	2.15	2.4	2.22	1.78	1.87	1.44	2.25
ENSG00000172795.16	DCP2	0.12	8.88	2.32544	0.0381532	0.568485	8.94	8.82	8.97	8.9	8.97	8.92	8.92	8.85	8.74	8.79
ENSG00000105254.12	TBCB	-0.13	6.28	-2.32526	0.038166	0.568485	6.22	6.34	6.26	6.2	6.27	6.15	6.28	6.37	6.4	6.32
ENSG00000185306.12	C12orf56	0.4	1.98	2.32514	0.0381742	0.568485	2.19	1.81	2.09	2.17	2.41	2.04	1.69	2.2	1.42	1.85
ENSG00000174307.6	PHLDA3	-0.16	5.09	-2.32496	0.0381867	0.568485	5.02	5.17	5.08	5.05	4.97	4.97	5.02	5.25	5.21	5.19
ENSG00000166446.15	CDYL2	0.21	3.87	2.32424	0.0382371	0.568614	3.98	3.77	3.94	4.09	3.99	3.87	3.8	3.94	3.68	3.64
ENSG00000197808.12	ZNF461	0.28	3.11	2.32378	0.0382686	0.568614	3.25	2.99	3.1	3.4	3.19	3.31	3.15	3.14	2.7	2.92
ENSG00000137142.5	IGFBPL1	0.12	6.07	2.32264	0.0383487	0.569261	6.13	6.02	6.1	6.11	6.2	6.12	5.99	6.06	5.99	6.01
ENSG00000271824.1	SMIM32	1.86	-3.84	2.31882	0.0386157	0.572677	-2.48	-3.44	-2.48	-3.33	-2.78	-3.01	-2.43	-6.03	-6.23	-4.39
ENSG00000117650.13	NEK2	0.19	6.01	2.31802	0.0386723	0.57297	6.1	5.92	6.22	6.06	6.13	5.99	6.06	6.01	5.69	5.9
ENSG00000140694.17	PARN	0.12	6.11	2.31667	0.0387676	0.573835	6.17	6.05	6.21	6.14	6.19	6.14	6.09	6.08	6.02	6.02
ENSG00000117475.14	BLZF1	0.22	4.41	2.31611	0.0388065	0.573864	4.52	4.31	4.58	4.42	4.65	4.41	4.51	4.36	4.12	4.21
ENSG00000185345.21	PRKN	0.67	-0.53	2.31435	0.0389312	0.575161	-0.13	-0.74	-0.39	-0.21	0.13	-0.35	-0.76	-0.6	-1.18	-0.85
ENSG00000204869.8	IGFL4	1.09	-1.24	2.31379	0.0389713	0.575206	-0.61	-1.54	-0.66	-1.5	-0.31	-0.4	-1.03	-2.12	-2.77	-1.12
ENSG00000100239.16	PPP6R2	-0.15	5.28	-2.31318	0.0390142	0.575293	5.21	5.35	5.25	5.25	5.12	5.2	5.36	5.24	5.45	5.36
ENSG00000110324.10	IL10RA	0.98	-1.88	2.31094	0.0391735	0.575435	-1.23	-2.08	-1.69	-1.19	-1.11	-1.54	-3.08	-2.33	-1.84	-2.28
ENSG00000250510.8	GPR162	-0.32	2.32	-2.31076	0.0391863	0.575435	2.18	2.49	2.27	2.35	2.11	1.92	2.52	2.2	2.59	2.6
ENSG00000212127.5	TAS2R14	0.65	0.61	2.31039	0.0392129	0.575435	0.95	0.35	1.13	0.63	1.04	0.88	0.92	-0.23	-0.26	0.75
ENSG00000105509.10	HAS1	-1.08	-0.64	-2.30999	0.039241	0.575435	-1.02	-0.03	-0.52	-0.86	-1.2	-2.1	0.56	0.31	-0.08	-1.22
ENSG00000198890.8	PRMT6	-0.13	5.79	-2.3099	0.0392477	0.575435	5.73	5.86	5.67	5.78	5.81	5.65	5.81	5.85	5.88	5.9
ENSG00000161270.19	NPHS1	1.14	-1.32	2.30944	0.0392807	0.575435	-0.67	-1.61	-0.81	-0.53	-0.96	-0.83	-0.4	-1.51	-3.06	-2.52
ENSG00000137094.14	DNAJB5	-0.17	5.46	-2.30941	0.039283	0.575435	5.38	5.55	5.45	5.3	5.32	5.43	5.49	5.39	5.7	5.6
ENSG00000111912.20	NCOA7	0.24	4.3	2.30791	0.0393903	0.57556	4.42	4.19	4.2	4.54	4.49	4.42	4.3	4.36	4.12	3.96
ENSG00000272886.6	DCP1A	0.16	4.86	2.30752	0.0394181	0.57556	4.94	4.78	4.91	4.84	5.01	5.01	4.67	4.87	4.77	4.81
ENSG00000198369.10	SPRED2	0.24	3.71	2.30751	0.0394183	0.57556	3.84	3.59	3.83	3.74	3.85	3.92	3.47	3.47	3.89	3.51
ENSG00000275342.4	PRAG1	-0.28	4.89	-2.30715	0.0394442	0.57556	4.76	5.03	4.65	4.64	4.78	4.93	4.79	4.98	5.4	4.93
ENSG00000169900.7	PYDC1	-0.71	-0.76	-2.3067	0.0394767	0.57556	-0.97	-0.33	-0.9	-0.78	-1.6	-1.14	-0.6	-0.41	-0.16	-0.48
ENSG00000138193.15	PLCE1	1.01	-0.35	2.30573	0.0395464	0.575907	0.23	-0.75	-0.39	0.96	0.06	0.05	-1.8	-0.25	0	-1.45
ENSG00000172346.15	CSDC2	-0.87	-1.23	-2.30516	0.0395873	0.575907	-1.46	-0.69	-1.69	-1.89	-0.96	-2.1	-0.93	-1.17	-0.45	-0.62
ENSG00000031003.10	FAM13B	0.2	4.08	2.30425	0.0396528	0.575907	4.19	3.98	4.27	4	4.29	4.18	3.97	3.95	4.09	3.92
ENSG00000187955.12	COL14A1	0.17	4.72	2.30411	0.039663	0.575907	4.81	4.64	4.88	4.78	4.85	4.71	4.53	4.75	4.57	4.7
ENSG00000133740.11	E2F5	0.17	6.29	2.30379	0.0396858	0.575907	6.37	6.21	6.49	6.38	6.34	6.26	6.31	6.2	6.02	6.28
ENSG00000170276.6	HSPB2	1.13	-2.01	2.3031	0.0397361	0.5761	-1.26	-2.25	-0.81	-2.44	-1.29	-1.23	-2.43	-2.57	-2.53	-2.81
ENSG00000089847.12	ANKRD24	-0.22	4.21	-2.30244	0.0397837	0.576252	4.1	4.32	3.95	4.07	4.27	4.11	4.37	4.2	4.51	4.2
ENSG00000153012.12	LGI2	-0.26	3.26	-2.30096	0.0398906	0.577262	3.14	3.4	2.99	3.04	3.1	3.38	3.5	3.2	3.53	3.34
ENSG00000119866.21	BCL11A	0.17	4.55	2.29941	0.0400033	0.577859	4.64	4.46	4.54	4.68	4.56	4.76	4.35	4.43	4.53	4.52
ENSG00000006611.16	USH1C	0.61	0.24	2.29916	0.0400211	0.577859	0.6	-0.01	0.6	0.16	0.52	0.92	-0.33	-0.41	0.31	0.13
ENSG00000134760.6	DSG1	-1.35	-2.73	-2.29886	0.0400434	0.577859	-2.83	-1.81	-3.62	-2.68	-3.44	-3.86	-1.8	-2.57	-1.1	-2.81
ENSG00000146828.18	SLC12A9	-0.14	5.21	-2.29676	0.0401962	0.579526	5.15	5.28	5.24	5.19	5.07	5.08	5.28	5.23	5.32	5.31
ENSG00000112282.18	MED23	0.17	5.28	2.29526	0.0403062	0.57975	5.36	5.2	5.47	5.27	5.32	5.4	5.32	5.18	5.05	5.25
ENSG00000163032.11	VSNL1	-0.11	7.2	-2.29484	0.0403368	0.57975	7.14	7.26	7.21	7.16	7.12	7.09	7.27	7.29	7.19	7.29
ENSG00000169026.12	SLC49A3	-0.57	0.5	-2.29401	0.0403975	0.57975	0.28	0.81	0.36	0.3	0.3	-0.03	0.18	0.87	1.12	0.92
ENSG00000050426.16	LETMD1	0.18	4.29	2.29393	0.0404032	0.57975	4.38	4.2	4.39	4.43	4.43	4.27	4.26	4.24	4.04	4.26
ENSG00000167371.21	PRRT2	-0.54	1.62	-2.29241	0.0405152	0.57975	1.37	1.91	0.94	2.1	1.36	1	1.74	1.62	2.07	2.13
ENSG00000165983.14	PTER	0.18	4.21	2.29223	0.040528	0.57975	4.3	4.12	4.35	4.23	4.32	4.27	4.21	4.08	3.98	4.2
ENSG00000130962.17	PRRG1	0.21	3.84	2.29212	0.0405365	0.57975	3.95	3.74	3.88	3.91	3.83	4.14	3.74	3.81	3.63	3.76
ENSG00000074695.6	LMAN1	0.11	8.19	2.29198	0.040547	0.57975	8.24	8.13	8.24	8.21	8.22	8.3	8.17	8.15	8.06	8.16
ENSG00000155858.6	LSM11	0.17	4.54	2.2917	0.0405673	0.57975	4.63	4.46	4.62	4.69	4.56	4.65	4.64	4.43	4.41	4.35
ENSG00000160588.10	MPZL3	0.28	3.51	2.29121	0.0406037	0.57975	3.65	3.38	3.87	3.61	3.66	3.46	3.46	3.51	3.06	3.48
ENSG00000188162.10	OTOG	0.78	-0.68	2.29096	0.0406221	0.57975	-0.22	-0.93	-0.27	-0.16	-0.31	-0.46	-0.68	-1.94	-1.1	-0.55
ENSG00000171843.16	MLLT3	0.2	3.85	2.28969	0.0407155	0.580158	3.96	3.76	4.03	3.94	3.81	4.02	3.73	3.81	3.61	3.86
ENSG00000106384.12	MOGAT3	-1.24	-1.88	-2.28939	0.0407375	0.580158	-2.16	-1.1	-1.55	-2.68	-3.07	-2.72	-0.84	-0.54	-2.32	-1.33
ENSG00000174137.12	FAM53A	-0.36	1.39	-2.28905	0.0407626	0.580158	1.24	1.59	1.3	1.22	1.3	1.04	1.78	1.5	1.6	1.41
ENSG00000122557.10	HERPUD2	0.18	4.75	2.28806	0.040836	0.580671	4.84	4.66	4.76	4.78	4.86	4.96	4.86	4.56	4.61	4.61
ENSG00000185915.5	KLHL34	-0.5	0.74	-2.28551	0.0410258	0.582303	0.54	1.02	0.53	0.37	0.5	0.59	0.65	0.91	0.91	1.49
ENSG00000103507.14	BCKDK	-0.16	5.05	-2.28497	0.0410656	0.582303	4.98	5.14	4.97	4.97	4.98	4.98	4.99	5.07	5.29	5.19
ENSG00000276203.5	ANKRD20A3	1.65	-3.1	2.28481	0.0410775	0.582303	-2	-3.05	-3.3	-1.82	-1.91	-2.21	-3.57	-2.56	-5.78	-3.62
ENSG00000122420.10	PTGFR	0.54	1.02	2.2844	0.0411088	0.582303	1.31	0.8	1.53	1.31	1.35	0.96	1.19	1.11	0.25	0.5
ENSG00000141258.13	SGSM2	-0.15	5.11	-2.284	0.0411381	0.582303	5.04	5.19	5.05	5.14	5.03	4.92	5.14	5.16	5.24	5.19
ENSG00000106018.14	VIPR2	-0.43	0.93	-2.28185	0.041299	0.583823	0.76	1.18	0.95	0.57	0.63	0.74	0.96	1.03	1.12	1.47
ENSG00000121753.12	ADGRB2	-0.19	4.31	-2.28156	0.0413206	0.583823	4.22	4.41	4.04	4.29	4.25	4.31	4.36	4.36	4.54	4.38
ENSG00000132768.14	DPH2	-0.17	5.86	-2.28062	0.0413914	0.584125	5.78	5.94	5.84	5.73	5.7	5.84	5.89	5.78	6.02	6.08
ENSG00000104980.8	TIMM44	0.12	6.63	2.27972	0.0414591	0.584125	6.7	6.57	6.67	6.74	6.76	6.61	6.54	6.59	6.63	6.52
ENSG00000124357.13	NAGK	-0.18	4.19	-2.27878	0.0415296	0.584125	4.11	4.28	4.11	4.11	4.05	4.14	4.27	4.11	4.38	4.36
ENSG00000179178.11	TMEM125	-0.17	4.73	-2.27754	0.0416231	0.584125	4.64	4.81	4.57	4.69	4.78	4.51	4.85	4.82	4.73	4.85
ENSG00000157227.13	MMP14	-0.14	6.72	-2.27746	0.0416295	0.584125	6.65	6.78	6.73	6.65	6.55	6.67	6.91	6.75	6.77	6.71
ENSG00000145431.11	PDGFC	0.35	2.06	2.27645	0.0417054	0.584125	2.24	1.91	2.24	2.18	2.14	2.34	2.22	2.06	1.68	1.59
ENSG00000181004.10	BBS12	0.32	2.91	2.27613	0.0417295	0.584125	3.07	2.77	3.05	3.15	3.2	2.86	2.88	2.96	2.38	2.84
ENSG00000129194.7	SOX15	-0.64	-0.27	-2.27567	0.0417646	0.584125	-0.49	0.11	-0.11	-1.01	-0.46	-0.76	0	0.27	-0.21	0.13
ENSG00000136699.19	SMPD4	-0.16	6.36	-2.27463	0.0418432	0.584125	6.28	6.44	6.28	6.23	6.3	6.32	6.32	6.38	6.66	6.4
ENSG00000079432.7	CIC	-0.27	4.58	-2.27433	0.041866	0.584125	4.44	4.71	4.29	4.42	4.38	4.68	4.43	4.67	5.01	4.72
ENSG00000198431.16	TXNRD1	0.11	7.91	2.27357	0.041924	0.584125	7.96	7.85	8.04	7.91	7.97	7.94	7.92	7.83	7.78	7.86
ENSG00000119185.12	ITGB1BP1	-0.16	4.39	-2.27307	0.0419621	0.584125	4.31	4.47	4.28	4.33	4.22	4.39	4.48	4.38	4.48	4.53
ENSG00000065320.9	NTN1	0.43	0.64	2.27299	0.0419682	0.584125	0.89	0.47	0.93	0.87	0.98	0.64	0.49	0.38	0.4	0.43
ENSG00000176225.13	RTTN	0.18	5.42	2.27295	0.0419708	0.584125	5.51	5.33	5.72	5.4	5.38	5.53	5.38	5.36	5.22	5.33
ENSG00000004139.14	SARM1	-0.31	2.37	-2.272	0.0420431	0.584125	2.24	2.52	2.34	2.33	2.1	2.12	2.27	2.5	2.77	2.51
ENSG00000198042.11	MAK16	0.11	6.82	2.27119	0.0421048	0.584125	6.87	6.77	6.86	6.86	6.85	6.92	6.79	6.79	6.72	6.76
ENSG00000142089.16	IFITM3	-0.18	6.97	-2.27098	0.0421215	0.584125	6.88	7.06	6.74	6.96	6.87	6.95	6.86	7.05	7.23	7.09
ENSG00000144749.13	LRIG1	0.12	7.96	2.27088	0.0421287	0.584125	8.02	7.9	8.07	8.01	7.97	8.03	8	7.94	7.87	7.81
ENSG00000144785.8	AC073896.1	-0.28	4.02	-2.27085	0.0421308	0.584125	3.89	4.16	3.87	4.07	4.07	3.54	4.12	3.97	4.31	4.26
ENSG00000144677.15	CTDSPL	-0.13	5.72	-2.2708	0.0421353	0.584125	5.66	5.79	5.73	5.64	5.63	5.64	5.78	5.74	5.76	5.86
ENSG00000163156.11	SCNM1	0.16	4.7	2.26895	0.0422764	0.584125	4.78	4.62	4.84	4.72	4.82	4.74	4.74	4.65	4.49	4.6
ENSG00000269404.7	SPIB	-0.36	2.47	-2.26888	0.0422818	0.584125	2.31	2.66	2.48	1.86	2.33	2.53	2.36	2.71	2.75	2.77
ENSG00000213563.6	C8orf82	-0.23	4.03	-2.2684	0.0423189	0.584125	3.92	4.14	4.14	3.96	3.94	3.64	4.09	4.12	4.23	4.1
ENSG00000130985.17	UBA1	-0.12	8.18	-2.26827	0.0423284	0.584125	8.12	8.24	8.02	8.16	8.11	8.17	8.14	8.24	8.29	8.28
ENSG00000255072.1	PIGY	-1.98	-1.66	-2.26726	0.0424058	0.584125	-1.97	-0.58	-1.26	-1.53	-6.24	-1.47	0.36	-1.39	-0.81	-0.92
ENSG00000180628.15	PCGF5	-0.25	3.12	-2.2668	0.0424415	0.584125	3	3.25	2.8	3.11	2.9	3.13	3.16	3.45	3.13	3.25
ENSG00000052723.11	SIKE1	0.12	7.07	2.26661	0.0424561	0.584125	7.13	7.01	7.19	7.12	7.14	7.08	7.09	7.05	6.91	7
ENSG00000186838.13	SELENOV	-0.3	1.96	-2.26648	0.0424662	0.584125	1.83	2.12	1.78	2.04	1.67	1.75	1.96	2.15	2.16	2.16
ENSG00000007384.15	RHBDF1	-0.19	3.98	-2.26635	0.0424759	0.584125	3.89	4.08	3.79	4.03	3.91	3.81	4.09	3.96	4.13	4.11
ENSG00000130821.16	SLC6A8	-0.18	5.65	-2.26571	0.0425251	0.584125	5.56	5.74	5.49	5.63	5.49	5.62	5.62	5.68	5.97	5.68
ENSG00000183379.9	SYNDIG1L	-0.49	0.63	-2.26447	0.0426206	0.584125	0.44	0.91	0.21	0.63	0.2	0.53	0.56	1.21	0.87	0.87
ENSG00000151657.12	KIN	0.14	4.62	2.26439	0.042627	0.584125	4.7	4.56	4.64	4.76	4.71	4.67	4.48	4.55	4.57	4.61
ENSG00000261221.3	ZNF865	-0.48	1.49	-2.26427	0.0426362	0.584125	1.29	1.73	1.49	1.34	0.96	1.28	1.51	1.41	2.25	1.69
ENSG00000163697.17	APBB2	0.13	6.25	2.26427	0.0426367	0.584125	6.31	6.18	6.29	6.34	6.26	6.37	6.16	6.24	6.06	6.26
ENSG00000198835.4	GJC2	-0.85	-1.3	-2.264	0.0426574	0.584125	-1.52	-0.76	-1.69	-1.62	-1.49	-2.1	-0.93	-0.25	-1.18	-1.12
ENSG00000204677.12	FAM153CP	-0.44	1.53	-2.26318	0.0427205	0.584474	1.33	1.76	1.35	1.62	1.23	1.04	1.55	1.42	1.88	2.11
ENSG00000178814.17	OPLAH	-0.19	3.99	-2.26235	0.0427848	0.584839	3.9	4.08	3.98	3.9	3.99	3.7	4.01	4.12	4.08	4.1
ENSG00000143190.23	POU2F1	0.16	6.5	2.26106	0.0428854	0.585698	6.58	6.42	6.53	6.42	6.63	6.72	6.48	6.45	6.45	6.29
ENSG00000119812.19	FAM98A	-0.24	6.07	-2.25796	0.0431265	0.586291	5.96	6.19	5.72	5.92	6	6.17	5.97	6.11	6.39	6.29
ENSG00000104689.9	TNFRSF10A	-0.17	4.28	-2.25719	0.0431863	0.586291	4.2	4.37	4.3	4.19	4.06	4.24	4.26	4.43	4.37	4.41
ENSG00000204977.10	TRIM13	0.16	6.24	2.2566	0.043233	0.586291	6.32	6.16	6.46	6.24	6.27	6.31	6.22	6.21	5.99	6.22
ENSG00000084453.16	SLCO1A2	0.21	3.18	2.25617	0.0432663	0.586291	3.29	3.08	3.35	3.23	3.35	3.21	3.22	3.01	2.95	3.11
ENSG00000138795.10	LEF1	1.29	-2.25	2.25546	0.0433222	0.586291	-1.42	-2.44	-2.03	-1.01	-1.29	-2.1	-4.3	-2.33	-3.06	-1.89
ENSG00000284800.1	AC235565.2	2.16	-3.81	2.25528	0.0433361	0.586291	-2.33	-3.36	-2.61	-2.42	-3.67	-2.18	-1.34	-6.03	-6.23	-5.98
ENSG00000143641.10	GALNT2	-0.11	7.41	-2.25513	0.0433476	0.586291	7.35	7.46	7.28	7.36	7.37	7.4	7.41	7.51	7.51	7.43
ENSG00000169758.13	TMEM266	-0.26	2.77	-2.25506	0.0433538	0.586291	2.65	2.92	2.58	2.68	2.54	2.77	2.79	3.06	2.75	3.03
ENSG00000139163.15	ETNK1	0.14	7.49	2.25503	0.0433559	0.586291	7.56	7.42	7.57	7.54	7.57	7.56	7.53	7.44	7.22	7.48
ENSG00000163659.13	TIPARP	0.2	4.11	2.25483	0.0433713	0.586291	4.22	4.02	4.29	4.23	4.1	4.22	4.09	4.15	3.8	4
ENSG00000174498.14	IGDCC3	-0.14	6.13	-2.25468	0.043383	0.586291	6.06	6.2	5.94	6.1	6.02	6.17	6.15	6.16	6.29	6.2
ENSG00000141384.12	TAF4B	0.16	5.52	2.25413	0.0434264	0.586291	5.6	5.44	5.77	5.54	5.51	5.57	5.53	5.38	5.39	5.46
ENSG00000164615.5	CAMLG	0.13	6.15	2.25412	0.0434269	0.586291	6.21	6.08	6.29	6.23	6.14	6.18	6.13	6.14	6.02	6.03
ENSG00000127774.7	EMC6	-0.22	4.43	-2.25322	0.0434984	0.586291	4.33	4.54	4.31	4.3	4.37	4.3	4.31	4.4	4.76	4.67
ENSG00000152683.14	SLC30A6	0.2	6.35	2.25281	0.0435304	0.586291	6.44	6.25	6.52	6.46	6.46	6.33	6.47	6.31	5.99	6.22
ENSG00000135951.15	TSGA10	0.34	2.63	2.25278	0.0435324	0.586291	2.8	2.48	2.59	2.7	3.09	2.77	2.6	2.42	2.15	2.71
ENSG00000100413.17	POLR3H	-0.15	4.7	-2.25042	0.0437186	0.587807	4.63	4.77	4.67	4.58	4.54	4.7	4.77	4.71	4.83	4.77
ENSG00000136826.15	KLF4	0.36	1.63	2.25003	0.0437498	0.587807	1.83	1.47	1.82	2.02	1.65	1.74	1.55	1.13	1.51	1.6
ENSG00000104936.17	DMPK	-0.23	3.13	-2.24992	0.0437584	0.587807	3.03	3.24	3.13	3.01	3.01	2.94	3.02	3.27	3.35	3.31
ENSG00000203772.7	SPRN	-1.15	-2.16	-2.24893	0.0438368	0.588351	-2.32	-1.4	-3.62	-2.24	-3.44	-1.66	-1.98	-1.39	-1.37	-1.58
ENSG00000183615.6	FAM167B	0.95	-1.52	2.24762	0.0439414	0.588861	-0.91	-1.76	-1.42	-0.86	-0.82	-1.05	-2.72	-2.33	-1.1	-1.89
ENSG00000110888.17	CAPRIN2	0.13	5.92	2.2465	0.0440303	0.588861	5.98	5.86	5.94	5.99	6.02	5.97	5.79	5.86	5.8	5.97
ENSG00000100644.17	HIF1A	0.1	8.38	2.24614	0.0440584	0.588861	8.43	8.32	8.47	8.42	8.42	8.41	8.36	8.37	8.25	8.32
ENSG00000197162.9	ZNF785	-0.22	3.22	-2.24611	0.0440613	0.588861	3.11	3.34	2.94	3.19	3.1	3.18	3.26	3.19	3.46	3.4
ENSG00000070785.16	EIF2B3	0.16	5.54	2.24582	0.0440845	0.588861	5.62	5.46	5.67	5.66	5.65	5.49	5.49	5.59	5.35	5.41
ENSG00000121236.21	TRIM6	0.15	5.54	2.24559	0.0441024	0.588861	5.62	5.46	5.66	5.56	5.59	5.63	5.57	5.46	5.3	5.52
ENSG00000104964.14	TLE5	-0.21	6.79	-2.24512	0.0441399	0.588861	6.68	6.89	6.44	6.7	6.77	6.81	6.65	6.91	7.06	6.95
ENSG00000280433.1	FP565260.6	0.29	3.8	2.24425	0.0442094	0.58908	3.94	3.66	4	3.86	4.02	3.88	3.66	4.05	3.33	3.61
ENSG00000119801.13	YPEL5	0.17	5.59	2.24392	0.0442362	0.58908	5.68	5.51	5.58	5.76	5.75	5.62	5.63	5.62	5.4	5.39
ENSG00000152219.5	ARL14EP	0.17	5.31	2.24349	0.0442702	0.58908	5.39	5.22	5.54	5.3	5.28	5.46	5.32	5.27	5.21	5.1
ENSG00000172575.12	RASGRP1	0.28	3.19	2.24242	0.0443561	0.58908	3.33	3.05	3.52	3	3.49	3.28	3.1	3.08	2.94	3.06
ENSG00000052841.15	TTC17	0.13	6.67	2.24209	0.0443828	0.58908	6.73	6.61	6.77	6.73	6.77	6.67	6.69	6.65	6.46	6.63
ENSG00000104497.14	SNX16	0.24	4.02	2.24129	0.044447	0.58908	4.14	3.91	4.15	4.01	4.06	4.32	3.99	4.05	3.63	3.94
ENSG00000240972.2	MIF	-0.2	8.4	-2.24065	0.0444982	0.58908	8.31	8.5	8.47	8.34	8.39	8.03	8.35	8.51	8.62	8.54
ENSG00000274276.4	CBSL	-0.63	0.24	-2.23932	0.0446056	0.58908	0	0.58	0.44	0.27	-0.26	-0.72	0.28	0.54	0.45	0.89
ENSG00000164168.7	TMEM184C	0.13	6.21	2.23893	0.0446369	0.58908	6.28	6.14	6.4	6.21	6.24	6.25	6.18	6.19	6.05	6.14
ENSG00000129515.19	SNX6	0.2	7.04	2.23891	0.0446382	0.58908	7.13	6.94	7.29	7.13	7.07	7.04	7.09	7.03	6.67	6.96
ENSG00000137801.10	THBS1	0.19	5.99	2.23856	0.044667	0.58908	6.08	5.9	6.07	6.02	6.14	6.1	6.02	6.1	5.78	5.7
ENSG00000127995.17	CASD1	0.2	5.61	2.23836	0.0446825	0.58908	5.7	5.51	5.69	5.75	5.75	5.63	5.7	5.61	5.22	5.51
ENSG00000147676.14	MAL2	0.13	7.74	2.23832	0.0446859	0.58908	7.8	7.68	7.8	7.8	7.82	7.79	7.72	7.78	7.51	7.69
ENSG00000123989.14	CHPF	-0.21	5.93	-2.23831	0.044687	0.58908	5.82	6.04	5.66	6	5.92	5.72	5.87	6.06	6.26	5.94
ENSG00000120054.11	CPN1	-1.44	-3.04	-2.23742	0.0447592	0.589531	-3.03	-2.02	-4.36	-2.97	-3.07	-4.6	-2.43	-2.33	-1.37	-3.17
ENSG00000151364.17	KCTD14	-0.16	4.31	-2.23526	0.0449339	0.590456	4.23	4.39	4.22	4.22	4.2	4.3	4.36	4.29	4.44	4.47
ENSG00000177294.7	FBXO39	-2.01	-3.87	-2.23519	0.0449397	0.590456	-3.51	-2.42	-5.94	-2.68	-4.66	-6.18	-2.43	-4.44	-1.84	-2.81
ENSG00000263001.6	GTF2I	-0.11	8.67	-2.23513	0.0449445	0.590456	8.62	8.73	8.62	8.61	8.59	8.66	8.65	8.71	8.8	8.74
ENSG00000188191.15	PRKAR1B	-0.17	5.51	-2.23359	0.0450694	0.590456	5.42	5.59	5.58	5.33	5.44	5.34	5.48	5.52	5.72	5.62
ENSG00000197153.4	HIST1H3J	-0.18	7.04	-2.23345	0.0450811	0.590456	6.95	7.13	7.21	6.95	6.88	6.75	7.18	7.06	7.12	7.16
ENSG00000064195.7	DLX3	-1.7	-2.92	-2.23332	0.0450912	0.590456	-2.91	-1.81	-3.13	-3.82	-2	-6.18	-1.64	-1.94	-2.77	-1.89
ENSG00000249931.4	GOLGA8K	1.88	-2.14	2.2331	0.0451097	0.590456	-1.02	-2.42	-1.86	-1.74	-0.17	-0.92	-5.89	-1.94	-0.97	-3.65
ENSG00000169105.7	CHST14	-0.17	4.43	-2.23274	0.0451392	0.590456	4.34	4.52	4.26	4.34	4.45	4.33	4.39	4.58	4.62	4.46
ENSG00000141556.21	TBCD	-0.13	6.39	-2.23192	0.0452059	0.590456	6.32	6.45	6.28	6.3	6.33	6.36	6.35	6.5	6.57	6.38
ENSG00000186480.13	INSIG1	-0.27	5.4	-2.23188	0.0452093	0.590456	5.27	5.53	5.32	5.26	5.03	5.45	5.32	5.3	5.76	5.74
ENSG00000149311.18	ATM	0.17	6.85	2.23132	0.0452547	0.590553	6.93	6.76	6.94	6.88	7.05	6.84	6.87	6.89	6.58	6.72
ENSG00000159267.14	HLCS	0.17	4.62	2.23071	0.0453044	0.590706	4.71	4.54	4.61	4.73	4.73	4.75	4.6	4.64	4.56	4.33
ENSG00000132423.12	COQ3	0.19	3.79	2.22929	0.0454208	0.590708	3.88	3.7	3.94	3.89	3.93	3.78	3.77	3.61	3.8	3.6
ENSG00000138138.13	ATAD1	0.14	6.71	2.22929	0.0454213	0.590708	6.78	6.64	6.78	6.79	6.82	6.74	6.75	6.71	6.47	6.64
ENSG00000134548.11	SPX	0.49	0.57	2.22924	0.0454249	0.590708	0.84	0.39	0.6	0.89	0.85	0.87	0.45	0.54	-0.16	0.53
ENSG00000163638.13	ADAMTS9	0.58	0.75	2.22749	0.0455689	0.590708	1.08	0.5	1.02	1.06	1.22	0.89	0.3	-0.3	0.99	0.82
ENSG00000103723.14	AP3B2	-0.19	3.5	-2.22711	0.0455997	0.590708	3.42	3.6	3.35	3.52	3.41	3.36	3.49	3.67	3.63	3.59
ENSG00000197863.9	ZNF790	0.19	3.59	2.22696	0.0456125	0.590708	3.68	3.5	3.65	3.63	3.83	3.6	3.5	3.57	3.43	3.48
ENSG00000113494.17	PRLR	-0.31	1.69	-2.22665	0.045638	0.590708	1.55	1.86	1.42	1.67	1.58	1.42	2.03	1.87	1.76	1.74
ENSG00000244405.8	ETV5	0.12	6.54	2.22611	0.0456828	0.590708	6.6	6.48	6.53	6.64	6.63	6.59	6.54	6.53	6.45	6.39
ENSG00000164284.15	GRPEL2	0.15	7.76	2.22597	0.0456938	0.590708	7.83	7.69	7.79	7.86	7.85	7.83	7.82	7.8	7.54	7.58
ENSG00000268916.6	CSAG3	-1.39	-2.86	-2.22441	0.0458228	0.590708	-2.86	-1.91	-2.48	-4.56	-2.54	-4.6	-2.43	-2.57	-1.98	-1.73
ENSG00000167676.4	PLIN4	0.56	0.43	2.22391	0.0458644	0.590708	0.74	0.23	0.63	0.75	0.65	0.76	0.59	0.54	-0.45	0
ENSG00000105255.11	FSD1	-0.15	5.57	-2.2233	0.0459145	0.590708	5.5	5.65	5.53	5.62	5.51	5.34	5.63	5.61	5.66	5.69
ENSG00000137185.12	ZSCAN9	0.22	3.93	2.22285	0.045952	0.590708	4.04	3.83	4.23	3.99	3.97	3.98	4.01	3.83	3.61	3.84
ENSG00000107831.12	FGF8	-0.72	-0.86	-2.22237	0.0459923	0.590708	-1.07	-0.41	-1.42	-0.72	-1.2	-1.54	-0.16	-0.6	-0.45	-0.77
ENSG00000221829.9	FANCG	-0.12	5.83	-2.22228	0.0459993	0.590708	5.77	5.89	5.87	5.75	5.76	5.7	5.9	5.86	5.93	5.87
ENSG00000188760.10	TMEM198	-0.23	2.98	-2.22154	0.0460604	0.590708	2.88	3.1	3	2.87	2.92	2.67	3.02	3.07	3.23	3.04
ENSG00000178567.7	EPM2AIP1	-0.22	4.2	-2.22105	0.0461017	0.590708	4.09	4.31	3.92	4.02	4.22	4.18	4.25	4.22	4.22	4.55
ENSG00000136436.14	CALCOCO2	0.15	5.29	2.2201	0.0461804	0.590708	5.36	5.21	5.32	5.36	5.36	5.4	5.16	5.39	5.15	5.13
ENSG00000126247.10	CAPNS1	-0.12	6.77	-2.22004	0.0461853	0.590708	6.71	6.83	6.72	6.69	6.69	6.73	6.74	6.77	6.95	6.86
ENSG00000081181.8	ARG2	0.15	6.16	2.21986	0.0462005	0.590708	6.24	6.09	6.32	6.21	6.24	6.17	6.12	6.17	5.91	6.15
ENSG00000174292.12	TNK1	-0.25	3.13	-2.21902	0.0462707	0.590708	3.02	3.26	2.95	2.96	3.02	3.12	3.15	3.1	3.54	3.23
ENSG00000172269.19	DPAGT1	-0.17	5.16	-2.21882	0.0462871	0.590708	5.08	5.25	4.9	5.07	5.08	5.25	5.16	5.25	5.31	5.27
ENSG00000084674.14	APOB	-0.56	-0.1	-2.21871	0.0462963	0.590708	-0.3	0.23	-0.58	-0.36	-0.41	-0.16	-0.21	0.27	0.31	0.33
ENSG00000144596.13	GRIP2	-0.26	2.77	-2.21821	0.046338	0.590708	2.65	2.91	2.55	2.66	2.77	2.57	2.69	2.79	2.99	3.11
ENSG00000077232.18	DNAJC10	0.1	7.95	2.21812	0.0463456	0.590708	8	7.9	7.99	8.02	8.01	7.97	7.95	7.93	7.86	7.85
ENSG00000183307.3	TMEM121B	-0.29	2.08	-2.21804	0.0463525	0.590708	1.95	2.24	1.79	2.01	1.98	1.94	2.26	2.01	2.43	2.21
ENSG00000134531.10	EMP1	-0.93	-1.08	-2.21799	0.0463564	0.590708	-1.35	-0.52	-1.42	-1.5	-2.34	-0.9	-0.4	-0.3	-0.35	-1.45
ENSG00000157827.20	FMNL2	0.11	6.74	2.21785	0.0463688	0.590708	6.8	6.68	6.74	6.8	6.78	6.85	6.63	6.73	6.72	6.65
ENSG00000072201.13	LNX1	-0.3	2.46	-2.21686	0.0464517	0.591244	2.32	2.62	2.36	2.38	2.28	2.2	2.86	2.44	2.38	2.76
ENSG00000112343.11	TRIM38	0.45	1.75	2.21643	0.046487	0.591244	2	1.53	2.35	2.12	1.56	1.92	1.63	1.5	1.79	1.12
ENSG00000136002.18	ARHGEF4	-0.2	4.27	-2.21588	0.0465339	0.591357	4.18	4.37	4.27	4.25	4.16	4.03	4.41	4.34	4.52	4.2
ENSG00000111981.5	ULBP1	0.34	3.05	2.21372	0.0467154	0.59137	3.22	2.89	3.06	3.32	3.41	3.06	2.95	3.31	2.71	2.56
ENSG00000104774.13	MAN2B1	-0.13	5.35	-2.2136	0.0467249	0.59137	5.28	5.41	5.32	5.29	5.32	5.21	5.42	5.42	5.46	5.35
ENSG00000161647.18	MPP3	-0.28	2.11	-2.21359	0.046726	0.59137	1.98	2.26	1.79	2.21	1.88	1.98	2.23	2.29	2.26	2.23
ENSG00000134049.6	IER3IP1	0.18	5.55	2.21299	0.0467766	0.59137	5.64	5.46	5.77	5.69	5.58	5.53	5.54	5.54	5.25	5.51
ENSG00000162878.13	PKDCC	0.21	5.93	2.21283	0.0467899	0.59137	6.04	5.83	6.34	5.93	5.95	5.94	5.95	5.89	5.75	5.72
ENSG00000178927.18	CYBC1	-0.14	4.96	-2.21283	0.04679	0.59137	4.9	5.03	4.93	4.82	4.95	4.86	4.95	5.01	5.1	5.07
ENSG00000072952.18	MRVI1	0.23	3.03	2.21268	0.0468027	0.59137	3.15	2.93	3.03	3.22	3.16	3.17	3.08	3	2.88	2.74
ENSG00000121413.12	ZSCAN18	-0.13	5.7	-2.21225	0.0468393	0.59137	5.64	5.77	5.72	5.67	5.62	5.53	5.76	5.83	5.69	5.79
ENSG00000183060.15	LYSMD4	-0.17	4.24	-2.2109	0.0469532	0.592326	4.16	4.33	4.18	4.18	4.1	4.19	4.18	4.4	4.41	4.32
ENSG00000164651.16	SP8	-0.49	0.41	-2.2099	0.0470375	0.59268	0.21	0.7	-0.06	-0.08	0.36	0.39	0.93	0.71	0.51	0.5
ENSG00000121621.7	KIF18A	0.15	5.83	2.20865	0.0471438	0.59268	5.9	5.75	5.97	5.95	5.8	5.88	5.8	5.79	5.58	5.83
ENSG00000124171.9	PARD6B	0.14	6.22	2.20745	0.0472462	0.59268	6.29	6.15	6.32	6.27	6.29	6.29	6.29	6.21	6	6.09
ENSG00000110330.8	BIRC2	0.21	6.09	2.20561	0.0474026	0.59268	6.2	5.99	6.3	6.21	6.17	6.1	6.18	6.1	5.68	5.99
ENSG00000010322.16	NISCH	-0.12	6.42	-2.20398	0.0475423	0.59268	6.36	6.48	6.31	6.33	6.41	6.38	6.45	6.42	6.55	6.48
ENSG00000177989.13	ODF3B	-1.88	-3.73	-2.20384	0.0475544	0.59268	-3.4	-2.36	-5.94	-2.68	-6.24	-3.86	-2.72	-1.94	-3.91	-2.52
ENSG00000103024.7	NME3	-0.28	5.07	-2.20377	0.0475606	0.59268	4.94	5.2	5.22	5.08	4.95	4.48	5.22	5.27	5.2	5.13
ENSG00000070886.12	EPHA8	-0.23	2.93	-2.20374	0.0475632	0.59268	2.82	3.04	2.99	2.74	2.88	2.64	3.08	3.01	3.11	2.96
ENSG00000136492.8	BRIP1	0.13	5.27	2.203	0.0476262	0.59268	5.34	5.21	5.39	5.33	5.29	5.32	5.21	5.25	5.15	5.23
ENSG00000172508.10	CARNS1	-0.67	-0.32	-2.2024	0.047678	0.59268	-0.56	0.07	-0.66	-0.53	-0.96	-0.51	-0.11	-0.2	-0.3	0.65
ENSG00000172059.11	KLF11	0.19	4.13	2.20155	0.0477509	0.59268	4.22	4.04	4.03	4.31	4.34	4.21	4.09	4.09	4.06	3.89
ENSG00000137770.14	CTDSPL2	0.13	6.01	2.20135	0.0477679	0.59268	6.08	5.94	6.11	5.98	6.08	6.14	6.03	5.97	5.83	5.95
ENSG00000130584.11	ZBTB46	-0.14	5.2	-2.2013	0.0477722	0.59268	5.13	5.27	5.07	5.06	5.17	5.21	5.19	5.31	5.35	5.22
ENSG00000188566.13	NDOR1	-0.2	3.81	-2.20119	0.0477822	0.59268	3.71	3.92	3.49	3.83	3.76	3.75	3.77	3.93	4	3.95
ENSG00000172985.10	SH3RF3	0.55	0.96	2.20115	0.047785	0.59268	1.26	0.73	0.57	1.45	1.56	1.33	0.59	0.6	1.05	0.53
ENSG00000116337.17	AMPD2	-0.13	5.38	-2.2009	0.0478066	0.59268	5.32	5.44	5.3	5.3	5.27	5.38	5.42	5.39	5.54	5.43
ENSG00000133119.13	RFC3	0.17	6.13	2.2003	0.0478582	0.59268	6.21	6.04	6.3	6.21	6.23	6.1	6.17	6.15	5.84	6
ENSG00000182552.15	RWDD4	0.16	5.5	2.20026	0.0478615	0.59268	5.58	5.42	5.71	5.62	5.49	5.52	5.44	5.51	5.25	5.48
ENSG00000103253.18	HAGHL	-0.28	4.06	-2.19974	0.0479069	0.59268	3.92	4.2	4.22	4.02	3.95	3.51	4.31	4.28	4.11	4.11
ENSG00000156869.13	FRRS1	0.22	3.38	2.19947	0.0479298	0.59268	3.5	3.28	3.7	3.44	3.51	3.32	3.41	3.27	3.18	3.2
ENSG00000078487.17	ZCWPW1	-0.56	0.04	-2.19838	0.048024	0.59268	-0.16	0.38	-0.52	0.05	-0.41	-0.07	0.62	0.2	0.49	0
ENSG00000175216.14	CKAP5	0.13	8.57	2.19756	0.0480955	0.59268	8.63	8.51	8.5	8.64	8.71	8.66	8.52	8.6	8.45	8.45
ENSG00000102901.13	CENPT	-0.14	5.08	-2.19753	0.0480977	0.59268	5.01	5.15	5.02	4.94	5.08	4.99	5.08	5.16	5.11	5.23
ENSG00000083520.15	DIS3	0.11	6.74	2.19746	0.0481041	0.59268	6.79	6.68	6.82	6.75	6.8	6.79	6.76	6.69	6.6	6.67
ENSG00000205359.9	SLCO6A1	1.29	-2.32	2.19731	0.0481167	0.59268	-1.46	-2.5	-0.9	-1.28	-2	-2.48	-3.57	-2.33	-3.91	-2.07
ENSG00000122481.17	RWDD3	0.22	3.71	2.19719	0.0481269	0.59268	3.82	3.61	3.95	3.69	3.79	3.83	3.66	3.63	3.38	3.75
ENSG00000167971.15	CASKIN1	-0.39	2.21	-2.19711	0.0481344	0.59268	2.04	2.41	1.77	2	2.09	2.22	2.15	2.3	2.87	2.26
ENSG00000162004.17	CCDC78	-0.37	2.29	-2.19695	0.0481476	0.59268	2.13	2.49	2.42	1.87	2.15	2.01	2.3	2.28	2.42	2.9
ENSG00000168060.16	NAALADL1	-0.5	0.64	-2.19683	0.0481587	0.59268	0.42	0.93	0.04	0.46	0.68	0.32	0.88	0.89	0.57	1.26
ENSG00000121481.11	RNF2	0.17	6.33	2.19565	0.0482612	0.59268	6.41	6.24	6.47	6.39	6.43	6.36	6.44	6.32	6.01	6.2
ENSG00000115816.15	CEBPZ	0.09	8.53	2.19558	0.0482668	0.59268	8.57	8.48	8.61	8.57	8.56	8.56	8.5	8.49	8.43	8.49
ENSG00000214022.11	REPIN1	-0.13	6.14	-2.19529	0.0482919	0.59268	6.08	6.2	6.09	6.15	6.05	6.02	6.13	6.21	6.31	6.16
ENSG00000120539.14	MASTL	0.12	6.01	2.19494	0.0483222	0.59268	6.07	5.95	6.15	6.04	6.02	6.08	6.03	5.93	5.95	5.9
ENSG00000175868.14	CALCB	0.33	2.83	2.19472	0.0483419	0.59268	3	2.69	2.96	3.1	3.16	2.72	2.94	2.78	2.29	2.69
ENSG00000126773.13	PCNX4	0.14	6.01	2.19469	0.0483442	0.59268	6.08	5.94	6.06	6.11	6.09	6.05	5.94	6.09	5.83	5.91
ENSG00000229809.8	ZNF688	-0.48	1.68	-2.19405	0.0484003	0.59268	1.47	1.94	1.56	1.72	1.68	0.81	2.22	2.04	1.9	1.54
ENSG00000101187.16	SLCO4A1	-0.17	4	-2.19372	0.0484286	0.59268	3.92	4.08	4.01	3.91	3.82	3.91	4.12	4	4.17	4.03
ENSG00000180509.12	KCNE1	-1.69	-3.19	-2.1937	0.0484303	0.59268	-3.05	-2.04	-3.62	-6.14	-1.82	-4.6	-2.19	-2.7	-2.45	-1.98
ENSG00000169220.18	RGS14	-0.19	4.01	-2.19076	0.0486877	0.594895	3.92	4.11	3.86	4.07	3.81	3.92	4.05	3.98	4.22	4.17
ENSG00000093183.14	SEC22C	-0.14	5.52	-2.19068	0.0486939	0.594895	5.45	5.59	5.58	5.43	5.37	5.41	5.63	5.6	5.47	5.65
ENSG00000146802.12	TMEM168	0.23	4.67	2.18973	0.0487773	0.594895	4.78	4.56	4.99	4.75	4.69	4.7	4.76	4.62	4.25	4.58
ENSG00000167552.14	TUBA1A	-0.15	8.57	-2.18924	0.0488202	0.594895	8.49	8.64	8.68	8.44	8.44	8.42	8.72	8.58	8.56	8.71
ENSG00000127870.17	RNF6	0.15	5.49	2.1892	0.0488238	0.594895	5.56	5.42	5.53	5.49	5.61	5.62	5.51	5.48	5.25	5.43
ENSG00000151917.18	BEND6	0.32	2.75	2.18901	0.0488409	0.594895	2.92	2.6	2.77	2.65	3.13	3.08	2.77	2.27	2.68	2.66
ENSG00000198162.12	MAN1A2	0.13	5.92	2.18742	0.0489807	0.59613	5.98	5.85	5.87	5.97	6.01	6.09	5.92	5.86	5.85	5.78
ENSG00000165806.19	CASP7	0.23	3.19	2.18542	0.0491571	0.597809	3.31	3.09	3.47	3.29	3.19	3.27	3.24	2.94	2.95	3.18
ENSG00000128000.16	ZNF780B	0.14	5.27	2.18436	0.0492509	0.598482	5.34	5.2	5.41	5.31	5.33	5.3	5.26	5.28	5.08	5.17
ENSG00000149600.11	COMMD7	-0.14	5.06	-2.18375	0.0493046	0.598666	4.99	5.13	4.88	5.05	5.05	4.97	5.11	5.07	5.21	5.14
ENSG00000149054.16	ZNF215	0.15	4.74	2.18241	0.0494241	0.599598	4.82	4.67	4.8	4.84	4.84	4.79	4.66	4.81	4.61	4.59
ENSG00000164118.13	CEP44	0.24	5.71	2.18202	0.0494585	0.599598	5.83	5.6	5.92	5.81	5.87	5.72	5.75	5.82	5.22	5.59
ENSG00000196867.7	ZFP28	0.34	1.3	2.18088	0.0495597	0.600357	1.49	1.17	1.33	1.34	1.53	1.67	1.17	1.19	1.1	1.08
ENSG00000040933.15	INPP4A	0.11	5.85	2.17846	0.0497763	0.601927	5.91	5.8	5.95	5.93	5.83	5.92	5.81	5.79	5.8	5.77
ENSG00000239521.8	CASTOR3	-0.26	2.37	-2.17816	0.0498027	0.601927	2.26	2.5	2.34	2.25	2.22	2.17	2.52	2.3	2.64	2.52
ENSG00000058866.15	DGKG	0.76	-0.68	2.17809	0.0498091	0.601927	-0.21	-0.94	-0.33	-0.47	-0.57	0.23	-1.36	-0.82	-0.5	-1.58
ENSG00000148688.13	RPP30	0.13	5.68	2.1777	0.0498443	0.601927	5.75	5.62	5.82	5.82	5.69	5.67	5.65	5.61	5.55	5.66
ENSG00000157502.13	PWWP3B	0.37	2.54	2.1754	0.0500507	0.603951	2.73	2.37	2.88	2.89	2.5	2.62	2.58	2.65	1.89	2.33
ENSG00000204991.11	SPIRE2	-0.2	3.11	-2.17444	0.0501368	0.604	3.02	3.21	3.09	3.1	2.89	2.97	3.2	3.27	3.21	3.16
ENSG00000143624.14	INTS3	-0.14	6.79	-2.17386	0.0501887	0.604	6.73	6.86	6.63	6.75	6.7	6.83	6.74	6.85	6.97	6.89
ENSG00000140807.7	NKD1	0.2	3.7	2.17377	0.0501972	0.604	3.81	3.6	3.74	3.93	3.64	3.89	3.54	3.63	3.7	3.51
ENSG00000105664.11	COMP	1.95	-3.39	2.17362	0.0502103	0.604	-2.1	-3.16	-1.42	-2.97	-3.07	-2.28	-3.08	-6.03	-6.23	-2.07
ENSG00000261247.1	GOLGA8T	-2.11	-1.67	-2.17258	0.0503042	0.604388	-2.01	-0.51	-0.72	-0.58	-3.4	-6.18	0.6	-0.63	-1.77	-0.67
ENSG00000114279.13	FGF12	-0.19	3.55	-2.17239	0.0503218	0.604388	3.46	3.65	3.42	3.43	3.51	3.47	3.7	3.61	3.52	3.78
ENSG00000164104.11	HMGB2	0.11	8.07	2.17197	0.0503592	0.604388	8.12	8.01	8.09	8.12	8.13	8.14	8.07	8.07	7.92	7.99
ENSG00000085788.13	DDHD2	0.17	4.57	2.17132	0.0504182	0.604629	4.66	4.48	4.69	4.66	4.73	4.52	4.63	4.47	4.34	4.5
ENSG00000133619.17	KRBA1	-0.25	2.97	-2.17078	0.0504671	0.60475	2.86	3.1	2.88	2.68	2.96	2.88	2.91	2.98	3.31	3.18
ENSG00000118690.13	ARMC2	-0.48	1.11	-2.1702	0.0505198	0.604914	0.92	1.36	1.16	1.08	0.23	1.06	1.21	1.19	1.41	1.54
ENSG00000254004.7	ZNF260	0.12	6.57	2.16685	0.0508245	0.605014	6.63	6.51	6.62	6.65	6.54	6.7	6.52	6.54	6.43	6.56
ENSG00000150510.16	FAM124A	-0.2	4.87	-2.16556	0.0509425	0.605014	4.78	4.97	4.63	4.83	4.7	4.95	4.83	4.94	5.16	4.94
ENSG00000131951.11	LRRC9	0.57	1.06	2.16546	0.0509513	0.605014	1.38	0.8	1.56	1.19	1.39	1.27	1.41	0.24	1.24	0.17
ENSG00000055130.17	CUL1	-0.13	6.82	-2.16487	0.0510051	0.605014	6.76	6.88	6.69	6.7	6.8	6.83	6.8	6.82	7	6.9
ENSG00000116983.13	HPCAL4	-0.39	1.69	-2.16453	0.051037	0.605014	1.52	1.9	1.56	1.81	1.21	1.41	2.17	1.55	1.86	1.95
ENSG00000185885.16	IFITM1	-0.12	8.22	-2.1643	0.0510581	0.605014	8.16	8.28	8.26	8.19	8.15	8.06	8.25	8.31	8.21	8.35
ENSG00000161920.10	MED11	-0.22	3.61	-2.16409	0.0510767	0.605014	3.51	3.72	3.71	3.48	3.54	3.29	3.65	3.72	3.63	3.88
ENSG00000173264.14	GPR137	-0.19	3.65	-2.16321	0.0511576	0.605014	3.56	3.75	3.46	3.58	3.67	3.51	3.7	3.64	3.91	3.75
ENSG00000204219.10	TCEA3	-1.27	-2.6	-2.16197	0.0512711	0.605014	-2.68	-1.72	-3.62	-4.56	-2.54	-2.28	-1.64	-1.51	-2.14	-2.52
ENSG00000153721.19	CNKSR3	0.24	2.92	2.16143	0.0513208	0.605014	3.05	2.82	3.17	2.84	3.06	3.09	2.9	2.92	2.72	2.69
ENSG00000139687.15	RB1	0.13	5.36	2.16123	0.0513395	0.605014	5.42	5.3	5.37	5.43	5.46	5.43	5.37	5.31	5.18	5.31
ENSG00000132622.11	HSPA12B	-0.24	3	-2.15986	0.0514663	0.605014	2.88	3.13	2.74	2.66	3.03	3.08	3.09	3.13	3.14	3.14
ENSG00000251503.8	CENPS-CORT	0.77	0.49	2.1596	0.0514899	0.605014	0.88	0.2	0.09	1.18	1.44	0.65	0.86	0.06	-0.58	0.22
ENSG00000144893.12	MED12L	0.16	4.92	2.15926	0.051521	0.605014	5	4.85	4.89	4.95	5.12	5.05	4.73	4.9	4.94	4.8
ENSG00000198860.12	TSEN15	0.22	6.43	2.15924	0.0515234	0.605014	6.54	6.32	6.59	6.55	6.65	6.36	6.54	6.45	6.04	6.26
ENSG00000185262.9	UBALD2	-0.27	3.02	-2.15899	0.0515463	0.605014	2.89	3.16	2.63	3.17	2.78	2.95	3.03	3.07	3.3	3.21
ENSG00000101574.15	METTL4	0.24	4.69	2.15826	0.0516138	0.605014	4.8	4.58	4.87	4.85	4.85	4.64	4.79	4.71	4.24	4.55
ENSG00000177301.15	KCNA2	1.35	-1.29	2.15822	0.0516171	0.605014	-0.5	-1.64	-0.81	-0.36	-1.2	-0.03	-1.13	-1.27	-1.1	-4.39
ENSG00000197050.11	ZNF420	0.2	4.75	2.1581	0.0516282	0.605014	4.85	4.65	4.97	4.81	4.76	4.83	4.81	4.74	4.39	4.66
ENSG00000171004.18	HS6ST2	0.26	3.95	2.15782	0.0516545	0.605014	4.08	3.82	4.33	3.97	3.98	4.02	4.05	3.91	3.49	3.81
ENSG00000102317.18	RBM3	-0.15	5.8	-2.15732	0.0517009	0.605014	5.73	5.87	5.77	5.76	5.68	5.7	5.98	5.74	5.79	5.98
ENSG00000151779.13	NBAS	0.13	6.84	2.15655	0.051772	0.605014	6.9	6.78	6.94	6.94	6.88	6.83	6.88	6.81	6.65	6.74
ENSG00000107938.18	EDRF1	0.14	6.07	2.15566	0.0518552	0.605014	6.14	6	6.12	6.18	6.1	6.16	6.12	6	5.83	6.07
ENSG00000267909.3	CCDC177	-0.27	2.3	-2.1554	0.0518793	0.605014	2.19	2.44	2.22	2.02	2.21	2.23	2.24	2.41	2.6	2.46
ENSG00000143416.21	SELENBP1	-0.17	4	-2.15516	0.0519012	0.605014	3.92	4.09	4.03	3.86	3.91	3.84	4.21	4.08	3.99	4.05
ENSG00000086967.10	MYBPC2	-0.38	1.7	-2.15412	0.0519986	0.605014	1.53	1.91	1.37	1.7	1.63	1.35	2.03	1.53	2.21	1.8
ENSG00000178718.6	RPP25	-0.15	5.18	-2.15383	0.0520255	0.605014	5.1	5.25	5.22	5.1	5.1	5	5.14	5.34	5.26	5.25
ENSG00000163704.12	PRRT3	-0.27	3.11	-2.15265	0.0521357	0.605014	2.99	3.25	3.08	2.7	3.04	3.11	2.97	3.39	3.36	3.25
ENSG00000113319.13	RASGRF2	-0.18	4.51	-2.15252	0.0521479	0.605014	4.43	4.61	4.27	4.54	4.47	4.42	4.46	4.72	4.64	4.57
ENSG00000143858.12	SYT2	-0.21	4.91	-2.15244	0.0521547	0.605014	4.81	5.02	4.63	4.82	4.84	4.96	4.88	5.1	5.23	4.86
ENSG00000232653.8	GOLGA8N	0.43	1.03	2.1523	0.0521677	0.605014	1.27	0.86	1.14	1.07	1.48	1.28	0.73	1.03	0.43	1.13
ENSG00000159885.14	ZNF222	0.28	2.57	2.15211	0.0521856	0.605014	2.72	2.45	2.75	2.76	2.82	2.53	2.38	2.77	2.29	2.29
ENSG00000196150.13	ZNF250	0.22	3.64	2.15193	0.052203	0.605014	3.76	3.53	3.98	3.7	3.58	3.76	3.69	3.49	3.55	3.38
ENSG00000119772.16	DNMT3A	-0.16	7.21	-2.15101	0.0522889	0.605014	7.12	7.29	6.96	7.07	7.19	7.28	7.22	7.29	7.43	7.21
ENSG00000140522.12	RLBP1	-1.73	-3.6	-2.1507	0.0523177	0.605014	-3.36	-2.33	-4.36	-6.14	-4.66	-2.72	-3.57	-2.86	-3.06	-1.45
ENSG00000104299.15	INTS9	-0.16	4.49	-2.1506	0.0523276	0.605014	4.41	4.56	4.39	4.41	4.44	4.4	4.42	4.51	4.65	4.66
ENSG00000140600.17	SH3GL3	0.18	3.71	2.15003	0.0523812	0.605014	3.81	3.62	3.89	3.88	3.79	3.65	3.58	3.67	3.56	3.66
ENSG00000073969.18	NSF	0.13	5.71	2.14994	0.0523891	0.605014	5.77	5.64	5.82	5.77	5.69	5.81	5.73	5.68	5.6	5.57
ENSG00000109971.14	HSPA8	-0.27	10.34	-2.14932	0.0524477	0.605014	10.2	10.47	10.36	10.09	10.08	10.29	10.27	10.16	10.72	10.75
ENSG00000149262.17	INTS4	0.15	5.35	2.1484	0.0525344	0.605014	5.42	5.28	5.36	5.42	5.37	5.55	5.38	5.32	5.26	5.17
ENSG00000180113.16	TDRD6	1.29	-3.2	2.1478	0.05259	0.605014	-2.22	-3.09	-2.24	-2.24	-2.78	-3.01	-3.08	-4.44	-4.64	-3.17
ENSG00000161981.10	SNRNP25	-0.13	5.12	-2.14758	0.0526115	0.605014	5.06	5.19	5.09	4.99	5.1	5.04	5.12	5.13	5.24	5.25
ENSG00000101463.6	SYNDIG1	-0.35	1.76	-2.14756	0.0526129	0.605014	1.61	1.95	1.83	1.71	1.42	1.38	2	1.95	1.66	2.12
ENSG00000153246.13	PLA2R1	-0.38	1.05	-2.1465	0.052713	0.605014	0.9	1.26	0.93	0.73	0.65	1.13	1.23	1.11	1.21	1.41
ENSG00000079387.14	SENP1	0.14	5.05	2.14581	0.0527782	0.605014	5.12	4.98	5.14	5.03	5.18	5.14	5.08	4.87	5.03	4.94
ENSG00000162650.16	ATXN7L2	-0.34	2.76	-2.14566	0.0527922	0.605014	2.6	2.92	3	2.55	2.63	2.19	2.72	2.83	2.95	3.17
ENSG00000137145.20	DENND4C	0.11	5.68	2.14548	0.0528094	0.605014	5.73	5.62	5.75	5.72	5.69	5.77	5.63	5.66	5.58	5.61
ENSG00000135828.11	RNASEL	0.44	1.41	2.14502	0.0528531	0.605014	1.64	1.23	1.61	1.77	1.44	1.67	1.78	1.28	0.95	0.77
ENSG00000092140.16	G2E3	0.17	7.79	2.14472	0.0528812	0.605014	7.88	7.7	7.91	7.87	7.85	7.86	7.84	7.79	7.41	7.76
ENSG00000196482.17	ESRRG	0.32	1.79	2.14448	0.0529041	0.605014	1.97	1.65	2.02	1.75	1.88	2.17	1.68	1.78	1.62	1.46
ENSG00000180257.13	ZNF816	0.18	4.53	2.14375	0.0529736	0.605014	4.62	4.45	4.63	4.5	4.67	4.67	4.49	4.57	4.26	4.47
ENSG00000198301.12	SDAD1	0.11	6.64	2.14329	0.0530164	0.605014	6.7	6.59	6.61	6.71	6.74	6.72	6.55	6.62	6.61	6.57
ENSG00000112210.12	RAB23	0.17	5.8	2.14296	0.0530482	0.605014	5.88	5.72	6.02	5.81	5.82	5.87	5.88	5.75	5.51	5.71
ENSG00000179869.15	ABCA13	-1.66	-2.22	-2.14165	0.0531729	0.605014	-2.33	-1.25	-1.69	-1.89	-2.34	-6.18	-1.24	-1.17	-1.47	-1.73
ENSG00000118733.16	OLFM3	0.85	-0.98	2.1413	0.0532063	0.605014	-0.46	-1.25	-0.39	-0.93	-1.03	0.12	-0.76	-1.78	-1.37	-1.73
ENSG00000160200.17	CBS	-0.12	8.92	-2.14109	0.0532264	0.605014	8.86	8.98	8.82	8.89	8.88	8.83	8.84	8.95	9.07	9.05
ENSG00000144227.5	NXPH2	0.32	1.85	2.14075	0.0532582	0.605014	2.02	1.72	1.97	1.86	2.29	1.89	1.87	1.65	1.64	1.63
ENSG00000148331.12	ASB6	-0.15	4.24	-2.14044	0.053288	0.605014	4.16	4.32	4.12	4.27	4.09	4.17	4.32	4.26	4.33	4.34
ENSG00000184489.11	PTP4A3	-0.15	4.96	-2.1402	0.053311	0.605014	4.89	5.03	4.93	4.97	4.89	4.74	5.07	4.97	5	5.07
ENSG00000140090.17	SLC24A4	0.49	0.16	2.13973	0.0533558	0.605014	0.45	-0.02	0.08	0.43	0.47	0.64	-0.21	-0.15	0.04	0
ENSG00000260325.1	HSPB9	-1.59	-2.33	-2.13954	0.0533743	0.605014	-2.46	-1.31	-5.94	-1.5	-1.85	-3.38	-1.13	-1.78	-1.7	-1.33
ENSG00000285258.1	ATXN7	2.53	1.18	2.1392	0.0534062	0.605014	2.48	0.37	2.34	1.41	2.74	3.38	2.31	1.32	1.88	-5.98
ENSG00000173269.14	MMRN2	-0.35	1.42	-2.13874	0.0534507	0.605014	1.28	1.61	1.39	1.19	1.12	1.3	1.69	1.46	1.84	1.36
ENSG00000113658.18	SMAD5	0.12	6.95	2.13848	0.0534748	0.605014	7.01	6.89	7.02	7.04	6.99	7	7.03	6.85	6.79	6.9
ENSG00000145365.11	TIFA	0.32	2.83	2.13825	0.0534971	0.605014	3	2.69	3.12	3.17	2.81	2.85	2.89	2.88	2.28	2.66
ENSG00000196466.10	ZNF799	0.22	3.26	2.13807	0.0535141	0.605014	3.37	3.16	3.25	3.27	3.49	3.43	3.18	3.06	3.05	3.33
ENSG00000140931.20	CMTM3	-0.17	4.42	-2.13805	0.0535166	0.605014	4.34	4.5	4.22	4.33	4.47	4.31	4.49	4.43	4.64	4.45
ENSG00000133247.14	KMT5C	-0.15	4.22	-2.13764	0.0535558	0.605014	4.15	4.3	4.2	4.17	4.13	4.09	4.32	4.21	4.28	4.38
ENSG00000185339.8	TCN2	-0.18	5.05	-2.13721	0.0535964	0.605014	4.96	5.14	5.13	5.09	4.83	4.79	5.2	5.12	5.11	5.11
ENSG00000167861.16	HID1	-0.2	3.08	-2.13709	0.0536082	0.605014	2.99	3.19	3.02	3.06	2.84	3.02	3.05	3.24	3.22	3.23
ENSG00000127415.13	IDUA	-0.67	0.19	-2.13701	0.0536158	0.605014	-0.06	0.56	-0.39	0.05	-0.52	0.32	-0.11	1	0.85	0.29
ENSG00000145331.14	TRMT10A	0.23	2.87	2.13669	0.0536465	0.605014	2.99	2.76	2.97	2.97	2.95	3.02	2.6	2.72	2.66	3.02
ENSG00000153443.13	UBALD1	-0.29	2.99	-2.13639	0.0536754	0.605014	2.86	3.14	2.73	2.8	2.91	2.97	2.94	2.97	3.53	3.1
ENSG00000171862.11	PTEN	0.13	6.91	2.13494	0.0538146	0.605014	6.97	6.84	6.98	6.93	6.97	7.02	6.96	6.89	6.68	6.85
ENSG00000141179.13	PCTP	0.15	4.97	2.13473	0.053835	0.605014	5.05	4.9	5.11	5.05	5.09	4.93	4.86	4.87	4.83	5.03
ENSG00000124570.20	SERPINB6	0.13	4.46	2.13471	0.0538374	0.605014	4.53	4.39	4.51	4.57	4.55	4.47	4.38	4.39	4.41	4.37
ENSG00000124406.16	ATP8A1	0.13	5.83	2.13449	0.0538582	0.605014	5.9	5.77	5.89	5.91	5.91	5.87	5.86	5.84	5.63	5.74
ENSG00000075035.10	WSCD2	0.55	0.37	2.13366	0.0539382	0.605014	0.69	0.15	1.14	0.4	0.36	0.71	0.04	-0.05	-0.16	0.53
ENSG00000167165.19	UGT1A6	1.68	-3.24	2.13339	0.0539643	0.605014	-2.08	-3.11	-2.03	-2.08	-3.44	-2.1	-1.98	-3.71	-4.64	-5.98
ENSG00000106236.4	NPTX2	0.13	5.12	2.13333	0.05397	0.605014	5.19	5.06	5.25	5.24	5.14	5.11	5.06	5.03	5.01	5.12
ENSG00000136710.10	CCDC115	-0.18	3.81	-2.13312	0.05399	0.605014	3.72	3.9	3.61	3.75	3.88	3.62	3.84	3.87	3.93	3.95
ENSG00000166266.14	CUL5	0.18	6.24	2.13286	0.0540159	0.605014	6.33	6.15	6.34	6.26	6.36	6.33	6.36	6.25	5.9	6.07
ENSG00000213221.5	DNLZ	-0.29	2.29	-2.13202	0.0540965	0.605014	2.17	2.44	2.46	2.21	2.11	1.84	2.41	2.37	2.5	2.45
ENSG00000138375.12	SMARCAL1	-0.16	4.79	-2.13196	0.054102	0.605014	4.71	4.87	4.5	4.8	4.77	4.76	4.83	4.87	4.9	4.89
ENSG00000136098.17	NEK3	-0.12	5.32	-2.13136	0.0541609	0.605014	5.26	5.38	5.26	5.26	5.23	5.27	5.41	5.38	5.3	5.41
ENSG00000254685.6	FPGT	0.25	3.26	2.13043	0.0542502	0.605014	3.38	3.15	3.45	3.29	3.43	3.35	3.34	3.33	2.89	3
ENSG00000163092.19	XIRP2	1.3	-2.75	2.13039	0.0542543	0.605014	-1.83	-2.83	-3.13	-1.5	-1.49	-2.28	-4.3	-3.71	-2.77	-2.81
ENSG00000101493.11	ZNF516	0.19	4.98	2.12896	0.0543938	0.605014	5.08	4.89	4.94	5.16	5.13	5.07	4.92	5.07	4.9	4.67
ENSG00000060491.16	OGFR	-0.16	4.49	-2.12872	0.0544165	0.605014	4.42	4.57	4.44	4.41	4.35	4.46	4.57	4.5	4.73	4.47
ENSG00000106665.15	CLIP2	-0.12	6.11	-2.12849	0.0544394	0.605014	6.05	6.17	6.05	6.04	6.04	6.07	6.19	6.13	6.26	6.08
ENSG00000179387.10	ELMOD2	0.21	6.48	2.12826	0.0544611	0.605014	6.58	6.38	6.74	6.44	6.62	6.53	6.59	6.43	6.07	6.42
ENSG00000106789.13	CORO2A	-0.1	6.91	-2.12816	0.0544715	0.605014	6.86	6.96	6.81	6.87	6.83	6.92	6.9	7	6.96	6.98
ENSG00000133216.16	EPHB2	-0.17	4.96	-2.12775	0.0545109	0.605014	4.88	5.04	4.86	4.89	4.83	4.93	4.94	5.09	5.23	4.91
ENSG00000186193.9	SAPCD2	-0.16	5.84	-2.12772	0.0545142	0.605014	5.76	5.92	5.92	5.75	5.66	5.7	5.77	5.89	6.08	5.93
ENSG00000184838.15	PRR16	0.95	-1.56	2.12761	0.0545251	0.605014	-0.96	-1.76	-0.73	-1.01	-1.2	-1.43	-2.19	-1.64	-3.06	-1.22
ENSG00000113368.12	LMNB1	-0.1	8.2	-2.12754	0.0545313	0.605014	8.14	8.25	8.1	8.1	8.16	8.22	8.24	8.25	8.31	8.2
ENSG00000108306.13	FBXL20	0.21	3.74	2.12737	0.0545483	0.605014	3.85	3.64	3.6	3.96	3.97	3.85	3.54	3.79	3.6	3.62
ENSG00000144061.12	NPHP1	0.29	2.11	2.12731	0.054554	0.605014	2.26	1.98	2.29	2.26	2.2	2.23	2.11	1.76	1.79	2.21
ENSG00000131323.14	TRAF3	-0.21	3.69	-2.12731	0.0545542	0.605014	3.59	3.8	3.54	3.49	3.71	3.6	3.92	3.6	3.94	3.74
ENSG00000121542.12	SEC22A	0.2	3.85	2.12676	0.0546073	0.605014	3.95	3.76	4.03	3.99	3.96	3.8	3.87	3.81	3.53	3.79
ENSG00000151623.15	NR3C2	0.51	1.09	2.12658	0.054625	0.605014	1.35	0.89	0.88	1.37	1.67	1.39	0.62	1.25	0.4	1.14
ENSG00000180626.10	ZNF594	0.18	4.35	2.12648	0.0546352	0.605014	4.44	4.27	4.3	4.38	4.49	4.56	4.3	4.35	4.1	4.29
ENSG00000114520.11	SNX4	0.16	5.09	2.12627	0.0546552	0.605014	5.17	5.02	5.15	5.07	5.19	5.27	5.08	5.15	4.9	4.92
ENSG00000100554.12	ATP6V1D	0.13	5.5	2.12578	0.0547036	0.605014	5.56	5.43	5.63	5.57	5.57	5.47	5.38	5.36	5.45	5.53
ENSG00000010810.17	FYN	0.11	6.14	2.12536	0.0547441	0.605014	6.2	6.09	6.18	6.26	6.2	6.14	6.13	6.05	6.11	6.05
ENSG00000179304.16	FAM156B	-1.61	1.97	-2.12522	0.054758	0.605014	1.31	2.72	3.15	3.1	-1.89	0.58	2.14	3	3.12	2.58
ENSG00000178409.13	BEND3	-0.13	5.73	-2.12494	0.0547851	0.605014	5.66	5.79	5.64	5.57	5.65	5.79	5.83	5.78	5.82	5.74
ENSG00000177108.5	ZDHHC22	-0.19	5.46	-2.12421	0.0548572	0.605014	5.36	5.55	5.21	5.39	5.3	5.55	5.41	5.44	5.73	5.61
ENSG00000198576.4	ARC	-0.26	3.97	-2.12417	0.0548612	0.605014	3.85	4.1	3.95	3.8	3.79	3.86	3.95	3.9	4.49	4.04
ENSG00000136718.9	IMP4	-0.13	6.28	-2.12396	0.054882	0.605014	6.22	6.34	6.25	6.16	6.19	6.25	6.22	6.28	6.46	6.41
ENSG00000105722.10	ERF	-0.16	4.94	-2.12394	0.0548838	0.605014	4.86	5.02	4.83	4.99	4.79	4.83	4.87	5.04	5.16	5.01
ENSG00000181523.13	SGSH	-0.23	3.02	-2.12343	0.0549333	0.605014	2.92	3.14	2.77	3.06	2.82	2.98	3.05	2.99	3.27	3.24
ENSG00000267140.1	AC007998.2	2.04	-2.85	2.12313	0.0549631	0.605014	-1.57	-2.86	-3.21	-1.4	-0.92	-1.72	-5.89	-1.84	-1.86	-5.98
ENSG00000173890.17	GPR160	0.19	5.78	2.12277	0.0549983	0.605014	5.88	5.69	6.03	5.89	5.83	5.76	5.82	5.82	5.43	5.69
ENSG00000162819.12	BROX	0.15	6.05	2.1225	0.0550246	0.605014	6.12	5.97	6.22	6.06	6.11	6.09	6.12	6.04	5.82	5.9
ENSG00000176978.14	DPP7	-0.22	3.39	-2.12224	0.0550507	0.605014	3.29	3.5	3.2	3.35	3.43	3.14	3.34	3.42	3.63	3.59
ENSG00000165801.10	ARHGEF40	-0.15	6.23	-2.12191	0.0550827	0.605014	6.16	6.3	6.24	6.1	6.13	6.15	6.22	6.24	6.49	6.24
ENSG00000175084.11	DES	-0.37	1.01	-2.12129	0.0551444	0.605038	0.87	1.23	1.05	0.85	0.77	0.66	1.21	1	1.19	1.37
ENSG00000203880.12	PCMTD2	0.14	6.45	2.12103	0.0551693	0.605038	6.52	6.37	6.6	6.53	6.48	6.46	6.46	6.4	6.18	6.45
ENSG00000262655.4	SPON1	-0.39	1.85	-2.11986	0.055285	0.605038	1.67	2.06	1.75	1.17	1.67	2.01	2.28	1.98	2.08	1.82
ENSG00000114735.9	HEMK1	0.17	3.82	2.11864	0.0554057	0.605038	3.9	3.74	3.91	3.96	3.92	3.82	3.85	3.74	3.62	3.73
ENSG00000090539.15	CHRD	-0.81	-0.64	-2.11824	0.0554451	0.605038	-0.91	-0.16	-0.81	-1.62	-1.6	-0.16	0.18	-0.74	-0.25	-0.14
ENSG00000099385.11	BCL7C	-0.17	4.14	-2.11728	0.05554	0.605038	4.06	4.23	4.17	4.1	3.99	3.98	4.16	4.15	4.36	4.22
ENSG00000150275.18	PCDH15	-1.01	-2.17	-2.11722	0.0555458	0.605038	-2.3	-1.46	-2.48	-2.68	-2.16	-3.38	-1.13	-2.33	-1.58	-1.58
ENSG00000166664.13	CHRFAM7A	-0.63	0.84	-2.11694	0.0555735	0.605038	0.58	1.18	0.76	0.31	1.09	-0.02	1.18	1.28	1.63	0.49
ENSG00000187838.17	PLSCR3	-0.29	3.79	-2.11674	0.0555935	0.605038	3.66	3.93	3.74	3.58	3.65	3.65	3.48	3.92	4.23	4.08
ENSG00000068394.11	GPKOW	-0.17	4.54	-2.11629	0.0556383	0.605038	4.46	4.62	4.63	4.31	4.44	4.46	4.58	4.61	4.72	4.56
ENSG00000185669.6	SNAI3	-0.27	3.18	-2.11482	0.0557845	0.605038	3.06	3.32	3.05	3.33	2.75	3.08	3.13	3.28	3.42	3.39
ENSG00000111247.14	RAD51AP1	0.18	5.89	2.11417	0.0558488	0.605038	5.98	5.8	6.12	5.93	5.92	5.95	5.95	5.81	5.55	5.9
ENSG00000101246.20	ARFRP1	-0.17	4.65	-2.11414	0.0558527	0.605038	4.57	4.74	4.68	4.63	4.57	4.38	4.84	4.7	4.65	4.76
ENSG00000138029.14	HADHB	0.13	6.48	2.11404	0.0558619	0.605038	6.54	6.41	6.67	6.56	6.48	6.47	6.44	6.46	6.3	6.44
ENSG00000172594.13	SMPDL3A	0.24	2.48	2.11272	0.055994	0.605038	2.62	2.37	2.73	2.62	2.56	2.51	2.46	2.25	2.48	2.23
ENSG00000183844.16	FAM3B	0.39	1.3	2.11129	0.0561366	0.605038	1.52	1.12	1.53	1.28	1.51	1.67	0.93	1.45	1.21	0.79
ENSG00000170558.9	CDH2	0.12	5.86	2.11119	0.0561473	0.605038	5.92	5.8	5.89	5.89	6.01	5.9	5.76	5.92	5.75	5.78
ENSG00000223496.3	EXOSC6	-0.11	5.49	-2.11071	0.0561952	0.605038	5.43	5.54	5.45	5.44	5.44	5.4	5.56	5.58	5.53	5.51
ENSG00000159363.18	ATP13A2	-0.14	6.38	-2.11061	0.0562049	0.605038	6.31	6.44	6.31	6.33	6.3	6.29	6.32	6.42	6.62	6.41
ENSG00000166189.7	HPS6	-0.17	4.28	-2.10979	0.0562878	0.605038	4.2	4.36	4.25	4.19	4.25	4.08	4.28	4.23	4.42	4.5
ENSG00000164022.16	AIMP1	0.13	6.18	2.10974	0.0562926	0.605038	6.24	6.11	6.2	6.29	6.25	6.24	6.03	6.22	6	6.2
ENSG00000150540.14	HNMT	0.63	1.49	2.10964	0.056302	0.605038	1.81	1.23	2.06	1.96	1.46	1.66	1.91	1.37	0.15	1.34
ENSG00000198925.12	ATG9A	-0.14	5.61	-2.10857	0.0564096	0.605038	5.54	5.68	5.51	5.66	5.46	5.55	5.6	5.71	5.77	5.64
ENSG00000043355.12	ZIC2	-0.17	6.37	-2.10843	0.0564244	0.605038	6.29	6.46	6.12	6.37	6.34	6.34	6.37	6.47	6.65	6.34
ENSG00000187775.16	DNAH17	-0.45	0.99	-2.10839	0.0564285	0.605038	0.8	1.24	0.43	1.26	0.65	0.71	0.88	1.39	1.27	1.3
ENSG00000115841.20	RMDN2	0.26	2.49	2.10828	0.0564389	0.605038	2.62	2.38	2.46	2.79	2.69	2.53	2.56	2.33	2.22	2.38
ENSG00000104093.13	DMXL2	0.2	4.97	2.10777	0.0564909	0.605038	5.07	4.87	5.06	4.82	5.31	5.07	4.99	4.9	4.81	4.78
ENSG00000180921.7	FAM83H	-0.2	5.45	-2.10751	0.0565166	0.605038	5.36	5.56	5.22	5.45	5.37	5.37	5.38	5.49	5.86	5.47
ENSG00000170027.7	YWHAG	-0.11	8.6	-2.10744	0.0565238	0.605038	8.54	8.66	8.45	8.57	8.52	8.63	8.58	8.64	8.75	8.65
ENSG00000132600.16	PRMT7	-0.15	5.02	-2.10702	0.0565664	0.605038	4.95	5.1	5.01	4.93	4.92	4.93	5.02	4.96	5.23	5.16
ENSG00000131013.3	PPIL4	0.13	5.36	2.10689	0.0565794	0.605038	5.43	5.3	5.39	5.32	5.47	5.54	5.27	5.31	5.31	5.31
ENSG00000172260.15	NEGR1	0.26	2.18	2.10657	0.0566112	0.605038	2.33	2.06	2.36	2.22	2.24	2.44	1.89	2.21	2.09	2
ENSG00000107872.12	FBXL15	-0.24	3.23	-2.10604	0.056665	0.605038	3.12	3.35	3.26	3.25	2.94	3.01	3.24	3.4	3.54	3.19
ENSG00000130943.6	PKDREJ	1.45	-2.93	2.10581	0.0566878	0.605038	-1.94	-2.92	-2.77	-2.24	-1.2	-2.72	-1.8	-4.44	-3.91	-4.39
ENSG00000159556.10	ISL2	0.42	0.76	2.10565	0.0567042	0.605038	1	0.59	0.8	1.02	0.94	1.11	0.42	0.96	0.49	0.33
ENSG00000165115.15	KIF27	0.2	4.28	2.1056	0.05671	0.605038	4.38	4.2	4.26	4.32	4.41	4.53	4.32	4.31	4.12	4
ENSG00000123472.12	ATPAF1	0.1	6.52	2.10543	0.0567272	0.605038	6.57	6.47	6.6	6.55	6.59	6.52	6.5	6.49	6.44	6.43
ENSG00000168061.15	SAC3D1	-0.17	3.87	-2.10537	0.0567324	0.605038	3.8	3.96	3.84	3.88	3.79	3.65	3.99	3.93	3.92	4
ENSG00000172073.4	TEX37	1.33	-1.72	2.10535	0.0567352	0.605038	-0.92	-1.99	-1.08	-1.89	-1.03	-0.21	-1.64	-4.44	-1.84	-1.58
ENSG00000157191.20	NECAP2	0.14	5.34	2.10494	0.0567767	0.605038	5.42	5.28	5.57	5.36	5.41	5.34	5.27	5.22	5.35	5.24
ENSG00000187244.11	BCAM	-0.16	5.15	-2.10458	0.056813	0.605038	5.07	5.23	5.08	5.22	5.02	4.96	5.09	5.28	5.36	5.19
ENSG00000104290.11	FZD3	0.14	6.75	2.10447	0.0568239	0.605038	6.82	6.69	6.83	6.76	6.86	6.83	6.82	6.72	6.49	6.7
ENSG00000137960.6	GIPC2	0.38	1.28	2.10432	0.0568388	0.605038	1.49	1.13	1.28	1.72	1.41	1.45	1.39	0.84	1.19	0.97
ENSG00000196659.9	TTC30B	0.32	2.95	2.1041	0.0568612	0.605038	3.12	2.81	3.32	2.84	3.08	3.18	2.93	2.98	2.37	2.92
ENSG00000153487.12	ING1	-0.17	4.83	-2.10395	0.0568762	0.605038	4.75	4.92	4.67	4.65	4.82	4.86	4.77	4.9	5.06	4.91
ENSG00000165275.10	TRMT10B	0.25	2.63	2.10364	0.0569078	0.605038	2.77	2.52	2.88	2.64	2.78	2.76	2.45	2.75	2.52	2.3
ENSG00000103502.14	CDIPT	-0.13	5.71	-2.10337	0.056935	0.605038	5.65	5.78	5.7	5.74	5.59	5.57	5.69	5.75	5.85	5.82
ENSG00000028203.18	VEZT	0.13	6.34	2.10319	0.0569534	0.605038	6.4	6.27	6.38	6.32	6.44	6.46	6.26	6.27	6.17	6.39
ENSG00000141096.5	DPEP3	-0.85	-0.85	-2.10233	0.0570405	0.605106	-1.09	-0.36	-0.66	-2.05	-1.39	-0.9	-1.13	-0.1	0.08	-0.62
ENSG00000035141.8	FAM136A	-0.1	7.01	-2.1017	0.0571052	0.605106	6.96	7.06	7.01	6.94	6.96	6.95	7.02	7.02	7.1	7.11
ENSG00000205744.10	DENND1C	-0.38	1.57	-2.10151	0.0571247	0.605106	1.42	1.77	1.35	1.06	1.36	1.78	1.56	1.65	1.98	1.84
ENSG00000135913.11	USP37	0.13	6.04	2.10131	0.0571452	0.605106	6.1	5.98	6.11	6.05	6.13	6.12	6.12	5.98	5.86	5.94
ENSG00000122877.16	EGR2	0.57	-0.25	2.10071	0.0572061	0.605106	0.08	-0.44	-0.39	0.12	0.17	0.19	-0.68	-0.2	-0.56	-0.69
ENSG00000153404.14	PLEKHG4B	-0.18	5.5	-2.09941	0.057339	0.605106	5.42	5.59	5.4	5.37	5.37	5.49	5.47	5.49	5.87	5.52
ENSG00000167528.12	ZNF641	0.17	4.28	2.09936	0.0573436	0.605106	4.36	4.2	4.46	4.32	4.28	4.37	4.3	4.23	4.04	4.19
ENSG00000089486.17	CDIP1	-0.15	6.31	-2.09932	0.0573482	0.605106	6.24	6.39	6.07	6.3	6.25	6.34	6.25	6.4	6.47	6.43
ENSG00000260537.2	AC012184.2	-3.38	-0.54	-2.09918	0.057362	0.605106	-1.57	1.17	-2.17	-6.14	-0.89	0.44	-1.93	2.3	2.54	1.52
ENSG00000183114.8	FAM43B	-0.55	0.64	-2.09842	0.0574402	0.605106	0.42	0.94	0.17	0.8	0.63	-0.12	0.68	0.6	1.32	1.01
ENSG00000256977.12	LIMS3	2	-1.56	2.09779	0.0575045	0.605106	-0.44	-1.85	-0.8	-0.3	-0.48	-0.52	-4.3	-6.03	-0.28	0.27
ENSG00000263513.5	FAM72C	0.25	4.97	2.09771	0.0575123	0.605106	5.09	4.86	4.72	5.12	5.29	5.23	4.99	4.93	4.65	4.85
ENSG00000145332.14	KLHL8	0.17	4.45	2.09749	0.0575347	0.605106	4.54	4.37	4.69	4.39	4.62	4.45	4.37	4.44	4.3	4.36
ENSG00000132872.12	SYT4	-0.22	2.93	-2.09718	0.0575664	0.605106	2.83	3.05	2.93	2.9	2.81	2.62	3.13	3.13	2.99	2.92
ENSG00000157927.16	RADIL	-0.28	2.48	-2.09676	0.05761	0.605106	2.35	2.63	2.18	2.26	2.43	2.47	2.46	2.93	2.6	2.5
ENSG00000175387.16	SMAD2	0.11	7.23	2.09671	0.0576154	0.605106	7.29	7.18	7.32	7.26	7.28	7.29	7.25	7.22	7.08	7.17
ENSG00000111961.18	SASH1	0.17	5.56	2.0963	0.0576567	0.605106	5.64	5.47	5.46	5.58	5.69	5.84	5.41	5.54	5.56	5.38
ENSG00000059145.18	UNKL	-0.15	4.31	-2.09627	0.0576607	0.605106	4.24	4.39	4.25	4.29	4.25	4.18	4.3	4.34	4.43	4.47
ENSG00000137078.9	SIT1	-0.29	2.63	-2.0951	0.0577801	0.60595	2.5	2.78	2.72	2.58	2.49	2.17	2.65	2.9	2.62	2.92
ENSG00000123933.17	MXD4	-0.17	4.6	-2.09303	0.0579934	0.607777	4.52	4.69	4.47	4.67	4.47	4.48	4.53	4.71	4.82	4.69
ENSG00000184731.6	FAM110C	-0.18	4.02	-2.09191	0.0581091	0.608579	3.94	4.11	3.96	4.05	3.96	3.76	4.02	4.17	4.19	4.04
ENSG00000079150.18	FKBP7	0.27	2.51	2.09077	0.0582279	0.609007	2.65	2.4	2.65	2.51	2.73	2.67	2.6	2.32	2.09	2.52
ENSG00000032444.16	PNPLA6	-0.13	5.82	-2.09052	0.0582534	0.609007	5.76	5.89	5.73	5.8	5.73	5.76	5.77	5.83	6.03	5.92
ENSG00000023572.9	GLRX2	0.26	3.85	2.09038	0.0582675	0.609007	3.98	3.72	4.14	3.89	3.78	4.09	3.91	3.91	3.39	3.66
ENSG00000089820.15	ARHGAP4	-0.15	5.11	-2.08903	0.0584085	0.609876	5.04	5.19	5.06	5.09	5.1	4.91	5.06	5.2	5.2	5.29
ENSG00000166068.13	SPRED1	0.19	7.14	2.08883	0.0584292	0.609876	7.23	7.04	7.26	7.17	7.28	7.21	7.23	7.19	6.73	7.01
ENSG00000101158.14	NELFCD	-0.12	5.67	-2.08719	0.0585995	0.611008	5.61	5.73	5.67	5.59	5.57	5.62	5.66	5.7	5.75	5.82
ENSG00000130203.10	APOE	-0.16	8.63	-2.08669	0.0586515	0.611008	8.55	8.71	8.72	8.57	8.6	8.32	8.65	8.75	8.78	8.66
ENSG00000183246.6	RIMBP3C	-2.58	-2.25	-2.08665	0.0586555	0.611008	-2.45	-0.81	-0.71	-5.81	-6.24	-1.25	-0.55	-3.26	-0.61	0.46
ENSG00000077458.13	FAM76B	0.2	5.23	2.08621	0.058702	0.611083	5.32	5.13	5.4	5.25	5.34	5.3	5.26	5.24	4.8	5.21
ENSG00000132031.13	MATN3	-0.19	3.61	-2.08443	0.0588883	0.611428	3.52	3.71	3.63	3.43	3.54	3.44	3.78	3.72	3.53	3.79
ENSG00000105894.11	PTN	-0.17	4.43	-2.08439	0.0588927	0.611428	4.35	4.52	4.37	4.25	4.22	4.54	4.6	4.52	4.49	4.46
ENSG00000174485.15	DENND4A	0.24	3.03	2.0835	0.0589851	0.611428	3.16	2.92	3.12	2.96	3.26	3.28	2.69	2.9	3.09	2.96
ENSG00000140675.13	SLC5A2	-0.84	-0.55	-2.08314	0.0590233	0.611428	-0.82	-0.08	-0.33	-0.72	-0.52	-2.28	-0.53	0.12	0	-0.19
ENSG00000175573.7	C11orf68	-0.2	3.97	-2.08259	0.0590815	0.611428	3.88	4.08	4.11	3.81	3.85	3.73	4.21	3.94	4.09	4.04
ENSG00000104142.11	VPS18	-0.15	5.32	-2.08253	0.0590878	0.611428	5.25	5.39	5.36	5.21	5.17	5.24	5.27	5.3	5.5	5.48
ENSG00000118922.17	KLF12	0.18	4.6	2.08249	0.0590913	0.611428	4.69	4.52	4.48	4.65	4.74	4.87	4.48	4.49	4.47	4.6
ENSG00000127328.21	RAB3IP	0.15	6.11	2.08213	0.0591294	0.611428	6.19	6.04	6.15	6.17	6.29	6.13	6.15	6.12	5.87	6.02
ENSG00000102218.6	RP2	0.19	4.48	2.08147	0.0591987	0.611428	4.58	4.39	4.68	4.57	4.52	4.52	4.62	4.36	4.17	4.41
ENSG00000163376.11	KBTBD8	0.18	5.43	2.08142	0.0592045	0.611428	5.53	5.34	5.65	5.46	5.51	5.46	5.46	5.46	5.07	5.37
ENSG00000035403.17	VCL	-0.12	8.68	-2.08138	0.059208	0.611428	8.62	8.74	8.54	8.64	8.57	8.73	8.67	8.71	8.87	8.72
ENSG00000143515.17	ATP8B2	-0.11	6.06	-2.08082	0.0592672	0.611428	6	6.12	6.03	6.03	5.9	6.04	6.08	6.09	6.16	6.12
ENSG00000234127.9	TRIM26	-0.17	4.91	-2.08066	0.0592846	0.611428	4.83	4.99	4.68	4.83	4.82	4.95	4.99	4.85	5.15	4.97
ENSG00000166924.9	NYAP1	-0.27	2.63	-2.07994	0.0593597	0.611428	2.51	2.77	2.66	2.58	2.41	2.35	2.61	2.58	2.85	2.99
ENSG00000164808.16	SPIDR	0.13	5.09	2.07993	0.0593608	0.611428	5.15	5.03	5.08	5.22	5.18	5.13	5.05	5	5.09	4.97
ENSG00000181634.8	TNFSF15	0.76	-0.48	2.07977	0.0593778	0.611428	-0.03	-0.75	0.12	0.52	-0.75	-0.3	-0.68	-0.54	-1.47	-0.77
ENSG00000130876.11	SLC7A10	-0.34	1.27	-2.0792	0.059438	0.611428	1.13	1.46	1.3	1	0.96	1.15	1.37	1.37	1.33	1.66
ENSG00000169181.13	GSG1L	0.82	-1.1	2.07912	0.0594464	0.611428	-0.56	-1.35	0.04	-0.59	-1.29	-0.83	-1.98	-1.17	-1.37	-1.58
ENSG00000234545.7	FAM133B	0.13	5.75	2.07878	0.0594826	0.611428	5.82	5.69	5.73	5.77	5.88	5.9	5.74	5.66	5.59	5.77
ENSG00000177679.16	SRRM3	-0.2	3.55	-2.07763	0.0596046	0.612277	3.46	3.65	3.54	3.24	3.5	3.52	3.56	3.61	3.64	3.79
ENSG00000213903.9	LTB4R	-0.36	1.76	-2.07656	0.0597174	0.612995	1.6	1.96	1.42	1.79	1.78	1.31	2.12	1.59	2	2.08
ENSG00000157600.12	TMEM164	-0.12	5.08	-2.07622	0.0597534	0.612995	5.03	5.15	5	5.02	5.06	5.01	5.15	5.09	5.15	5.18
ENSG00000122335.17	SERAC1	0.19	4.64	2.07492	0.0598915	0.613728	4.74	4.55	4.83	4.66	4.69	4.75	4.75	4.67	4.34	4.42
ENSG00000181704.12	YIPF6	0.13	6.41	2.07358	0.0600343	0.613728	6.47	6.34	6.54	6.44	6.46	6.44	6.47	6.39	6.24	6.28
ENSG00000154639.19	CXADR	0.15	8.58	2.07302	0.0600942	0.613728	8.66	8.51	8.63	8.64	8.7	8.66	8.64	8.6	8.28	8.51
ENSG00000188001.10	TPRG1	1.12	-1.55	2.0728	0.0601181	0.613728	-0.87	-1.82	-2.24	-0.65	-0.69	-0.46	-1.64	-1.39	-2.14	-3.17
ENSG00000089818.18	NECAP1	0.17	5.57	2.07222	0.0601793	0.613728	5.66	5.49	5.8	5.61	5.62	5.57	5.66	5.51	5.3	5.48
ENSG00000183971.8	NPW	-0.77	0.09	-2.07167	0.0602385	0.613728	-0.21	0.52	-0.73	0.05	0.42	-0.9	-0.4	0.91	0.81	0.56
ENSG00000170088.14	TMEM192	0.14	4.84	2.07151	0.0602562	0.613728	4.92	4.77	4.89	4.87	5.01	4.89	4.69	4.89	4.79	4.7
ENSG00000178741.12	COX5A	-0.11	6.89	-2.07112	0.0602977	0.613728	6.83	6.94	6.87	6.85	6.89	6.71	6.9	7.01	6.95	6.92
ENSG00000228594.4	FNDC10	-0.25	4.07	-2.07067	0.0603455	0.613728	3.95	4.2	3.76	4.02	4	4.01	3.93	4.06	4.53	4.25
ENSG00000023902.14	PLEKHO1	-0.16	4.77	-2.0706	0.0603529	0.613728	4.7	4.85	4.78	4.74	4.72	4.54	4.94	4.77	4.94	4.76
ENSG00000272617.3	AC026464.6	0.38	2.77	2.07051	0.0603625	0.613728	2.98	2.58	2.98	3.53	2.55	2.81	2.53	2.5	2.62	2.65
ENSG00000137872.16	SEMA6D	0.47	1.09	2.07018	0.0603986	0.613728	1.35	0.9	1.35	1.15	1.22	1.57	1.31	1.15	0.74	0.25
ENSG00000260903.3	XKR7	-0.26	2.71	-2.06967	0.0604529	0.613728	2.59	2.86	2.27	2.61	2.64	2.8	2.88	2.91	2.9	2.69
ENSG00000171798.18	KNDC1	-0.17	4.36	-2.06935	0.0604868	0.613728	4.28	4.45	4.29	4.27	4.33	4.23	4.23	4.56	4.56	4.44
ENSG00000139540.12	SLC39A5	1.62	-3.42	2.06912	0.0605119	0.613728	-2.27	-3.17	-2.24	-2.44	-3.07	-2.72	-4.3	-1.94	-6.23	-4.39
ENSG00000157833.13	GAREM2	-0.19	4.12	-2.06909	0.0605147	0.613728	4.03	4.21	4.02	4.01	3.93	4.15	4.04	4.13	4.39	4.27
ENSG00000157514.16	TSC22D3	0.29	6.21	2.06889	0.0605361	0.613728	6.35	6.07	6.4	6.44	6.49	6.08	6.38	6.29	5.68	5.94
ENSG00000112078.14	KCTD20	0.11	6.66	2.06879	0.0605476	0.613728	6.72	6.61	6.79	6.74	6.66	6.69	6.69	6.64	6.55	6.56
ENSG00000175040.6	CHST2	-0.18	4.81	-2.06811	0.0606203	0.613728	4.73	4.9	4.99	4.65	4.69	4.58	4.92	4.79	4.94	4.96
ENSG00000099250.18	NRP1	-0.37	1.6	-2.06781	0.0606527	0.613728	1.44	1.8	1.77	1.02	1.22	1.67	1.79	1.9	1.66	1.79
ENSG00000213160.10	KLHL23	0.14	7.34	2.06768	0.0606671	0.613728	7.41	7.28	7.5	7.38	7.36	7.4	7.43	7.28	7.12	7.28
ENSG00000131747.15	TOP2A	0.1	9.62	2.06737	0.0607007	0.613728	9.67	9.57	9.63	9.64	9.71	9.69	9.62	9.62	9.52	9.54
ENSG00000198937.9	CCDC167	0.28	2.57	2.06633	0.060812	0.613728	2.71	2.44	2.91	2.6	2.73	2.58	2.62	2.39	2.15	2.57
ENSG00000167775.11	CD320	-0.14	6.1	-2.0655	0.0609015	0.613728	6.04	6.17	6.2	6.05	6.03	5.87	6.15	6.2	6.18	6.16
ENSG00000185658.13	BRWD1	0.16	7.56	2.06491	0.0609653	0.613728	7.64	7.48	7.73	7.47	7.82	7.55	7.59	7.49	7.36	7.49
ENSG00000168924.15	LETM1	-0.11	6.52	-2.06414	0.0610488	0.613728	6.47	6.58	6.55	6.46	6.4	6.47	6.58	6.56	6.65	6.53
ENSG00000064692.19	SNCAIP	0.23	3.15	2.06393	0.0610714	0.613728	3.28	3.04	3.38	3.37	3.2	3.15	2.86	3.18	3.2	2.87
ENSG00000267228.7	AC012254.2	-2.54	-1.83	-2.06349	0.0611191	0.613728	-2.11	-0.41	-5.94	-6.14	1.06	-1.54	-1.6	-1.39	0.11	0.8
ENSG00000163818.17	LZTFL1	0.19	3.8	2.06348	0.0611208	0.613728	3.9	3.71	3.99	3.83	3.79	3.97	3.67	3.71	3.57	3.89
ENSG00000065357.20	DGKA	-0.18	3.36	-2.06265	0.0612103	0.613728	3.28	3.46	3.29	3.27	3.4	3.13	3.51	3.44	3.49	3.38
ENSG00000180834.7	MAP6D1	-0.23	2.35	-2.06241	0.0612371	0.613728	2.25	2.48	2.36	2.29	2.06	2.24	2.47	2.43	2.51	2.43
ENSG00000131019.11	ULBP3	0.23	3.57	2.06214	0.0612656	0.613728	3.69	3.46	3.69	3.5	3.71	3.86	3.29	3.43	3.69	3.4
ENSG00000175221.15	MED16	-0.2	5.44	-2.06128	0.0613593	0.613728	5.34	5.54	5.29	5.41	5.26	5.39	5.29	5.5	5.83	5.5
ENSG00000146433.8	TMEM181	0.16	6.4	2.06108	0.0613809	0.613728	6.48	6.32	6.58	6.38	6.48	6.48	6.47	6.39	6.08	6.33
ENSG00000074660.16	SCARF1	0.23	2.56	2.06057	0.0614366	0.613728	2.68	2.46	2.78	2.6	2.59	2.73	2.57	2.54	2.34	2.35
ENSG00000120451.10	SNX19	0.12	5.89	2.06017	0.0614808	0.613728	5.94	5.83	5.85	5.92	6	6.01	5.86	5.88	5.82	5.74
ENSG00000170961.7	HAS2	-0.16	3.77	-2.05987	0.0615133	0.613728	3.69	3.86	3.74	3.68	3.68	3.67	3.98	3.85	3.81	3.77
ENSG00000100532.12	CGRRF1	0.23	4.9	2.05969	0.0615325	0.613728	5.02	4.79	5.25	5.09	4.91	4.82	5.07	4.79	4.59	4.68
ENSG00000226742.4	HSBP1L1	1.65	-3.13	2.05934	0.0615714	0.613728	-2	-3.02	-2.48	-1.39	-2.34	-3.01	-5.89	-3.71	-4.64	-1.58
ENSG00000136877.14	FPGS	-0.15	5.27	-2.05897	0.0616115	0.613728	5.2	5.35	5.39	5.13	5.18	5.11	5.34	5.33	5.46	5.26
ENSG00000215305.10	VPS16	0.14	5.04	2.05869	0.0616415	0.613728	5.12	4.97	5.17	5.1	5.02	5.17	5.05	4.85	5.04	4.93
ENSG00000173272.16	MZT2A	-0.16	5.24	-2.05859	0.0616525	0.613728	5.17	5.32	5.28	5.18	5.25	4.96	5.4	5.33	5.3	5.25
ENSG00000196792.12	STRN3	0.15	6.4	2.05825	0.06169	0.613728	6.47	6.32	6.59	6.44	6.47	6.39	6.44	6.43	6.15	6.27
ENSG00000114200.10	BCHE	0.39	1.72	2.0581	0.0617067	0.613728	1.92	1.56	1.64	2.03	2.2	1.72	1.98	1.39	1.27	1.51
ENSG00000174405.13	LIG4	0.16	4.16	2.05721	0.061804	0.613728	4.25	4.08	4.3	4.2	4.21	4.26	4.02	4.24	3.96	4.12
ENSG00000117984.14	CTSD	-0.14	7.05	-2.05712	0.061814	0.613728	6.98	7.12	6.92	7	6.99	7.02	6.93	7.16	7.29	7.11
ENSG00000111786.9	SRSF9	-0.09	7.54	-2.05699	0.0618276	0.613728	7.49	7.58	7.49	7.5	7.52	7.44	7.61	7.54	7.61	7.57
ENSG00000072415.8	MPP5	0.12	5.53	2.05661	0.0618693	0.613728	5.59	5.47	5.53	5.61	5.65	5.56	5.52	5.51	5.42	5.44
ENSG00000103852.13	TTC23	0.12	5.1	2.0563	0.0619038	0.613728	5.16	5.04	5.24	5.13	5.16	5.1	5.06	5.04	5.05	4.99
ENSG00000058804.12	NDC1	0.12	7.82	2.0552	0.0620242	0.613728	7.88	7.76	7.97	7.88	7.84	7.85	7.89	7.77	7.64	7.75
ENSG00000107551.21	RASSF4	-0.16	3.92	-2.05467	0.0620828	0.613728	3.85	4	3.9	3.87	3.88	3.73	3.95	4.07	4.06	3.92
ENSG00000153936.17	HS2ST1	0.13	5.55	2.05465	0.0620856	0.613728	5.62	5.49	5.66	5.59	5.63	5.58	5.63	5.5	5.37	5.44
ENSG00000189195.13	BTBD8	0.21	3.7	2.05418	0.0621368	0.613728	3.82	3.6	3.91	3.85	3.76	3.72	3.71	3.82	3.45	3.42
ENSG00000100890.15	KIAA0391	-0.13	6.16	-2.05393	0.0621645	0.613728	6.1	6.23	6.26	6.1	5.97	6.06	6.24	6.15	6.26	6.25
ENSG00000189143.9	CLDN4	-0.21	4.5	-2.05373	0.0621861	0.613728	4.4	4.61	4.56	4.49	4.29	4.25	4.67	4.7	4.36	4.69
ENSG00000112200.17	ZNF451	0.14	7.07	2.05294	0.0622736	0.613728	7.14	7	7.18	7.14	7.13	7.09	7.16	7.02	6.82	7
ENSG00000064651.14	SLC12A2	0.12	5.44	2.05273	0.0622965	0.613728	5.51	5.38	5.53	5.48	5.57	5.44	5.45	5.43	5.3	5.35
ENSG00000107625.13	DDX50	0.12	6.66	2.05258	0.0623133	0.613728	6.72	6.61	6.8	6.76	6.73	6.6	6.67	6.57	6.55	6.63
ENSG00000126217.21	MCF2L	-0.18	3.85	-2.05249	0.0623227	0.613728	3.76	3.95	3.67	3.65	3.77	3.93	3.92	3.84	3.94	4.07
ENSG00000168438.15	CDC40	0.13	6.09	2.05237	0.0623363	0.613728	6.15	6.02	6.2	6.14	6.07	6.18	6.11	6.08	5.88	6.01
ENSG00000248746.6	ACTN3	-0.38	1.88	-2.05236	0.0623379	0.613728	1.71	2.08	1.39	1.76	1.88	1.72	1.72	1.85	2.27	2.42
ENSG00000091428.18	RAPGEF4	0.31	1.75	2.05228	0.0623468	0.613728	1.92	1.61	1.97	1.75	1.93	1.96	1.39	1.93	1.51	1.52
ENSG00000188343.12	FAM92A	0.16	4.31	2.05224	0.0623509	0.613728	4.39	4.23	4.43	4.4	4.36	4.34	4.3	4.35	4.07	4.21
ENSG00000116406.19	EDEM3	0.14	5.67	2.05147	0.0624362	0.613728	5.74	5.61	5.67	5.67	5.82	5.82	5.67	5.71	5.46	5.58
ENSG00000180340.6	FZD2	-0.19	5.11	-2.05139	0.0624448	0.613728	5.02	5.2	5.07	5.13	4.86	5.02	5.06	5.13	5.45	5.15
ENSG00000164983.7	TMEM65	0.13	5.54	2.05109	0.0624775	0.613728	5.6	5.47	5.64	5.53	5.61	5.63	5.59	5.52	5.35	5.43
ENSG00000181544.15	FANCB	0.16	4.05	2.05108	0.0624785	0.613728	4.13	3.98	4.13	4.09	4.2	4.09	4.06	4.03	3.97	3.84
ENSG00000171700.14	RGS19	-0.26	2.69	-2.0508	0.0625101	0.613728	2.57	2.83	2.53	2.57	2.35	2.78	2.62	2.93	2.73	2.99
ENSG00000164794.9	KCNV1	0.87	-0.36	2.05012	0.0625852	0.614078	0.15	-0.68	-0.01	-0.41	0.1	0.69	-0.93	0.08	-0.3	-2.07
ENSG00000213445.10	SIPA1	-0.15	4.98	-2.04975	0.062626	0.61409	4.9	5.06	4.94	4.97	4.91	4.79	4.94	4.97	5.19	5.11
ENSG00000100485.12	SOS2	0.15	4.88	2.04739	0.0628889	0.615334	4.95	4.8	4.93	4.93	4.97	4.97	4.96	4.78	4.62	4.86
ENSG00000011275.18	RNF216	-0.12	6.02	-2.04698	0.0629339	0.615334	5.96	6.08	5.89	6.02	5.93	6.01	6.07	6.08	6.17	6.01
ENSG00000079950.14	STX7	0.15	6.24	2.04693	0.0629403	0.615334	6.31	6.17	6.3	6.35	6.33	6.27	6.27	6.22	5.94	6.24
ENSG00000128610.12	FEZF1	-0.27	3.09	-2.04686	0.0629477	0.615334	2.97	3.22	3.07	2.87	2.84	3.07	2.88	3.23	3.51	3.24
ENSG00000077942.19	FBLN1	-0.19	6.22	-2.04662	0.062974	0.615334	6.12	6.32	5.9	6.14	6.2	6.25	6.12	6.29	6.54	6.32
ENSG00000087253.13	LPCAT2	0.24	3.34	2.04631	0.0630086	0.615334	3.47	3.22	3.7	3.52	3.29	3.32	3.43	3.01	3.18	3.24
ENSG00000253537.3	PCDHGA7	-0.82	-0.06	-2.04612	0.06303	0.615334	-0.38	0.42	-1.3	-1.39	0.2	0.57	0.12	0.56	0.57	0.22
ENSG00000117480.16	FAAH	-0.2	3.28	-2.04542	0.0631085	0.615454	3.19	3.39	3.21	3.25	3.27	3	3.47	3.3	3.45	3.29
ENSG00000196505.11	GDAP2	0.14	5.49	2.04444	0.0632183	0.615454	5.55	5.42	5.5	5.55	5.57	5.59	5.4	5.57	5.42	5.28
ENSG00000108799.13	EZH1	-0.16	4.28	-2.04375	0.0632957	0.615454	4.2	4.36	4.1	4.25	4.15	4.29	4.28	4.27	4.42	4.44
ENSG00000173157.16	ADAMTS20	0.18	3.86	2.04351	0.0633215	0.615454	3.95	3.78	4.07	3.82	3.99	3.9	3.92	3.73	3.74	3.68
ENSG00000135723.14	FHOD1	-0.18	5.43	-2.04344	0.0633303	0.615454	5.34	5.52	5.33	5.35	5.26	5.43	5.27	5.5	5.74	5.56
ENSG00000114268.12	PFKFB4	-0.23	3.45	-2.0434	0.0633344	0.615454	3.34	3.57	3.42	3.24	3.32	3.36	3.85	3.42	3.62	3.36
ENSG00000242114.6	MTFP1	-0.14	5.63	-2.04336	0.0633386	0.615454	5.57	5.7	5.68	5.53	5.59	5.45	5.8	5.63	5.64	5.72
ENSG00000278535.5	DHRS11	-0.15	4.15	-2.04318	0.063359	0.615454	4.08	4.23	4.05	4.07	4.16	4.04	4.18	4.16	4.32	4.24
ENSG00000133687.16	TMTC1	0.14	5.07	2.04253	0.0634324	0.615782	5.14	5.01	5.12	5.18	5.04	5.23	5.11	5.02	4.95	4.95
ENSG00000152229.18	PSTPIP2	0.22	2.8	2.04174	0.0635208	0.616255	2.92	2.71	2.91	2.93	2.86	2.93	2.78	2.75	2.48	2.8
ENSG00000072310.17	SREBF1	-0.15	5.35	-2.04127	0.0635731	0.616378	5.28	5.42	5.44	5.26	5.21	5.19	5.41	5.38	5.53	5.34
ENSG00000205143.2	ARID3C	1.75	-4.05	2.04045	0.0636664	0.616461	-2.62	-3.56	-2.77	-2.24	-3.07	-4.6	-3.08	-6.03	-6.23	-4.39
ENSG00000010310.9	GIPR	-0.72	-0.62	-2.03975	0.0637452	0.616461	-0.85	-0.18	-0.52	-0.78	-1.85	-0.76	-0.11	-0.15	-0.74	-0.05
ENSG00000078114.18	NEBL	-0.18	4.57	-2.03963	0.0637581	0.616461	4.48	4.66	4.59	4.39	4.44	4.49	4.45	4.81	4.59	4.78
ENSG00000160113.5	NR2F6	-0.13	6.73	-2.03959	0.0637627	0.616461	6.66	6.79	6.74	6.75	6.66	6.5	6.78	6.81	6.86	6.71
ENSG00000140015.20	KCNH5	0.33	2.26	2.03944	0.0637801	0.616461	2.45	2.11	2.41	2.26	2.46	2.61	2.23	1.84	2.5	1.81
ENSG00000183474.15	GTF2H2C	0.2	6.23	2.03871	0.0638619	0.616774	6.32	6.13	6.45	6.37	6.28	6.2	6.35	6.25	5.86	6.07
ENSG00000111605.18	CPSF6	0.12	7.86	2.03834	0.0639041	0.616774	7.92	7.8	7.92	7.81	7.98	7.96	7.72	7.84	7.75	7.89
ENSG00000108852.14	MPP2	-0.18	5.27	-2.0381	0.0639314	0.616774	5.18	5.36	4.99	5.15	5.21	5.36	5.21	5.35	5.51	5.35
ENSG00000162757.4	C1orf74	0.19	4.37	2.03673	0.0640859	0.617654	4.47	4.28	4.57	4.43	4.62	4.25	4.35	4.36	4.14	4.27
ENSG00000151694.14	ADAM17	0.11	6.22	2.03632	0.0641325	0.617654	6.28	6.17	6.28	6.33	6.22	6.28	6.21	6.2	6.19	6.06
ENSG00000213366.13	GSTM2	-0.26	1.84	-2.03624	0.0641419	0.617654	1.73	1.99	1.79	1.68	1.77	1.59	1.91	2.03	1.88	2.07
ENSG00000143374.17	TARS2	-0.13	5.67	-2.03546	0.0642302	0.618121	5.61	5.73	5.61	5.51	5.69	5.61	5.62	5.76	5.82	5.72
ENSG00000138074.15	SLC5A6	-0.11	6.82	-2.03414	0.0643801	0.618193	6.77	6.88	6.86	6.76	6.74	6.71	6.97	6.82	6.86	6.86
ENSG00000151532.13	VTI1A	0.15	4.03	2.03319	0.0644884	0.618193	4.12	3.96	4.22	4.16	4.05	4.02	3.92	3.95	3.96	3.99
ENSG00000158290.16	CUL4B	0.11	6.37	2.03316	0.0644919	0.618193	6.42	6.31	6.43	6.37	6.37	6.5	6.27	6.31	6.33	6.34
ENSG00000198915.11	RASGEF1A	-0.17	4.1	-2.0324	0.064578	0.618193	4.02	4.19	4.08	4.04	3.93	4.03	4.14	4.02	4.29	4.28
ENSG00000143375.15	CGN	-0.13	5.95	-2.03204	0.0646195	0.618193	5.89	6.02	5.81	5.85	5.88	6.01	5.93	5.96	6.12	6.06
ENSG00000023909.10	GCLM	0.14	4.79	2.03167	0.0646616	0.618193	4.86	4.72	4.79	4.84	4.81	4.98	4.79	4.68	4.73	4.68
ENSG00000169891.18	REPS2	0.18	3.23	2.03161	0.0646681	0.618193	3.33	3.14	3.37	3.35	3.34	3.23	3.2	3.25	3.08	3.03
ENSG00000197329.12	PELI1	0.14	6.83	2.03126	0.0647089	0.618193	6.9	6.77	6.95	6.97	6.84	6.84	6.86	6.85	6.59	6.77
ENSG00000161940.10	BCL6B	-0.32	3.11	-2.0305	0.0647961	0.618193	2.96	3.27	2.83	3.05	2.64	3.31	3.2	3.1	3.59	3.16
ENSG00000091073.19	DTX2	-0.25	4.5	-2.03028	0.0648205	0.618193	4.38	4.62	4.28	4.35	4.26	4.63	4.32	4.53	4.9	4.74
ENSG00000170571.12	EMB	0.13	6.53	2.02984	0.0648717	0.618193	6.59	6.47	6.62	6.65	6.5	6.6	6.55	6.49	6.31	6.51
ENSG00000175229.7	GAL3ST3	-0.26	3.66	-2.02974	0.0648829	0.618193	3.54	3.78	3.61	3.64	3.24	3.65	3.56	3.81	4.05	3.68
ENSG00000103227.18	LMF1	0.23	2.27	2.02963	0.0648951	0.618193	2.4	2.17	2.44	2.5	2.38	2.25	2.2	2.13	2.14	2.17
ENSG00000180228.13	PRKRA	0.12	6.05	2.02919	0.0649459	0.618193	6.11	5.99	6.21	6.16	6.07	6	6	5.96	5.93	6.05
ENSG00000181513.14	ACBD4	-0.23	2.78	-2.02895	0.0649738	0.618193	2.68	2.9	2.69	2.65	2.81	2.52	2.69	3.02	3	2.87
ENSG00000197879.17	MYO1C	-0.14	6.13	-2.02882	0.064988	0.618193	6.06	6.2	5.96	6.09	6.09	6.11	6.06	6.14	6.34	6.27
ENSG00000274211.6	SOCS7	0.14	6.86	2.02879	0.0649918	0.618193	6.94	6.8	6.97	6.89	6.87	7.03	6.94	6.87	6.74	6.63
ENSG00000187741.15	FANCA	-0.14	4.88	-2.02876	0.0649957	0.618193	4.81	4.95	4.85	4.8	4.81	4.78	4.89	4.86	5.1	4.94
ENSG00000115540.15	MOB4	0.15	7.28	2.02865	0.0650073	0.618193	7.35	7.2	7.4	7.4	7.33	7.27	7.29	7.28	6.97	7.28
ENSG00000131653.13	TRAF7	-0.1	7.05	-2.02828	0.0650498	0.618193	7	7.1	6.99	7.04	7	6.96	7.04	7.06	7.19	7.12
ENSG00000107404.20	DVL1	-0.14	5.61	-2.02808	0.0650729	0.618193	5.54	5.68	5.53	5.57	5.56	5.51	5.53	5.63	5.82	5.73
ENSG00000140538.16	NTRK3	-0.29	2.44	-2.02741	0.0651499	0.618414	2.31	2.6	2.01	2.26	2.59	2.31	2.47	2.44	2.71	2.73
ENSG00000136152.15	COG3	0.16	5.04	2.02669	0.0652335	0.618414	5.12	4.96	5.15	5.17	5.19	4.96	5.12	4.97	4.87	4.89
ENSG00000160973.7	FOXH1	-0.2	5.16	-2.02667	0.0652355	0.618414	5.06	5.26	4.82	5.17	5.1	5.17	5.06	5.27	5.45	5.26
ENSG00000005020.13	SKAP2	-0.3	2.24	-2.0265	0.0652554	0.618414	2.09	2.41	1.91	2.02	2.24	2.13	2.37	2.49	2.08	2.65
ENSG00000173786.17	CNP	-0.13	5.77	-2.02613	0.0652982	0.618443	5.71	5.84	5.62	5.79	5.68	5.75	5.72	5.82	5.96	5.85
ENSG00000125347.14	IRF1	-0.23	3.07	-2.02553	0.0653666	0.618713	2.96	3.19	2.79	3.02	3.17	2.81	3.14	3.03	3.26	3.3
ENSG00000008517.16	IL32	-0.93	-1.58	-2.02448	0.0654884	0.619489	-1.82	-0.96	-2.24	-2.24	-1.85	-1.94	-0.16	-1.94	-1.37	-0.93
ENSG00000185261.14	KIAA0825	-0.31	1.89	-2.02401	0.0655423	0.619622	1.75	2.07	1.74	1.97	1.6	1.62	2.16	2.13	1.74	2.18
ENSG00000204962.6	PCDHA8	1.03	-1.61	2.023	0.0656601	0.619657	-0.98	-1.83	-1.42	-0.77	-0.41	-1.89	-1.03	-2.57	-2.77	-2.03
ENSG00000205765.9	C5orf51	0.16	5.22	2.02269	0.065695	0.619657	5.31	5.15	5.2	5.29	5.19	5.54	5.19	5.13	5.15	5.11
ENSG00000078018.19	MAP2	-0.29	2.63	-2.02193	0.0657843	0.619657	2.5	2.77	2.35	2.42	2.47	2.71	2.54	2.63	3.1	2.78
ENSG00000102287.19	GABRE	-0.36	1.59	-2.02152	0.0658309	0.619657	1.43	1.79	1.07	1.4	1.72	1.44	1.48	1.95	1.73	1.94
ENSG00000141425.18	RPRD1A	0.13	8.27	2.02134	0.0658525	0.619657	8.34	8.2	8.43	8.29	8.33	8.3	8.33	8.24	8.02	8.22
ENSG00000142327.13	RNPEPL1	-0.25	3.51	-2.02126	0.0658618	0.619657	3.4	3.64	3.14	3.63	3.35	3.44	3.41	3.7	3.86	3.56
ENSG00000267001.1	AC006538.3	-0.79	0.22	-2.02113	0.065877	0.619657	-0.07	0.64	0.68	-0.18	0.17	-1.28	0.62	0.96	0.94	-0.15
ENSG00000154957.14	ZNF18	-0.17	4.2	-2.02032	0.065971	0.619657	4.12	4.28	4.22	4.22	4.08	3.95	4.32	4.29	4.18	4.34
ENSG00000185634.12	SHC4	0.69	0.47	2.01971	0.0660417	0.619657	0.85	0.18	1.3	1.04	0.33	0.59	0.71	0.71	-0.25	-0.69
ENSG00000121274.12	TENT4B	0.13	5.18	2.01874	0.0661546	0.619657	5.25	5.12	5.19	5.26	5.26	5.27	5.22	5.17	5.01	5.08
ENSG00000127220.6	ABHD8	-0.22	3.44	-2.01871	0.066159	0.619657	3.34	3.55	3.36	3.38	3.46	3.12	3.39	3.76	3.49	3.53
ENSG00000148019.13	CEP78	0.12	5.86	2.01856	0.0661758	0.619657	5.92	5.8	5.99	5.86	5.95	5.88	5.73	5.8	5.79	5.89
ENSG00000224389.9	C4B	-1.06	-1.01	-2.01855	0.0661767	0.619657	-1.33	-0.39	-0.84	-0.5	-2.29	-2.52	-0.48	-1.01	-0.97	0.54
ENSG00000089234.16	BRAP	0.12	5.34	2.01814	0.0662255	0.619657	5.4	5.28	5.49	5.43	5.36	5.33	5.25	5.28	5.32	5.26
ENSG00000105427.10	CNFN	-0.48	0.72	-2.01773	0.0662731	0.619657	0.53	0.98	0.08	0.78	0.58	0.5	0.62	0.91	1.42	0.84
ENSG00000168309.18	FAM107A	0.73	-0.52	2.01764	0.0662839	0.619657	-0.09	-0.76	-0.39	0.05	-0.27	-0.03	-0.76	0.08	-1.1	-1.73
ENSG00000108064.11	TFAM	0.11	7.69	2.01761	0.0662866	0.619657	7.75	7.64	7.78	7.71	7.7	7.8	7.73	7.65	7.51	7.65
ENSG00000286905.1	AC108488.2	-0.65	0.89	-2.01738	0.0663137	0.619657	0.61	1.24	1.23	-0.48	0.95	0.56	1.34	0.99	0.88	1.65
ENSG00000136100.14	VPS36	0.14	5.25	2.01736	0.0663159	0.619657	5.32	5.19	5.15	5.34	5.4	5.4	5.2	5.19	5.09	5.25
ENSG00000009724.16	MASP2	1.05	-1.81	2.01704	0.0663542	0.619657	-1.12	-2.03	-1.42	-1.5	-1.72	-0.46	-3.57	-1.64	-1.7	-2.52
ENSG00000197769.5	MAP1LC3C	0.6	-0.49	2.01679	0.0663833	0.619657	-0.12	-0.68	-0.33	-0.21	-0.05	-0.16	-0.6	-0.41	-0.67	-1.45
ENSG00000160963.14	COL26A1	-0.11	6.42	-2.01605	0.0664696	0.619669	6.36	6.47	6.38	6.44	6.32	6.3	6.4	6.45	6.56	6.48
ENSG00000105523.3	FAM83E	-0.53	0.1	-2.01504	0.0665887	0.619669	-0.1	0.42	-0.01	-0.59	-0.01	-0.07	0.85	0.12	0.18	0.33
ENSG00000197296.6	FITM2	0.24	2.73	2.01492	0.0666017	0.619669	2.86	2.63	2.74	3.06	2.78	2.83	2.73	2.79	2.49	2.45
ENSG00000277475.1	AC213203.2	1.5	-3.16	2.01431	0.0666743	0.619669	-2.07	-3.07	-2.03	-2.68	-1.67	-3.19	-3.57	-3.71	-2.48	-5.98
ENSG00000100926.15	TM9SF1	-0.2	4.38	-2.01364	0.0667528	0.619669	4.28	4.48	4.18	4.5	4.09	4.34	4.61	4.32	4.51	4.47
ENSG00000103355.13	PRSS33	-1.4	-3.2	-2.01316	0.0668088	0.619669	-3.05	-2.15	-5.94	-3.33	-3.92	-2.48	-2.72	-2.12	-2.77	-2.28
ENSG00000086061.16	DNAJA1	-0.18	7.43	-2.01307	0.0668203	0.619669	7.34	7.53	7.37	7.23	7.27	7.5	7.36	7.37	7.75	7.62
ENSG00000197054.11	ZNF763	0.34	2.23	2.01301	0.0668272	0.619669	2.41	2.08	2.48	2.53	2.25	2.31	2.17	2.22	1.53	2.33
ENSG00000109133.13	TMEM33	0.1	7.31	2.01253	0.066883	0.619669	7.36	7.26	7.33	7.32	7.37	7.4	7.28	7.31	7.19	7.25
ENSG00000063244.12	U2AF2	-0.12	7.19	-2.01241	0.0668971	0.619669	7.13	7.25	7.2	7.09	7.03	7.2	7.15	7.21	7.38	7.27
ENSG00000147119.3	CHST7	-0.19	4.25	-2.01167	0.0669846	0.619669	4.16	4.35	4.34	4.14	4.26	3.89	4.4	4.3	4.37	4.31
ENSG00000197930.13	ERO1A	0.11	5.92	2.01167	0.066985	0.619669	5.97	5.86	5.93	5.94	5.97	6.05	5.87	5.89	5.88	5.81
ENSG00000198959.12	TGM2	0.32	1.65	2.0112	0.0670401	0.619669	1.83	1.52	1.54	1.81	2.08	1.81	1.39	1.53	1.65	1.42
ENSG00000008118.10	CAMK1G	0.64	-0.35	2.01093	0.0670727	0.619669	0.04	-0.57	0.08	-0.65	0.33	0.16	-0.93	-0.41	-0.4	-0.93
ENSG00000185298.13	CCDC137	-0.18	4.72	-2.01061	0.0671104	0.619669	4.64	4.81	4.44	4.68	4.69	4.74	4.73	4.75	5.01	4.75
ENSG00000165959.12	CLMN	0.16	3.58	2.01059	0.0671127	0.619669	3.67	3.51	3.54	3.7	3.65	3.76	3.5	3.51	3.46	3.53
ENSG00000087460.25	GNAS	-0.14	9.16	-2.01048	0.0671259	0.619669	9.08	9.23	8.96	9.07	9.1	9.2	9.06	9.24	9.38	9.23
ENSG00000125454.12	SLC25A19	-0.18	3.82	-2.00965	0.067224	0.619669	3.73	3.91	3.79	3.69	3.75	3.66	3.89	3.8	3.82	4.11
ENSG00000079999.14	KEAP1	-0.12	5.95	-2.00964	0.0672246	0.619669	5.89	6	5.98	5.87	5.9	5.81	5.97	5.94	6.09	6.01
ENSG00000095015.6	MAP3K1	0.13	6.14	2.00957	0.0672328	0.619669	6.2	6.07	6.28	6.13	6.21	6.19	6.18	6.16	5.94	6
ENSG00000221821.4	C6orf226	-0.48	0.31	-2.00948	0.0672445	0.619669	0.14	0.58	0.25	0.3	-0.36	0.16	0.49	0.27	0.78	0.62
ENSG00000070031.4	SCT	-1.63	-2.26	-2.00933	0.0672617	0.619669	-2.33	-1.31	-0.99	-6.14	-2.78	-2.28	-1.36	-1.94	-0.87	-1.73
ENSG00000163958.14	ZDHHC19	-0.62	-0.37	-2.00838	0.0673748	0.619871	-0.58	0.01	-0.9	-0.36	-0.63	-0.83	-0.05	0.35	0.15	-0.69
ENSG00000198168.9	SVIP	0.2	4.44	2.00823	0.0673925	0.619871	4.54	4.35	4.63	4.55	4.39	4.57	4.54	4.37	4.06	4.4
ENSG00000277586.2	NEFL	-0.14	5.06	-2.00798	0.0674223	0.619871	4.99	5.13	4.93	4.97	5.12	4.94	5.09	5.23	5.07	5.13
ENSG00000183421.12	RIPK4	0.21	3.46	2.00777	0.067447	0.619871	3.57	3.36	3.39	3.52	3.75	3.6	3.24	3.34	3.56	3.26
ENSG00000076924.12	XAB2	-0.14	5.92	-2.00709	0.0675274	0.619871	5.85	5.99	5.8	5.85	5.8	5.95	5.87	5.94	6.17	5.99
ENSG00000170632.14	ARMC10	0.11	6.25	2.00675	0.0675676	0.619871	6.3	6.2	6.28	6.36	6.3	6.26	6.25	6.18	6.1	6.24
ENSG00000105708.9	ZNF14	0.16	4.74	2.0064	0.0676104	0.619871	4.81	4.66	4.85	4.74	4.9	4.77	4.8	4.73	4.48	4.63
ENSG00000272573.6	MUSTN1	1.68	-2.45	2.00604	0.0676528	0.619871	-1.39	-2.55	-0.69	-2.27	-1.16	-2.25	-1.3	-3.89	-2.04	-5.98
ENSG00000181577.16	C6orf223	-0.32	1.32	-2.00584	0.0676766	0.619871	1.19	1.5	1.16	1.31	0.96	1.22	1.6	1.56	1.35	1.41
ENSG00000164078.13	MST1R	-0.36	1.26	-2.00529	0.0677419	0.619871	1.11	1.46	1.02	0.87	1.27	1.15	1.33	1.15	1.6	1.67
ENSG00000144591.18	GMPPA	-0.13	5.19	-2.00524	0.0677481	0.619871	5.13	5.26	5.18	5.23	5.11	4.99	5.28	5.19	5.27	5.31
ENSG00000099821.14	POLRMT	-0.14	6.28	-2.00512	0.0677622	0.619871	6.2	6.35	6.38	6.2	6.17	6.07	6.32	6.33	6.47	6.26
ENSG00000177853.14	ZNF518A	0.14	6.78	2.00403	0.0678923	0.620514	6.84	6.71	6.72	6.82	6.97	6.86	6.78	6.76	6.56	6.73
ENSG00000007264.15	MATK	-0.21	4.72	-2.00325	0.0679859	0.620514	4.62	4.82	4.9	4.55	4.7	4.32	4.77	4.8	4.9	4.8
ENSG00000170579.17	DLGAP1	0.2	3.98	2.00318	0.0679937	0.620514	4.09	3.88	4	4.12	4.16	4.05	3.61	3.82	4.09	3.98
ENSG00000139579.13	NABP2	-0.12	5.41	-2.00304	0.0680113	0.620514	5.35	5.47	5.45	5.4	5.28	5.27	5.47	5.49	5.44	5.49
ENSG00000183196.10	CHST6	-0.18	4.54	-2.00286	0.0680321	0.620514	4.46	4.64	4.3	4.56	4.39	4.57	4.56	4.62	4.85	4.51
ENSG00000100304.13	TTLL12	-0.14	7.33	-2.00226	0.0681046	0.620811	7.26	7.39	7.22	7.23	7.25	7.33	7.25	7.3	7.57	7.46
ENSG00000259207.7	ITGB3	1.86	-2.98	2.00143	0.0682044	0.620883	-1.79	-2.85	-2.77	-2.07	-1.2	-2.16	-2.19	-6.03	-1.47	-5.98
ENSG00000152749.8	GPR180	0.16	5.43	2.0012	0.0682318	0.620883	5.5	5.36	5.53	5.51	5.48	5.5	5.49	5.45	5.13	5.33
ENSG00000122643.21	NT5C3A	0.15	4.92	2.00119	0.0682324	0.620883	5	4.85	5.11	4.91	4.98	4.97	4.91	4.95	4.69	4.84
ENSG00000172086.8	KRCC1	0.28	4.85	1.99993	0.068384	0.621709	4.98	4.72	5.1	4.95	4.99	4.88	5	5	4.27	4.58
ENSG00000130529.16	TRPM4	-0.22	2.87	-1.99977	0.0684032	0.621709	2.78	2.98	2.82	2.93	2.62	2.69	2.99	2.89	3.12	2.9
ENSG00000255529.9	POLR2M	0.18	6.83	1.99917	0.0684757	0.622004	6.92	6.74	6.96	6.93	6.9	6.87	6.92	6.88	6.45	6.72
ENSG00000125414.19	MYH2	-0.33	1.56	-1.99781	0.0686397	0.622006	1.42	1.74	1.65	1.29	1.23	1.39	1.79	2.01	1.52	1.57
ENSG00000072274.13	TFRC	0.13	8.11	1.99721	0.0687127	0.622006	8.18	8.04	8.35	8.11	8.09	8.16	8.16	8.04	8	7.98
ENSG00000137710.16	RDX	0.11	7.09	1.99698	0.0687404	0.622006	7.15	7.04	7.11	7.13	7.09	7.26	7.09	7.03	6.96	7.08
ENSG00000114923.17	SLC4A3	-0.27	2.26	-1.9964	0.0688101	0.622006	2.13	2.41	2.03	1.96	2.3	2.2	2.47	2.16	2.57	2.38
ENSG00000184584.13	TMEM173	1.47	-2.92	1.99576	0.0688877	0.622006	-1.88	-2.97	-1.69	-3.82	-1.72	-1.54	-4.3	-2.86	-4.64	-2.81
ENSG00000124104.19	SNX21	-0.17	4	-1.99574	0.0688905	0.622006	3.93	4.09	4.02	3.98	3.84	3.87	4.01	4.02	4.25	4.05
ENSG00000226792.7	C13orf42	0.18	3.43	1.99544	0.0689273	0.622006	3.53	3.35	3.69	3.44	3.44	3.53	3.44	3.33	3.35	3.25
ENSG00000162517.13	PEF1	-0.14	5.37	-1.99518	0.0689578	0.622006	5.3	5.44	5.39	5.39	5.31	5.12	5.46	5.48	5.36	5.46
ENSG00000112242.15	E2F3	0.12	5.64	1.99513	0.0689644	0.622006	5.7	5.58	5.62	5.67	5.78	5.7	5.58	5.57	5.64	5.52
ENSG00000148400.12	NOTCH1	-0.17	6.73	-1.99471	0.0690156	0.622006	6.64	6.82	6.51	6.62	6.71	6.74	6.65	6.88	7.04	6.7
ENSG00000128606.13	LRRC17	-0.53	0.16	-1.99384	0.069121	0.622006	-0.04	0.49	-0.21	0.09	0.13	-0.46	0.45	0.87	0	0.43
ENSG00000175197.12	DDIT3	0.26	4.96	1.99356	0.0691553	0.622006	5.09	4.83	5.39	5.11	4.99	4.85	5.04	5	4.49	4.77
ENSG00000132478.10	UNK	-0.15	4.8	-1.9935	0.0691625	0.622006	4.72	4.88	4.71	4.69	4.77	4.73	4.72	4.84	5.07	4.86
ENSG00000140832.9	MARVELD3	-0.15	4.72	-1.99324	0.0691937	0.622006	4.65	4.8	4.71	4.56	4.62	4.69	4.83	4.75	4.92	4.66
ENSG00000135298.14	ADGRB3	0.32	1.32	1.99296	0.0692281	0.622006	1.5	1.19	1.24	1.57	1.46	1.62	1.03	1.21	1.1	1.3
ENSG00000160285.15	LSS	-0.14	6.43	-1.99291	0.0692337	0.622006	6.36	6.5	6.3	6.36	6.33	6.46	6.41	6.41	6.7	6.49
ENSG00000083535.16	PIBF1	0.13	4.66	1.99237	0.0693004	0.622006	4.73	4.6	4.74	4.74	4.76	4.66	4.6	4.7	4.55	4.54
ENSG00000116544.12	DLGAP3	-0.35	2.8	-1.99203	0.0693416	0.622006	2.64	2.98	2.46	3.02	2.3	2.75	2.88	2.71	3.38	2.93
ENSG00000105568.18	PPP2R1A	-0.09	8.51	-1.99199	0.0693462	0.622006	8.47	8.56	8.53	8.52	8.41	8.42	8.55	8.53	8.59	8.58
ENSG00000158321.17	AUTS2	0.3	4.02	1.99111	0.0694535	0.622006	4.18	3.87	4.02	3.96	4.28	4.45	3.57	3.67	4.25	3.99
ENSG00000179409.11	GEMIN4	-0.18	5.84	-1.99102	0.0694648	0.622006	5.75	5.94	5.53	5.75	5.89	5.82	5.75	5.87	6.13	5.99
ENSG00000174600.14	CMKLR1	0.51	0.54	1.99095	0.0694724	0.622006	0.83	0.34	0.4	0.82	0.65	1.3	0.04	0.63	0.46	0
ENSG00000205302.7	SNX2	0.12	6.83	1.99089	0.0694803	0.622006	6.89	6.77	6.95	6.89	6.85	6.85	6.91	6.77	6.63	6.75
ENSG00000112419.14	PHACTR2	-0.1	7.13	-1.99089	0.0694805	0.622006	7.08	7.18	7.05	7.05	7.11	7.12	7.14	7.29	7.14	7.16
ENSG00000177058.12	SLC38A9	0.17	5.32	1.99075	0.0694977	0.622006	5.4	5.24	5.58	5.35	5.38	5.3	5.41	5.27	5.04	5.22
ENSG00000108963.17	DPH1	-0.16	4.13	-1.99059	0.0695165	0.622006	4.06	4.21	3.94	4.16	4.02	4.11	4.16	4.25	4.3	4.14
ENSG00000005007.12	UPF1	-0.11	6.68	-1.98986	0.0696066	0.622455	6.63	6.74	6.64	6.6	6.62	6.66	6.63	6.76	6.86	6.7
ENSG00000154814.14	OXNAD1	0.16	5.03	1.98883	0.0697319	0.623217	5.11	4.95	5.22	5.06	5.11	5.05	5.08	5.04	4.72	4.94
ENSG00000182326.15	C1S	-0.3	2.61	-1.98789	0.0698475	0.62389	2.47	2.78	2.24	2.69	2.52	2.38	2.96	2.36	2.86	2.91
ENSG00000188732.11	FAM221A	0.23	4.66	1.98755	0.0698894	0.623907	4.78	4.56	4.89	4.83	4.74	4.65	4.9	4.63	4.25	4.43
ENSG00000277203.1	F8A1	-0.35	2.69	-1.98651	0.0700173	0.624566	2.51	2.88	1.88	2.77	2.51	2.85	2.69	2.9	2.99	2.89
ENSG00000162482.5	AKR7A3	-1.75	-3.24	-1.98584	0.0701002	0.624566	-2.99	-2.06	-5.94	-2.05	-6.24	-2.28	-2.19	-2.86	-2.32	-2.07
ENSG00000113638.14	TTC33	0.22	5.03	1.98459	0.0702536	0.624566	5.14	4.93	5.14	5.27	5.06	5.09	5.15	4.87	4.58	5.11
ENSG00000175489.10	LRRC25	0.78	-1.31	1.98453	0.0702615	0.624566	-0.8	-1.51	-0.39	-1.5	-1.03	-0.76	-1.98	-1.39	-2.14	-1.33
ENSG00000130702.15	LAMA5	-0.27	6.29	-1.98435	0.0702832	0.624566	6.15	6.42	5.83	6.3	6.34	6.13	6.05	6.54	6.72	6.38
ENSG00000154328.16	NEIL2	-0.15	4.62	-1.98409	0.070315	0.624566	4.55	4.7	4.56	4.64	4.57	4.43	4.7	4.67	4.85	4.58
ENSG00000204308.8	RNF5	-0.14	5.91	-1.98396	0.0703309	0.624566	5.84	5.97	5.97	5.83	5.77	5.78	6.04	5.86	5.9	6.1
ENSG00000164076.17	CAMKV	-0.11	6.04	-1.98365	0.0703697	0.624566	6	6.1	6.04	5.92	6.02	5.98	6.03	6.12	6.15	6.08
ENSG00000232040.3	ZBED9	0.15	4.14	1.98358	0.0703784	0.624566	4.22	4.07	4.14	4.2	4.3	4.21	4.06	4.15	3.94	4.12
ENSG00000114013.16	CD86	0.63	-0.41	1.98356	0.0703814	0.624566	-0.03	-0.62	0.12	0.23	-0.18	-0.57	-0.4	-0.36	-1.18	-0.93
ENSG00000159199.14	ATP5MC1	-0.16	5.61	-1.98336	0.0704054	0.624566	5.54	5.69	5.67	5.59	5.51	5.36	5.56	5.62	5.73	5.84
ENSG00000128298.17	BAIAP2L2	-0.59	0.3	-1.98136	0.0706533	0.626159	0.06	0.64	0.08	0.33	-0.46	0.01	0.91	0.35	0.04	1.12
ENSG00000107738.20	VSIR	0.71	-0.69	1.98126	0.0706655	0.626159	-0.24	-0.93	-0.33	-0.47	-0.46	-0.03	-1.49	-1.78	-0.3	-0.69
ENSG00000196542.8	SPTSSB	-0.19	5.13	-1.98058	0.0707499	0.62655	5.04	5.23	5.01	5.1	5.06	4.97	5.48	5.26	4.97	5.19
ENSG00000144040.12	SFXN5	-0.17	4.61	-1.97968	0.0708624	0.626961	4.53	4.7	4.64	4.59	4.43	4.45	4.75	4.49	4.7	4.84
ENSG00000142235.9	LMTK3	-0.24	3.01	-1.97928	0.0709117	0.626961	2.9	3.14	2.76	2.81	2.84	3.15	3.11	2.97	3.37	3.07
ENSG00000196468.7	FGF16	-0.7	-0.12	-1.9792	0.0709213	0.626961	-0.37	0.28	-1.08	-0.26	-0.46	-0.03	-0.33	-0.15	0.93	0.43
ENSG00000144535.19	DIS3L2	-0.15	4.36	-1.97872	0.0709813	0.626961	4.29	4.43	4.36	4.28	4.22	4.29	4.3	4.37	4.51	4.56
ENSG00000109063.15	MYH3	0.83	-0.92	1.97845	0.0710147	0.626961	-0.41	-1.17	-0.9	-0.31	-0.39	-0.4	-1.36	-2.57	-0.5	-0.92
ENSG00000149639.15	SOGA1	-0.2	4.32	-1.97813	0.0710544	0.626961	4.22	4.42	4.08	4.14	4.26	4.37	4.4	4.35	4.68	4.23
ENSG00000083312.17	TNPO1	0.14	9.17	1.97764	0.071116	0.626961	9.24	9.1	9.3	9.21	9.22	9.21	9.28	9.17	8.94	9.02
ENSG00000168389.17	MFSD2A	-0.13	4.31	-1.97762	0.0711191	0.626961	4.25	4.38	4.21	4.21	4.28	4.29	4.41	4.37	4.34	4.38
ENSG00000166323.13	C11orf65	0.74	-0.82	1.97683	0.0712178	0.62729	-0.38	-1.03	-0.45	-0.41	-0.89	-0.12	-0.33	-1.51	-1.84	-1.02
ENSG00000028277.21	POU2F2	-0.42	0.92	-1.97663	0.0712419	0.62729	0.76	1.15	0.66	0.87	0.63	0.74	0.71	0.94	1.45	1.39
ENSG00000000419.12	DPM1	0.15	5.81	1.97633	0.0712799	0.62729	5.88	5.74	5.98	5.95	5.85	5.76	5.87	5.72	5.57	5.8
ENSG00000213199.8	ASIC3	-0.93	-2.67	-1.97603	0.0713178	0.62729	-2.66	-1.93	-3.13	-3.33	-3.07	-3.01	-2.43	-1.94	-2.53	-1.89
ENSG00000123636.18	BAZ2B	-0.2	5.22	-1.97554	0.0713791	0.627474	5.12	5.32	4.84	5.06	5.23	5.32	5.14	5.42	5.42	5.29
ENSG00000267699.2	AC091551.1	1.89	-3.27	1.97487	0.0714621	0.627554	-2.01	-3.06	-3.2	-0.87	-2.76	-2.53	-1.47	-6.03	-3.34	-5.98
ENSG00000077684.16	JADE1	-0.09	8.38	-1.97423	0.0715427	0.627554	8.34	8.43	8.33	8.32	8.33	8.37	8.36	8.44	8.44	8.46
ENSG00000175324.10	LSM1	-0.19	4.77	-1.97385	0.0715907	0.627554	4.68	4.87	4.86	4.78	4.53	4.53	5.05	4.79	4.74	4.88
ENSG00000115758.13	ODC1	0.11	7.3	1.97332	0.0716575	0.627554	7.35	7.24	7.48	7.29	7.29	7.35	7.3	7.22	7.21	7.25
ENSG00000166145.14	SPINT1	-0.11	7.09	-1.97304	0.0716919	0.627554	7.03	7.14	7.11	6.98	7.06	6.98	7.08	7.22	7.19	7.08
ENSG00000101448.13	EPPIN	-1.78	-3.11	-1.97288	0.0717119	0.627554	-2.91	-1.92	-5.94	-2.24	-1.72	-6.18	-1.8	-2.33	-1.84	-2.81
ENSG00000100292.17	HMOX1	-0.19	4.23	-1.97283	0.0717191	0.627554	4.14	4.32	4.32	4.06	3.96	4.21	4.38	4.14	4.4	4.36
ENSG00000099889.14	ARVCF	-0.2	4.75	-1.97246	0.0717646	0.627554	4.66	4.84	4.68	4.71	4.66	4.56	4.64	4.66	5.05	5.03
ENSG00000013288.8	MAN2B2	-0.28	2.87	-1.97203	0.071819	0.627554	2.73	3.02	2.74	2.39	2.92	2.85	2.82	3	2.92	3.29
ENSG00000148154.10	UGCG	0.12	6.59	1.97188	0.0718386	0.627554	6.66	6.54	6.73	6.66	6.61	6.62	6.66	6.54	6.39	6.55
ENSG00000095794.19	CREM	0.23	3.96	1.97175	0.071855	0.627554	4.07	3.85	4.12	4.26	3.93	3.97	3.96	4.05	3.53	3.83
ENSG00000175707.9	KDF1	-0.13	4.3	-1.97161	0.0718727	0.627554	4.24	4.36	4.28	4.24	4.23	4.18	4.42	4.33	4.35	4.36
ENSG00000152061.23	RABGAP1L	-0.1	6.52	-1.97118	0.071927	0.627675	6.47	6.57	6.48	6.47	6.4	6.53	6.61	6.61	6.51	6.55
ENSG00000131351.15	HAUS8	-0.16	3.77	-1.96911	0.072188	0.628855	3.69	3.85	3.6	3.65	3.8	3.68	3.8	3.9	3.76	3.94
ENSG00000117155.16	SSX2IP	0.12	6.02	1.96901	0.0722001	0.628855	6.08	5.96	6.09	6.1	6.06	6.07	6.05	6.07	5.87	5.86
ENSG00000285053.1	TBCE	0.36	3.69	1.96882	0.0722242	0.628855	3.87	3.51	3.64	3.51	3.97	4.36	3.61	3.16	3.82	3.44
ENSG00000128829.12	EIF2AK4	-0.11	7.66	-1.9688	0.0722266	0.628855	7.61	7.72	7.51	7.6	7.64	7.68	7.64	7.75	7.79	7.69
ENSG00000047597.7	XK	0.43	1.84	1.96727	0.0724207	0.628855	2.06	1.67	2.03	1.81	2.26	2.07	1.94	2.08	0.99	1.57
ENSG00000134202.10	GSTM3	0.3	1.67	1.96707	0.0724463	0.628855	1.83	1.54	1.82	1.89	1.74	1.81	1.85	1.44	1.52	1.28
ENSG00000156162.16	DPY19L4	0.21	5.65	1.96652	0.0725164	0.628855	5.75	5.54	5.61	5.83	5.9	5.65	5.6	5.81	5.24	5.52
ENSG00000172007.6	RAB33B	0.17	4.91	1.96645	0.0725251	0.628855	4.99	4.83	5.01	4.96	5.02	4.96	4.99	4.93	4.56	4.81
ENSG00000169019.11	COMMD8	0.34	3.44	1.96623	0.0725533	0.628855	3.61	3.28	3.96	3.5	3.63	3.33	3.52	3.39	2.75	3.44
ENSG00000135241.17	PNPLA8	0.18	5.04	1.96587	0.0725985	0.628855	5.13	4.95	5.19	5.14	5.11	5.06	5.21	4.82	4.75	5.02
ENSG00000123892.12	RAB38	0.18	4.52	1.96562	0.0726301	0.628855	4.61	4.43	4.72	4.71	4.49	4.52	4.63	4.49	4.24	4.36
ENSG00000113318.11	MSH3	0.12	5.2	1.96544	0.0726531	0.628855	5.26	5.15	5.19	5.24	5.31	5.3	5.23	5.12	5.14	5.08
ENSG00000142156.14	COL6A1	-0.13	6.5	-1.96527	0.0726755	0.628855	6.43	6.56	6.32	6.45	6.48	6.47	6.38	6.57	6.67	6.62
ENSG00000117151.13	CTBS	0.22	3.92	1.96387	0.0728541	0.628855	4.02	3.82	3.95	4.05	4.08	4	3.83	4.07	3.48	3.87
ENSG00000198554.12	WDHD1	0.1	7.25	1.96285	0.0729839	0.628855	7.3	7.2	7.3	7.29	7.3	7.32	7.29	7.23	7.09	7.2
ENSG00000174226.9	SNX31	1.53	-2.86	1.96172	0.0731285	0.628855	-1.81	-2.83	-1.42	-1.75	-3.07	-2.1	-2.72	-1.94	-3.91	-5.98
ENSG00000175806.15	MSRA	0.3	1.65	1.96157	0.073148	0.628855	1.81	1.52	1.71	1.81	1.91	1.77	1.23	1.39	1.71	1.65
ENSG00000106692.14	FKTN	0.13	5.24	1.96102	0.0732179	0.628855	5.31	5.18	5.26	5.41	5.23	5.32	5.17	5.26	5.05	5.22
ENSG00000100403.12	ZC3H7B	-0.1	7.27	-1.96085	0.0732398	0.628855	7.22	7.32	7.18	7.24	7.23	7.24	7.28	7.34	7.39	7.26
ENSG00000160191.18	PDE9A	-0.16	5.31	-1.96051	0.0732839	0.628855	5.24	5.4	5	5.3	5.23	5.41	5.34	5.38	5.44	5.42
ENSG00000198837.10	DENND4B	-0.22	5.31	-1.96014	0.0733311	0.628855	5.21	5.42	4.88	5.3	5.23	5.41	5.22	5.44	5.61	5.42
ENSG00000179344.16	HLA-DQB1	-0.73	-0.72	-1.95948	0.0734153	0.628855	-0.95	-0.28	-1.82	-0.36	-1.11	-1.05	-0.76	-0.67	0.18	-0.18
ENSG00000139618.15	BRCA2	0.13	6.19	1.95875	0.0735096	0.628855	6.25	6.12	6.24	6.13	6.38	6.26	6.17	6.19	6.13	5.98
ENSG00000166987.15	MBD6	0.49	0.96	1.95869	0.0735172	0.628855	1.23	0.76	0.72	1.26	1.46	1.38	0.14	0.84	0.64	1.28
ENSG00000154642.11	C21orf91	0.14	6.18	1.95855	0.0735349	0.628855	6.24	6.11	6.16	6.23	6.3	6.29	6.2	6.21	5.91	6.12
ENSG00000223572.9	CKMT1A	-0.22	4.67	-1.95774	0.0736395	0.628855	4.56	4.79	4.3	4.75	4.51	4.69	4.49	4.87	4.91	4.87
ENSG00000177971.8	IMP3	-0.14	6.33	-1.95772	0.0736421	0.628855	6.26	6.39	6.45	6.18	6.28	6.12	6.45	6.34	6.35	6.44
ENSG00000242616.4	GNG10	0.28	5.85	1.9576	0.0736579	0.628855	5.98	5.72	6.2	6.06	5.88	5.8	6.02	5.72	5.25	5.87
ENSG00000187848.14	P2RX2	-0.59	-0.51	-1.95709	0.0737229	0.628855	-0.7	-0.14	-1.3	-0.31	-0.69	-0.97	0.09	-0.3	-0.21	-0.42
ENSG00000269403.1	AC008750.8	-1.38	-3.27	-1.95704	0.0737299	0.628855	-3.1	-2.21	-5.94	-2.94	-3.55	-3.49	-2.62	-3.27	-2.47	-1.86
ENSG00000171812.13	COL8A2	-0.19	3.08	-1.95688	0.0737501	0.628855	3	3.18	2.96	3.05	3.05	2.88	3.09	3.12	3.33	3.15
ENSG00000198265.12	HELZ	0.15	5.53	1.95585	0.0738832	0.628855	5.6	5.46	5.48	5.52	5.68	5.71	5.46	5.5	5.55	5.31
ENSG00000143793.13	C1orf35	-0.21	3.58	-1.95471	0.0740316	0.628855	3.48	3.69	3.44	3.6	3.34	3.53	3.55	3.5	3.79	3.89
ENSG00000122417.15	ODF2L	0.16	4.8	1.9547	0.0740329	0.628855	4.88	4.72	4.91	4.81	4.94	4.84	4.62	4.87	4.58	4.82
ENSG00000100196.11	KDELR3	-0.19	3.83	-1.95429	0.0740854	0.628855	3.73	3.93	3.83	3.7	3.82	3.56	4.09	4.02	3.74	3.85
ENSG00000145743.15	FBXL17	0.21	2.59	1.95398	0.0741258	0.628855	2.7	2.5	2.57	2.78	2.79	2.63	2.49	2.5	2.4	2.57
ENSG00000081138.14	CDH7	0.45	0.83	1.95388	0.0741385	0.628855	1.08	0.65	0.9	1.21	1.46	0.64	0.74	0.27	0.69	0.74
ENSG00000189067.12	LITAF	0.11	6.89	1.95373	0.0741585	0.628855	6.95	6.84	6.93	6.91	6.91	7.03	6.84	6.77	6.95	6.78
ENSG00000260230.3	FRRS1L	0.33	1.45	1.95287	0.0742693	0.628855	1.63	1.31	1.44	1.49	1.92	1.57	1.23	1.49	1.29	1.14
ENSG00000139722.7	VPS37B	-0.41	0.66	-1.95263	0.0743006	0.628855	0.5	0.9	0.12	0.62	0.53	0.53	0.85	0.75	1.2	0.65
ENSG00000242220.7	TCP10L	-0.56	0.15	-1.95254	0.074312	0.628855	-0.07	0.5	-0.45	-0.58	0.36	0.08	0.45	0.52	0.01	0.84
ENSG00000255374.3	TAS2R43	1.68	-3.68	1.95226	0.0743485	0.628855	-2.4	-3.34	-2.77	-3.82	-1.72	-3.01	-5.89	-6.03	-2.53	-3.65
ENSG00000074181.9	NOTCH3	-0.19	5.85	-1.9521	0.0743694	0.628855	5.76	5.94	5.74	5.75	5.7	5.85	5.75	5.97	6.26	5.8
ENSG00000164362.20	TERT	-0.16	4.16	-1.95106	0.0745057	0.628855	4.09	4.24	4.11	4.12	4.06	4.04	4.06	4.27	4.41	4.22
ENSG00000103534.17	TMC5	0.3	1.67	1.95029	0.0746058	0.628855	1.82	1.54	1.69	1.92	1.83	1.78	1.68	1.66	1.21	1.56
ENSG00000115266.11	APC2	-0.53	0.85	-1.95002	0.0746413	0.628855	0.61	1.16	-0.33	1.04	1.07	0.48	1.25	1.05	1.24	0.97
ENSG00000016082.15	ISL1	-1.16	-3.31	-1.94997	0.0746476	0.628855	-3.11	-2.36	-3.62	-4.56	-2.78	-4.6	-2.72	-2.86	-2.53	-2.81
ENSG00000175820.3	CCDC168	-1.47	-2.9	-1.94976	0.074675	0.628855	-2.98	-1.83	-3.13	-2.97	-3.92	-4.6	-1.8	-1.78	-3.91	-1.12
ENSG00000174740.8	PABPC5	0.33	1.86	1.94798	0.0749078	0.628855	2.04	1.72	2.21	2.21	1.75	1.92	1.98	1.73	1.39	1.7
ENSG00000113013.15	HSPA9	0.08	9.48	1.94746	0.0749752	0.628855	9.52	9.44	9.54	9.48	9.55	9.52	9.46	9.42	9.47	9.41
ENSG00000129465.16	RIPK3	-1.41	-2.51	-1.94743	0.0749791	0.628855	-2.6	-1.58	-2.5	-1.75	-4.66	-3.86	-1.24	-3.22	-1.1	-1.73
ENSG00000277399.4	GPR179	0.86	-1.44	1.94728	0.0749986	0.628855	-0.87	-1.65	-1.55	-0.93	-1.11	-0.4	-2.43	-1.39	-1.18	-2.52
ENSG00000196172.9	ZNF681	0.14	5.51	1.94712	0.0750203	0.628855	5.58	5.44	5.55	5.59	5.6	5.58	5.61	5.48	5.25	5.43
ENSG00000106460.19	TMEM106B	0.2	6.18	1.9471	0.0750229	0.628855	6.28	6.08	6.36	6.3	6.3	6.17	6.29	6.18	5.72	6.15
ENSG00000161179.13	YDJC	-0.24	4.3	-1.94682	0.0750593	0.628855	4.19	4.42	4.38	4.4	4.14	3.83	4.42	4.41	4.59	4.25
ENSG00000177519.4	RPRM	-0.28	2.26	-1.94679	0.0750627	0.628855	2.15	2.4	2.33	2.07	1.97	2.15	2.11	2.42	2.64	2.38
ENSG00000131264.3	CDX4	1.16	-2.67	1.94673	0.0750716	0.628855	-1.84	-2.68	-1.85	-1.89	-2.34	-2.28	-3.57	-4.44	-3.42	-1.58
ENSG00000130475.14	FCHO1	-0.17	4.54	-1.94643	0.0751102	0.628855	4.46	4.63	4.54	4.47	4.38	4.46	4.37	4.65	4.77	4.72
ENSG00000144229.12	THSD7B	0.24	2.58	1.94641	0.0751133	0.628855	2.7	2.48	2.68	2.67	2.85	2.58	2.58	2.64	2.29	2.35
ENSG00000174669.12	SLC29A2	-0.24	4.07	-1.94577	0.0751966	0.628855	3.95	4.19	3.81	3.92	4.02	4.05	3.91	3.99	4.41	4.42
ENSG00000036054.13	TBC1D23	0.17	5.74	1.94567	0.0752107	0.628855	5.82	5.66	5.9	5.88	5.83	5.69	5.86	5.69	5.43	5.65
ENSG00000185668.7	POU3F1	-0.21	3.51	-1.94523	0.0752676	0.628855	3.42	3.62	3.32	3.5	3.4	3.42	3.46	3.63	3.87	3.46
ENSG00000196569.12	LAMA2	0.17	4.12	1.94482	0.0753218	0.628855	4.21	4.04	4.29	4.13	4.23	4.16	4.22	4.08	3.84	3.99
ENSG00000178538.10	CA8	0.17	4.14	1.94466	0.0753433	0.628855	4.22	4.05	4.18	4.26	4.29	4.16	3.96	4.3	3.99	3.95
ENSG00000155307.18	SAMSN1	-0.53	-0.53	-1.94448	0.0753663	0.628855	-0.69	-0.19	-0.99	-0.78	-0.57	-0.83	-0.33	-0.3	0	-0.42
ENSG00000179598.6	PLD6	-0.29	1.74	-1.94392	0.0754401	0.628855	1.61	1.91	1.54	1.48	1.8	1.55	1.93	2.07	1.65	1.94
ENSG00000143603.19	KCNN3	-0.29	1.88	-1.94386	0.075448	0.628855	1.75	2.04	1.75	1.72	1.62	1.86	1.9	1.75	2.24	2.21
ENSG00000128039.11	SRD5A3	0.16	4.52	1.94376	0.0754621	0.628855	4.6	4.44	4.69	4.53	4.49	4.68	4.61	4.45	4.33	4.38
ENSG00000228300.14	C19orf24	-0.18	4	-1.9433	0.0755223	0.628855	3.92	4.1	4.04	3.91	3.91	3.79	4.07	3.89	4.14	4.27
ENSG00000112759.18	SLC29A1	-0.2	6.85	-1.94313	0.0755452	0.628855	6.74	6.95	6.47	6.83	6.79	6.89	6.73	6.92	7.19	6.95
ENSG00000101439.9	CST3	0.14	4.18	1.94252	0.0756257	0.628855	4.26	4.12	4.37	4.24	4.22	4.19	4.17	4.1	4.02	4.15
ENSG00000125977.7	EIF2S2	0.1	8.87	1.94238	0.0756433	0.628855	8.92	8.82	9.01	8.88	8.95	8.85	8.88	8.83	8.76	8.81
ENSG00000071794.16	HLTF	0.14	7.83	1.9423	0.0756547	0.628855	7.9	7.76	7.98	7.85	7.86	7.89	7.95	7.79	7.58	7.7
ENSG00000251322.8	SHANK3	-0.28	2.99	-1.94202	0.0756916	0.628855	2.86	3.13	2.52	2.83	2.89	3.15	2.99	3.03	3.42	3.05
ENSG00000155966.13	AFF2	0.29	3.28	1.94195	0.0757004	0.628855	3.43	3.14	3.12	3.58	3.49	3.52	2.87	3.16	3.53	2.96
ENSG00000178773.15	CPNE7	-0.17	4.1	-1.94158	0.0757496	0.628855	4.02	4.19	4.05	3.9	4.06	4.03	4.1	4.16	4.07	4.41
ENSG00000212124.2	TAS2R19	-0.89	-1.69	-1.94102	0.075824	0.628855	-1.84	-1.1	-1.42	-2.97	-1.39	-2.72	-1.49	-0.9	-1.27	-1.33
ENSG00000147548.17	NSD3	0.13	6.35	1.94075	0.0758588	0.628855	6.41	6.28	6.3	6.37	6.45	6.52	6.26	6.25	6.42	6.21
ENSG00000099953.10	MMP11	-0.19	3.54	-1.94067	0.0758702	0.628855	3.45	3.64	3.7	3.35	3.37	3.35	3.64	3.58	3.55	3.75
ENSG00000101782.15	RIOK3	0.17	5.38	1.94054	0.0758867	0.628855	5.46	5.3	5.54	5.42	5.54	5.35	5.49	5.4	5.12	5.18
ENSG00000105137.13	SYDE1	-0.16	3.89	-1.94036	0.0759113	0.628855	3.82	3.96	3.91	3.84	3.73	3.78	3.85	4.03	4.03	3.94
ENSG00000182175.14	RGMA	-0.25	4.24	-1.94029	0.07592	0.628855	4.12	4.37	3.84	4.25	4.11	4.28	4.2	4.18	4.7	4.38
ENSG00000196456.13	ZNF775	-0.21	4.26	-1.93979	0.0759868	0.628855	4.16	4.37	4.11	4.2	4.29	4.02	4.41	4.12	4.64	4.29
ENSG00000115232.14	ITGA4	0.23	3.57	1.93955	0.0760187	0.628855	3.68	3.46	3.39	3.64	3.96	3.71	3.57	3.54	3.36	3.36
ENSG00000131652.14	THOC6	-0.12	5.75	-1.9392	0.0760649	0.628855	5.69	5.81	5.7	5.69	5.79	5.57	5.77	5.77	5.92	5.78
ENSG00000182621.18	PLCB1	0.15	4.6	1.93894	0.0760992	0.628855	4.68	4.54	4.65	4.63	4.77	4.65	4.66	4.59	4.37	4.51
ENSG00000141873.11	SLC39A3	-0.14	4.67	-1.93882	0.0761146	0.628855	4.6	4.74	4.58	4.66	4.72	4.45	4.7	4.71	4.81	4.75
ENSG00000106633.16	GCK	-0.26	2.4	-1.9387	0.0761314	0.628855	2.28	2.54	2.3	2.15	2.53	2.07	2.63	2.64	2.34	2.52
ENSG00000123091.5	RNF11	0.12	6.59	1.93849	0.0761585	0.628855	6.65	6.53	6.73	6.63	6.59	6.65	6.59	6.62	6.37	6.54
ENSG00000102225.16	CDK16	-0.1	6.6	-1.93816	0.0762027	0.628855	6.55	6.65	6.49	6.52	6.53	6.64	6.61	6.63	6.73	6.64
ENSG00000184524.6	CEND1	-0.67	0.87	-1.93746	0.0762958	0.628855	0.57	1.25	-0.27	-0.08	1.21	1.22	0.62	1.19	1.45	1.6
ENSG00000125520.14	SLC2A4RG	-0.23	3.56	-1.93719	0.0763319	0.628855	3.46	3.68	3.31	3.7	3.43	3.37	3.69	3.45	3.92	3.65
ENSG00000142733.17	MAP3K6	-0.25	3.01	-1.93658	0.0764132	0.628855	2.9	3.13	3.28	2.78	2.8	2.7	3.08	3.11	3.29	3.02
ENSG00000133657.15	ATP13A3	0.11	7.5	1.93651	0.0764225	0.628855	7.56	7.44	7.4	7.55	7.61	7.65	7.47	7.44	7.45	7.41
ENSG00000136319.12	TTC5	0.16	4.39	1.93634	0.0764448	0.628855	4.47	4.32	4.55	4.36	4.57	4.39	4.46	4.27	4.25	4.28
ENSG00000174796.12	THAP6	0.16	3.91	1.9362	0.076464	0.628855	3.99	3.83	4.1	4.01	4.01	3.83	3.85	3.87	3.85	3.74
ENSG00000185942.11	NKAIN3	1.11	-2.38	1.93614	0.0764722	0.628855	-1.59	-2.51	-2.24	-1.28	-2.78	-0.97	-3.57	-2.33	-3.06	-2.81
ENSG00000163762.7	TM4SF18	-0.24	2.23	-1.93607	0.0764818	0.628855	2.12	2.37	1.95	2.14	2.17	2.14	2.54	2.34	2.19	2.35
ENSG00000197594.13	ENPP1	0.11	6.59	1.93579	0.0765189	0.628855	6.64	6.53	6.6	6.66	6.72	6.59	6.59	6.61	6.47	6.44
ENSG00000081923.14	ATP8B1	-0.19	3.28	-1.93559	0.0765447	0.628855	3.2	3.38	3.22	3.09	3.14	3.32	3.36	3.32	3.54	3.27
ENSG00000005379.17	TSPOAP1	-0.19	2.97	-1.93487	0.0766417	0.628855	2.88	3.08	2.82	2.8	2.86	3.01	2.98	3.05	3.04	3.19
ENSG00000134323.12	MYCN	-0.09	6.36	-1.93477	0.0766547	0.628855	6.31	6.41	6.33	6.29	6.34	6.3	6.42	6.44	6.39	6.37
ENSG00000138190.16	EXOC6	0.18	3.5	1.93474	0.0766585	0.628855	3.59	3.42	3.64	3.59	3.57	3.55	3.56	3.45	3.18	3.44
ENSG00000183775.11	KCTD16	0.5	0.32	1.93429	0.0767189	0.628855	0.59	0.15	0.21	0.43	1.09	0.48	0.09	0.16	-0.21	0.29
ENSG00000134317.18	GRHL1	0.24	2.91	1.93374	0.0767923	0.628855	3.03	2.8	3.08	2.9	3.29	2.81	2.9	2.67	2.77	2.82
ENSG00000160953.16	PWWP3A	-0.19	4.95	-1.93337	0.0768425	0.628855	4.86	5.04	4.84	4.91	4.9	4.79	4.8	4.95	5.32	5.11
ENSG00000181222.16	POLR2A	0.14	5.16	1.93331	0.0768498	0.628855	5.24	5.1	5.33	5.08	5.19	5.34	5.03	5.1	5.05	5.19
ENSG00000204291.11	COL15A1	-1.24	-3.05	-1.9329	0.0769054	0.628855	-2.98	-2.1	-4.36	-4.56	-2.78	-3.01	-1.98	-2.86	-1.7	-3.17
ENSG00000126733.21	DACH2	0.32	1.75	1.9327	0.0769316	0.628855	1.93	1.61	1.97	2.03	1.85	1.78	1.44	1.78	1.24	1.9
ENSG00000167644.12	C19orf33	-0.33	2.1	-1.93263	0.0769413	0.628855	1.96	2.27	2.43	1.72	1.95	1.68	2.01	2.36	2.24	2.41
ENSG00000197599.12	CCDC154	1.1	-3.21	1.93206	0.0770183	0.628855	-2.29	-3.08	-2.48	-2.05	-3.07	-3.01	-4.3	-3.22	-3.91	-3.65
ENSG00000163530.4	DPPA2	-0.27	3.2	-1.93203	0.0770219	0.628855	3.07	3.34	3.3	3.04	3.08	2.82	3.25	3.59	3.02	3.46
ENSG00000131477.11	RAMP2	-0.21	2.72	-1.93202	0.0770227	0.628855	2.62	2.83	2.68	2.55	2.74	2.46	2.94	2.73	2.83	2.78
ENSG00000145375.8	SPATA5	0.1	5.93	1.93186	0.0770443	0.628855	5.97	5.88	5.95	5.94	6.01	6	5.87	5.91	5.86	5.89
ENSG00000103254.10	FAM173A	-0.25	3.15	-1.93184	0.0770478	0.628855	3.02	3.28	3.18	3.22	3.04	2.63	3.45	3.21	3.16	3.27
ENSG00000136813.14	ECPAS	-0.09	7.83	-1.93177	0.0770564	0.628855	7.78	7.88	7.81	7.76	7.78	7.79	7.95	7.87	7.89	7.8
ENSG00000127954.12	STEAP4	1.11	-2.4	1.9317	0.0770662	0.628855	-1.65	-2.44	-2.03	-1.75	-1.72	-1.94	-1.98	-4.44	-3.42	-1.89
ENSG00000132323.9	ILKAP	-0.14	4	-1.93163	0.0770754	0.628855	3.93	4.07	3.9	3.88	4.02	3.92	4.07	4.13	4.04	4.03
ENSG00000131263.12	RLIM	0.11	7	1.9316	0.0770797	0.628855	7.06	6.94	7.03	7.05	7.09	7.05	7.04	7.01	6.81	6.92
ENSG00000164403.14	SHROOM1	-0.27	2.28	-1.93155	0.0770865	0.628855	2.16	2.42	2.15	2	2.38	2.03	2.47	2.41	2.61	2.15
ENSG00000214063.11	TSPAN4	-0.17	5.45	-1.93115	0.0771406	0.628855	5.36	5.53	5.43	5.51	5.42	5.1	5.57	5.43	5.5	5.61
ENSG00000149925.20	ALDOA	-0.12	9.37	-1.93112	0.0771443	0.628855	9.31	9.43	9.24	9.34	9.33	9.32	9.28	9.38	9.59	9.45
ENSG00000225110.2	PNMA6F	0.79	-1.17	1.93058	0.077217	0.628855	-0.68	-1.36	-1.3	-1.19	-0.13	-0.57	-1.64	-1.17	-2.14	-1.22
ENSG00000277117.4	FP565260.3	0.54	0.75	1.93045	0.0772344	0.628855	1.06	0.51	0.97	0.93	0.79	1.42	0.61	0.45	1.11	-0.3
ENSG00000136213.10	CHST12	-0.28	3.18	-1.93021	0.0772673	0.628855	3.05	3.32	2.76	3.16	3.14	3.1	3.18	3.14	3.72	3.21
ENSG00000172613.8	RAD9A	-0.22	3.2	-1.92964	0.0773431	0.628855	3.1	3.32	3.11	3.09	2.95	3.23	3.03	3.29	3.44	3.49
ENSG00000130427.3	EPO	-1.24	-2.12	-1.92943	0.0773722	0.628855	-2.24	-1.34	-1.69	-1.75	-2.78	-4.6	-2.43	-1.64	-1.02	-1.02
ENSG00000135045.7	C9orf40	0.19	4.59	1.92916	0.0774083	0.628855	4.69	4.51	4.73	4.66	4.81	4.55	4.55	4.74	4.41	4.29
ENSG00000129250.12	KIF1C	-0.1	7.71	-1.92916	0.0774088	0.628855	7.66	7.76	7.66	7.67	7.59	7.74	7.71	7.75	7.82	7.77
ENSG00000140854.13	KATNB1	-0.12	5.68	-1.92898	0.0774329	0.628855	5.63	5.74	5.74	5.63	5.6	5.53	5.73	5.68	5.79	5.75
ENSG00000204371.11	EHMT2	-0.1	7.77	-1.92835	0.0775174	0.628855	7.72	7.82	7.68	7.75	7.66	7.78	7.82	7.75	7.93	7.78
ENSG00000205710.4	C17orf107	0.31	3.19	1.92825	0.077531	0.628855	3.35	3.04	3.47	3.17	3.32	3.4	3.06	3.53	2.92	2.6
ENSG00000037749.12	MFAP3	0.15	5.27	1.92815	0.0775442	0.628855	5.34	5.2	5.49	5.32	5.24	5.32	5.22	5.33	5.04	5.2
ENSG00000173320.12	STOX2	0.13	6.3	1.92792	0.0775752	0.628855	6.37	6.24	6.26	6.34	6.41	6.47	6.15	6.31	6.36	6.14
ENSG00000128917.8	DLL4	0.53	0	1.92766	0.0776115	0.628855	0.32	-0.2	0.21	0.54	0.02	0.29	-0.27	0.2	-0.16	-0.85
ENSG00000164885.13	CDK5	-0.18	4.13	-1.92752	0.0776302	0.628855	4.04	4.22	4.11	4.09	4.11	3.83	4.21	4.3	4.03	4.35
ENSG00000077463.15	AC016586.1	-0.21	3.52	-1.92732	0.0776562	0.628855	3.42	3.63	3.51	3.42	3.51	3.23	3.53	3.58	3.5	3.89
ENSG00000162241.12	SLC25A45	-0.77	-1.23	-1.92722	0.0776708	0.628855	-1.43	-0.71	-1.85	-0.86	-2	-1.79	-0.46	-0.6	-1.47	-0.77
ENSG00000126460.11	PRRG2	-0.36	1.51	-1.92656	0.0777597	0.628855	1.35	1.72	1.33	1.42	1.41	1.13	2.14	1.8	1.42	1.44
ENSG00000027697.14	IFNGR1	0.16	5.61	1.92639	0.0777832	0.628855	5.69	5.52	5.79	5.75	5.65	5.55	5.71	5.52	5.31	5.56
ENSG00000123810.8	B9D2	-0.4	1.39	-1.92621	0.0778065	0.628855	1.23	1.6	1.56	1.34	0.79	1.09	1.87	1.21	1.73	1.49
ENSG00000154122.14	ANKH	0.17	3.61	1.9259	0.0778492	0.628855	3.7	3.53	3.56	3.74	3.73	3.76	3.53	3.51	3.66	3.43
ENSG00000155158.20	TTC39B	0.2	5.05	1.92567	0.07788	0.628855	5.14	4.96	5.2	5.06	5.27	5.05	5.07	5.21	4.74	4.78
ENSG00000078061.13	ARAF	-0.17	4.87	-1.92537	0.0779215	0.628855	4.78	4.96	4.59	4.83	4.77	4.93	4.9	4.9	5.16	4.85
ENSG00000139684.14	ESD	0.12	6.33	1.92531	0.0779292	0.628855	6.39	6.27	6.48	6.44	6.36	6.28	6.37	6.28	6.17	6.26
ENSG00000180574.3	EIF2S3B	0.15	4.65	1.92475	0.078005	0.628855	4.72	4.58	4.64	4.61	4.83	4.81	4.63	4.6	4.47	4.62
ENSG00000185813.10	PCYT2	-0.13	4.92	-1.92472	0.07801	0.628855	4.85	4.98	4.9	4.85	4.84	4.81	4.9	4.87	5.07	5.09
ENSG00000168301.13	KCTD6	0.14	4.53	1.92421	0.0780786	0.629081	4.61	4.46	4.65	4.58	4.62	4.56	4.47	4.62	4.37	4.39
ENSG00000185201.16	IFITM2	-0.18	5.25	-1.92335	0.0781956	0.629697	5.16	5.34	4.98	5.31	5.12	5.23	5.12	5.3	5.44	5.48
ENSG00000147364.16	FBXO25	0.19	3.68	1.92177	0.0784109	0.630849	3.78	3.6	3.72	3.85	3.91	3.6	3.71	3.65	3.42	3.58
ENSG00000162817.7	C1orf115	0.13	4.85	1.9216	0.0784348	0.630849	4.92	4.78	4.94	4.92	4.82	4.97	4.77	4.89	4.78	4.7
ENSG00000155304.6	HSPA13	0.2	6.79	1.92103	0.0785129	0.630849	6.89	6.7	7.04	6.87	6.88	6.79	6.93	6.79	6.34	6.73
ENSG00000240053.8	LY6G5B	-0.9	0.46	-1.92096	0.0785212	0.630849	0.09	0.93	-0.65	1.17	0.54	-0.96	0.11	0.6	1.74	1.14
ENSG00000117262.19	GPR89A	0.17	4.73	1.92019	0.0786273	0.630849	4.82	4.66	4.8	4.7	4.89	4.88	4.69	4.52	4.53	4.88
ENSG00000214513.3	NOTO	-1.24	-2.38	-1.9193	0.0787488	0.630849	-2.54	-1.54	-2.77	-2.97	-3.44	-2.72	-3.57	-1.39	-1.1	-1.12
ENSG00000119227.8	PIGZ	1.42	-3.37	1.91883	0.0788132	0.630849	-2.31	-3.13	-3.13	-2.05	-2.78	-2.72	-3.08	-2.57	-4.64	-5.98
ENSG00000177830.17	CHID1	-0.13	5.99	-1.91864	0.0788395	0.630849	5.93	6.06	5.82	6.01	5.96	5.92	6.03	5.91	6.11	6.16
ENSG00000126858.18	RHOT1	0.12	6.5	1.9186	0.0788446	0.630849	6.56	6.44	6.64	6.55	6.54	6.5	6.58	6.46	6.32	6.4
ENSG00000160323.18	ADAMTS13	0.32	1.26	1.91828	0.0788885	0.630849	1.43	1.13	1.2	1.57	1.41	1.47	1.03	1.13	0.91	1.34
ENSG00000165996.14	HACD1	0.17	3.6	1.91825	0.0788931	0.630849	3.68	3.52	3.57	3.8	3.7	3.65	3.57	3.56	3.4	3.56
ENSG00000181333.11	HEPHL1	0.77	-1.23	1.91744	0.0790037	0.630849	-0.75	-1.41	-1.3	-1.1	-0.31	-0.76	-1.64	-0.98	-2.32	-1.45
ENSG00000166801.15	FAM111A	0.12	6.08	1.91737	0.0790137	0.630849	6.14	6.02	6.25	6.04	6.1	6.16	6.05	6.08	5.93	6.02
ENSG00000164124.10	TMEM144	0.27	2.79	1.91733	0.0790195	0.630849	2.93	2.67	3.04	2.89	2.68	3.06	2.84	2.7	2.28	2.8
ENSG00000114331.14	ACAP2	0.13	6.93	1.91706	0.0790561	0.630849	7	6.87	7.06	6.96	7.01	6.94	7	6.93	6.7	6.85
ENSG00000244617.2	ASPRV1	-0.73	-0.95	-1.91669	0.0791079	0.630849	-1.15	-0.5	-1.19	-1.1	-1.49	-1.43	-0.53	-0.41	0	-1.45
ENSG00000166261.11	ZNF202	0.13	5.76	1.9166	0.0791191	0.630849	5.82	5.7	5.96	5.75	5.76	5.8	5.71	5.58	5.75	5.73
ENSG00000198315.11	ZKSCAN8	0.17	4.35	1.91655	0.0791269	0.630849	4.44	4.28	4.28	4.47	4.36	4.62	4.28	4.21	4.37	4.21
ENSG00000168228.15	ZCCHC4	0.14	4.5	1.91636	0.0791528	0.630849	4.57	4.44	4.63	4.56	4.46	4.63	4.37	4.53	4.37	4.44
ENSG00000272916.5	AC022400.7	0.5	1.12	1.9157	0.0792438	0.630849	1.38	0.91	0.82	1.5	1.67	1.45	0.69	1.49	0.98	0.33
ENSG00000283632.2	EXOC3L2	-0.36	1	-1.91559	0.0792584	0.630849	0.86	1.21	0.74	0.93	1.05	0.56	1.31	1.09	1.39	0.94
ENSG00000108797.12	CNTNAP1	-0.14	3.78	-1.91548	0.0792735	0.630849	3.71	3.86	3.64	3.73	3.7	3.74	3.93	3.86	3.8	3.82
ENSG00000157193.17	LRP8	-0.1	6.89	-1.91522	0.0793101	0.630849	6.84	6.94	6.86	6.85	6.82	6.83	6.92	6.84	7	7
ENSG00000147144.13	CCDC120	-0.37	1.34	-1.9152	0.0793128	0.630849	1.19	1.54	0.93	1.26	1.07	1.39	1.39	1.49	1.95	1.26
ENSG00000168785.8	TSPAN5	0.16	5.77	1.91392	0.0794889	0.631197	5.84	5.69	5.63	5.88	5.95	5.91	5.66	5.85	5.7	5.55
ENSG00000100330.15	MTMR3	0.12	5.36	1.91376	0.0795122	0.631197	5.42	5.3	5.43	5.35	5.38	5.5	5.26	5.37	5.35	5.2
ENSG00000131015.5	ULBP2	-1.48	-2.91	-1.91334	0.0795699	0.631197	-2.86	-1.88	-5.94	-2.68	-2.16	-3.86	-3.08	-1.64	-1.37	-2.52
ENSG00000148541.12	FAM13C	0.5	0.44	1.91313	0.0795987	0.631197	0.72	0.26	0.25	1.06	0.85	0.53	0.3	0.66	-0.16	0
ENSG00000177946.6	CENPBD1	-0.24	3.17	-1.913	0.0796172	0.631197	3.05	3.3	2.71	3.06	3.16	3.24	3.1	3.52	3.27	3.29
ENSG00000057252.13	SOAT1	0.24	2.82	1.9129	0.0796302	0.631197	2.95	2.72	2.97	2.96	2.91	2.92	3.1	2.57	2.65	2.51
ENSG00000122042.9	UBL3	0.13	5.29	1.91283	0.0796408	0.631197	5.35	5.22	5.35	5.29	5.38	5.39	5.27	5.21	5.05	5.35
ENSG00000196497.17	IPO4	-0.12	6.65	-1.91197	0.0797587	0.631809	6.59	6.71	6.61	6.57	6.53	6.63	6.62	6.63	6.89	6.7
ENSG00000197261.11	C6orf141	-0.46	0.98	-1.91115	0.0798725	0.632119	0.8	1.22	1.33	0.75	0.9	0.05	1.27	1.13	1.19	1.18
ENSG00000166900.17	STX3	0.09	7.24	1.91096	0.0798992	0.632119	7.28	7.19	7.31	7.3	7.28	7.24	7.22	7.25	7.14	7.16
ENSG00000138623.10	SEMA7A	-0.2	3.76	-1.9107	0.0799358	0.632119	3.67	3.86	3.83	3.68	3.53	3.63	3.73	3.68	3.99	4.03
ENSG00000112893.9	MAN2A1	0.1	8.08	1.91052	0.0799605	0.632119	8.13	8.03	8.14	8.12	8.17	8.1	8.1	8.1	7.9	8.02
ENSG00000135116.9	HRK	0.29	2.81	1.90941	0.0801149	0.632929	2.95	2.69	2.54	2.92	3.23	3.09	2.72	2.82	2.47	2.71
ENSG00000114098.17	ARMC8	0.12	5.99	1.9092	0.0801444	0.632929	6.05	5.93	6.13	6.06	5.97	6.05	6.06	5.88	5.83	5.97
ENSG00000185818.7	NAT8L	-0.33	4.21	-1.90847	0.0802457	0.633407	4.06	4.38	3.73	4.11	4.06	4.32	4.01	4.3	4.91	4.29
ENSG00000101890.4	GUCY2F	1.47	-3.36	1.90818	0.0802869	0.633411	-2.28	-3.1	-2.24	-2.44	-2.54	-3.38	-3.08	-4.44	-6.23	-2.52
ENSG00000103495.14	MAZ	-0.1	7.83	-1.90628	0.0805514	0.634313	7.78	7.88	7.77	7.8	7.79	7.75	7.78	7.84	8.01	7.9
ENSG00000136271.10	DDX56	-0.11	5.93	-1.90579	0.080621	0.634313	5.88	5.98	5.98	5.85	5.82	5.86	6.04	5.93	5.99	5.97
ENSG00000166479.10	TMX3	0.18	6.29	1.90511	0.0807161	0.634313	6.38	6.21	6.35	6.43	6.37	6.36	6.4	6.31	5.88	6.24
ENSG00000136770.11	DNAJC1	0.14	4.25	1.90493	0.0807405	0.634313	4.32	4.18	4.3	4.32	4.4	4.24	4.12	4.25	4.22	4.11
ENSG00000074855.11	ANO8	-0.2	3.37	-1.90487	0.0807496	0.634313	3.27	3.47	3.11	3.33	3.36	3.26	3.38	3.27	3.64	3.58
ENSG00000267281.2	ATF7-NPFF	-1.84	-2.78	-1.9048	0.0807595	0.634313	-2.81	-1.61	-2.11	-3.58	-6.24	-2.71	-0.67	-3.24	-0.62	-3.04
ENSG00000144560.15	VGLL4	-0.11	5.62	-1.90444	0.0808093	0.634313	5.57	5.68	5.67	5.51	5.57	5.52	5.7	5.65	5.68	5.66
ENSG00000196268.11	ZNF493	0.19	3.51	1.90432	0.0808264	0.634313	3.61	3.42	3.62	3.45	3.58	3.77	3.38	3.46	3.26	3.58
ENSG00000064489.23	BORCS8-MEF2B	-1.02	0.09	-1.90397	0.0808754	0.634313	-0.27	0.6	1.22	-0.4	-0.7	-1.58	-0.15	1.42	1.09	-0.16
ENSG00000261611.6	AC010547.4	2.49	-3.87	1.90392	0.0808824	0.634313	-2.06	-3.52	-5.94	-2.47	-0.49	-1.8	-5.89	-6.03	-6.23	-2.09
ENSG00000136935.13	GOLGA1	-0.21	3.2	-1.90383	0.0808959	0.634313	3.1	3.32	2.9	3.23	3.2	3.05	3.06	3.41	3.42	3.35
ENSG00000111058.8	ACSS3	0.15	5.51	1.90368	0.0809165	0.634313	5.58	5.44	5.41	5.61	5.65	5.67	5.28	5.54	5.47	5.48
ENSG00000159753.14	CARMIL2	-0.16	4.55	-1.90346	0.0809467	0.634313	4.47	4.63	4.28	4.52	4.56	4.5	4.51	4.72	4.73	4.54
ENSG00000239697.11	TNFSF12	-0.33	1.21	-1.9032	0.0809837	0.634313	1.07	1.4	0.73	1.15	1.11	1.15	1.23	1.2	1.49	1.58
ENSG00000072786.13	STK10	-0.11	5.13	-1.90299	0.0810135	0.634313	5.08	5.19	5.04	5.03	5.12	5.12	5.22	5.17	5.21	5.15
ENSG00000120278.16	PLEKHG1	0.28	2.16	1.90164	0.0812037	0.63532	2.32	2.03	2.06	2.32	2.27	2.57	1.74	2.04	2.22	2.07
ENSG00000126759.13	CFP	-0.55	0.23	-1.9015	0.0812239	0.63532	0.03	0.54	0.04	0.01	-0.8	0.6	0.3	0.75	0.54	0.39
ENSG00000164597.13	COG5	0.13	5.4	1.9006	0.0813508	0.635507	5.47	5.34	5.41	5.49	5.53	5.44	5.37	5.46	5.16	5.37
ENSG00000151229.13	SLC2A13	0.13	5.2	1.90055	0.0813575	0.635507	5.26	5.14	5.3	5.22	5.23	5.29	5.21	5.17	4.96	5.2
ENSG00000139988.9	RDH12	0.33	1.39	1.90046	0.0813704	0.635507	1.57	1.26	1.78	1.51	1.63	1.28	1.44	1.28	0.99	1.2
ENSG00000158079.16	PTPDC1	0.2	4.64	1.89968	0.0814796	0.635623	4.74	4.54	4.8	4.7	4.75	4.68	4.69	4.79	4.25	4.44
ENSG00000125952.19	MAX	-0.13	4.75	-1.89926	0.0815395	0.635623	4.69	4.82	4.8	4.65	4.68	4.63	4.75	4.79	4.92	4.81
ENSG00000115919.15	KYNU	0.77	-1.41	1.89909	0.081563	0.635623	-0.91	-1.57	-1.08	-0.86	-1.39	-0.83	-1.36	-2.12	-2.53	-1.12
ENSG00000183963.18	SMTN	-0.22	3.74	-1.89841	0.08166	0.635623	3.64	3.86	3.61	3.67	3.57	3.71	3.5	3.83	4.1	3.96
ENSG00000250722.6	SELENOP	0.25	3.42	1.8984	0.0816614	0.635623	3.55	3.3	3.77	3.48	3.47	3.44	3.6	3.37	3.24	2.95
ENSG00000120656.11	TAF12	0.15	4.61	1.89833	0.0816709	0.635623	4.69	4.54	4.82	4.69	4.59	4.63	4.69	4.55	4.45	4.43
ENSG00000136819.15	C9orf78	0.11	5.69	1.89817	0.0816933	0.635623	5.75	5.63	5.81	5.64	5.72	5.82	5.61	5.58	5.7	5.64
ENSG00000080503.24	SMARCA2	0.15	3.91	1.89804	0.0817124	0.635623	3.98	3.84	3.85	3.96	4.05	4.04	3.84	3.88	3.77	3.85
ENSG00000115464.14	USP34	0.1	7.37	1.89727	0.0818217	0.636155	7.42	7.32	7.32	7.38	7.48	7.49	7.31	7.33	7.34	7.28
[truncated: 13,543 more rows]
