# Supplementary material for: Hedgehog signaling controls astral microtubules and mitotic spindle orientation in neural progenitors and iPSCs
Source: Front Cell Dev Biol. 2025 Jun 6;13:1582924. doi: 10.3389/fcell.2025.1582924 (PMC12179144; doi:10.3389/fcell.2025.1582924)
Supplement: Supplementary file 5 [file Table4.xlsx]

## Sheet: Up in SAG vs DMSO
geneID	geneSymbol	log2FC	AveExpr	t.Statistic	P.Value	FDR
ENSG00000121207.12	LRAT	1.06	6.79	16.0378	4.863e-10	1.52581e-06
ENSG00000165617.14	DACT1	0.92	5.61	13.4683	4.30362e-09	6.9488e-06
ENSG00000196187.12	TMEM63A	0.89	5.26	13.061	6.28649e-09	8.12005e-06
ENSG00000243709.1	LEFTY1	1.37	5.5	12.5826	9.94207e-09	1.02735e-05
ENSG00000185432.12	METTL7A	0.83	5.53	12.0317	1.71735e-08	1.66368e-05
ENSG00000173320.12	STOX2	0.73	5.87	11.8673	2.02997e-08	1.85085e-05
ENSG00000101665.9	SMAD7	0.86	5.37	11.5089	2.9434e-08	2.07376e-05
ENSG00000156574.9	NODAL	0.86	4.36	11.3353	3.53567e-08	2.19861e-05
ENSG00000143811.19	PYCR2	0.56	7.22	11.3325	3.54614e-08	2.19861e-05
ENSG00000169860.7	P2RY1	0.6	7.12	9.81316	1.9632e-07	0.000101432
ENSG00000162601.11	MYSM1	0.6	5.95	9.64272	2.40943e-07	0.000116347
ENSG00000116285.13	ERRFI1	0.43	6.16	9.01779	5.23209e-07	0.000202743
ENSG00000177606.6	JUN	0.8	3.79	8.95228	5.68826e-07	0.000205698
ENSG00000137573.14	SULF1	0.69	4.71	8.80835	6.846e-07	0.000225772
ENSG00000198888.2	MT-ND1	1.16	3.57	8.7622	7.26842e-07	0.000234709
ENSG00000111704.11	NANOG	0.4	8.04	8.57885	9.24143e-07	0.000265263
ENSG00000198786.2	MT-ND5	1.27	4.04	8.43381	1.12042e-06	0.000304676
ENSG00000123560.14	PLP1	0.45	5.3	8.38091	1.20267e-06	0.000321402
ENSG00000156049.7	GNA14	0.75	3.44	8.15421	1.63509e-06	0.000402285
ENSG00000171617.14	ENC1	0.52	4.75	8.12487	1.70215e-06	0.00041224
ENSG00000144824.20	PHLDB2	0.49	6.12	8.10931	1.73888e-06	0.000414657
ENSG00000136997.19	MYC	0.53	6.32	7.98375	2.06803e-06	0.000448672
ENSG00000136158.12	SPRY2	0.48	5.82	7.91273	2.28296e-06	0.000465605
ENSG00000138166.6	DUSP5	0.59	6.29	7.8105	2.63494e-06	0.000523407
ENSG00000169499.15	PLEKHA2	0.66	3.99	7.80174	2.66769e-06	0.000523407
ENSG00000136603.14	SKIL	0.47	8.5	7.53074	3.92663e-06	0.000694303
ENSG00000101311.15	FERMT1	0.5	4.89	7.52806	3.94185e-06	0.000694303
ENSG00000136504.12	KAT7	0.31	8.1	7.41329	4.65597e-06	0.00078443
ENSG00000081923.14	ATP8B1	0.77	2.99	7.32971	5.26162e-06	0.000858851
ENSG00000198743.7	SLC5A3	0.38	6.86	7.22979	6.09715e-06	0.000964345
ENSG00000176834.14	VSIG10	0.33	6.86	6.95801	9.1633e-06	0.00140445
ENSG00000198727.2	MT-CYB	1.01	4.66	6.95236	9.24218e-06	0.00140445
ENSG00000139318.8	DUSP6	0.45	8.97	6.9209	9.69474e-06	0.00145892
ENSG00000180263.14	FGD6	0.43	5.48	6.9099	9.85845e-06	0.00146929
ENSG00000112159.12	MDN1	0.54	8.71	6.87696	1.03665e-05	0.00151197
ENSG00000198886.2	MT-ND4	1.12	4.73	6.86334	1.05844e-05	0.00151197
ENSG00000270647.6	TAF15	0.62	4.65	6.84076	1.09566e-05	0.00154388
ENSG00000056972.20	TRAF3IP2	0.46	4.53	6.73684	1.28572e-05	0.00174996
ENSG00000180730.4	SHISA2	0.46	6.23	6.73616	1.28707e-05	0.00174996
ENSG00000187678.9	SPRY4	0.53	7.3	6.56335	1.68469e-05	0.00212638
ENSG00000188816.3	HMX2	0.94	2.82	6.56234	1.68738e-05	0.00212638
ENSG00000128512.22	DOCK4	0.51	4.85	6.49193	1.8852e-05	0.00230083
ENSG00000143768.13	LEFTY2	0.77	4.14	6.42328	2.10177e-05	0.00250596
ENSG00000170345.10	FOS	0.76	2.29	6.39566	2.19617e-05	0.00256236
ENSG00000067082.15	KLF6	0.75	4.41	6.3923	2.20795e-05	0.00256236
ENSG00000188848.16	BEND4	0.38	7.54	6.38497	2.2339e-05	0.00256236
ENSG00000065923.10	SLC9A7	0.35	5.62	6.38095	2.24826e-05	0.00256236
ENSG00000181019.13	NQO1	0.35	6.11	6.30012	2.55865e-05	0.00281271
ENSG00000163251.4	FZD5	0.47	6.59	6.27307	2.67239e-05	0.00291704
ENSG00000162344.4	FGF19	0.62	4.5	6.26227	2.71925e-05	0.00294744
ENSG00000132359.15	RAP1GAP2	0.33	6.26	6.23729	2.83104e-05	0.00300367
ENSG00000139679.15	LPAR6	1.14	2.33	6.18586	3.07667e-05	0.00313739
ENSG00000149269.9	PAK1	0.31	7.58	6.17724	3.12e-05	0.00314778
ENSG00000164056.11	SPRY1	0.36	5.21	6.16878	3.16311e-05	0.00314778
ENSG00000131725.14	WDR44	0.34	5.47	6.12262	3.40984e-05	0.00330504
ENSG00000154734.15	ADAMTS1	0.33	5.58	6.08683	3.61498e-05	0.00348026
ENSG00000106789.13	CORO2A	0.27	6.82	6.06976	3.71738e-05	0.00355675
ENSG00000159231.6	CBR3	1.26	1.05	6.06226	3.76337e-05	0.00357866
ENSG00000138778.11	CENPE	0.34	6.91	6.03285	3.94942e-05	0.00373268
ENSG00000145390.11	USP53	0.39	5.77	6.01541	4.06426e-05	0.00381794
ENSG00000188283.11	ZNF383	0.52	3.56	5.98835	4.24947e-05	0.00385221
ENSG00000198763.3	MT-ND2	1.09	3.59	5.9883	4.24985e-05	0.00385221
ENSG00000111726.13	CMAS	0.28	6.57	5.95619	4.48125e-05	0.00397862
ENSG00000136098.17	NEK3	0.35	5.2	5.90163	4.90531e-05	0.00422402
ENSG00000050405.13	LIMA1	0.32	6.11	5.77046	6.10669e-05	0.00498178
ENSG00000104327.7	CALB1	0.39	4.72	5.76223	6.19167e-05	0.00502465
ENSG00000187569.3	DPPA3	1.11	1.27	5.75521	6.26515e-05	0.0050578
ENSG00000124225.16	PMEPA1	0.54	4.41	5.744	6.38442e-05	0.00509162
ENSG00000134569.10	LRP4	0.47	5.59	5.73663	6.46412e-05	0.00509162
ENSG00000119669.5	IRF2BPL	0.39	7.35	5.7329	6.50487e-05	0.00509162
ENSG00000100614.18	PPM1A	0.31	6.7	5.70337	6.83698e-05	0.00519476
ENSG00000106538.10	RARRES2	0.35	5.9	5.67343	7.19199e-05	0.0053044
ENSG00000129682.16	FGF13	0.3	6.26	5.66719	7.26839e-05	0.00531415
ENSG00000138735.16	PDE5A	0.29	6.09	5.66395	7.30844e-05	0.00531835
ENSG00000127914.16	AKAP9	0.37	5.98	5.62759	7.77341e-05	0.00557814
ENSG00000101445.10	PPP1R16B	0.39	5.17	5.596	8.20261e-05	0.0058055
ENSG00000140848.17	CPNE2	0.36	4.72	5.55969	8.72683e-05	0.00601181
ENSG00000129244.9	ATP1B2	1.21	0.98	5.54534	8.94366e-05	0.00613392
ENSG00000176371.14	ZSCAN2	0.31	5.58	5.54068	9.01523e-05	0.00615578
ENSG00000054654.16	SYNE2	0.33	6.6	5.52305	9.29147e-05	0.00628898
ENSG00000186340.15	THBS2	0.39	5.8	5.51398	9.43712e-05	0.00633776
ENSG00000169744.13	LDB2	0.29	6.33	5.45254	0.000104885	0.00683075
ENSG00000050344.9	NFE2L3	0.25	8.2	5.43259	0.000108557	0.00691001
ENSG00000110090.13	CPT1A	0.53	4.36	5.43148	0.000108765	0.00691001
ENSG00000166206.15	GABRB3	0.34	7.53	5.43142	0.000108777	0.00691001
ENSG00000091409.15	ITGA6	0.36	8.26	5.41143	0.000112599	0.00706594
ENSG00000167548.15	KMT2D	0.51	4.96	5.39523	0.000115799	0.00715093
ENSG00000105088.8	OLFM2	0.51	4.46	5.37699	0.000119517	0.00727622
ENSG00000166105.16	GLB1L3	0.46	4.22	5.37486	0.00011996	0.00727622
ENSG00000106772.18	PRUNE2	0.44	4.54	5.35358	0.000124473	0.00747802
ENSG00000169116.11	PARM1	0.42	3.7	5.33636	0.000128255	0.00760977
ENSG00000138674.17	SEC31A	0.27	6.49	5.32432	0.00013097	0.00766051
ENSG00000186432.9	KPNA4	0.24	7.53	5.30512	0.000135426	0.00789139
ENSG00000100985.7	MMP9	0.82	2.09	5.2965	0.000137477	0.00794324
ENSG00000088305.18	DNMT3B	0.29	10.37	5.29494	0.000137854	0.00794324
ENSG00000111266.8	DUSP16	0.26	7.11	5.27094	0.000143756	0.00823884
ENSG00000184588.18	PDE4B	0.44	4.85	5.26665	0.000144836	0.00825353
ENSG00000178343.5	SHISA3	0.59	2.46	5.23615	0.000152782	0.00851839
ENSG00000197111.15	PCBP2	0.25	6.71	5.2313	0.000154088	0.00856043
ENSG00000165480.16	SKA3	0.24	6.17	5.21831	0.000157641	0.00863406
ENSG00000124313.16	IQSEC2	0.9	2.72	5.20735	0.000160703	0.00874
ENSG00000174718.12	RESF1	0.3	7.27	5.19124	0.000165319	0.00889739
ENSG00000251201.8	TMED7-TICAM2	0.45	3.32	5.18474	0.000167223	0.00896872
ENSG00000038427.16	VCAN	0.36	8.86	5.1647	0.00017323	0.00924781
ENSG00000220205.9	VAMP2	1.05	1.17	5.15804	0.000175278	0.00926573
ENSG00000086475.15	SEPHS1	0.23	9.83	5.15651	0.00017575	0.00926573
ENSG00000123485.12	HJURP	0.23	6.58	5.13637	0.000182112	0.00953629
ENSG00000170100.13	ZNF778	0.38	4.39	5.12452	0.000185967	0.00969858
ENSG00000141622.14	RNF165	0.67	2.26	5.11885	0.000187841	0.00973758
ENSG00000135605.13	TEC	0.46	3.58	5.11229	0.000190031	0.00981829
ENSG00000107554.17	DNMBP	0.31	5.94	5.0967	0.000195352	0.0100263
ENSG00000109920.12	FNBP4	0.45	5.11	5.06257	0.000207546	0.0104109
ENSG00000127481.15	UBR4	0.36	7.45	5.05127	0.000211757	0.0105878
ENSG00000143858.12	SYT2	0.47	4.79	5.03886	0.000216484	0.0107204
ENSG00000156970.12	BUB1B	0.23	7.84	5.0349	0.000218015	0.0107347
ENSG00000121897.14	LIAS	0.37	4.55	5.01739	0.000224923	0.0110326
ENSG00000107077.18	KDM4C	0.29	5.22	5.01258	0.000226861	0.0110913
ENSG00000196090.12	PTPRT	0.74	2.28	5.00557	0.000229715	0.0111617
ENSG00000186648.15	CARMIL3	0.45	3.28	4.9932	0.000234842	0.0112347
ENSG00000152284.5	TCF7L1	0.9	3.01	4.9853	0.000238179	0.0113593
ENSG00000134324.11	LPIN1	0.31	4.63	4.98129	0.000239893	0.011406
ENSG00000136111.13	TBC1D4	0.24	6.65	4.9597	0.000249335	0.0117539
ENSG00000147526.20	TACC1	0.29	4.8	4.95726	0.000250429	0.0117539
ENSG00000198604.11	BAZ1A	0.41	5	4.95654	0.000250753	0.0117539
ENSG00000164683.17	HEY1	0.94	1.19	4.95383	0.000251973	0.0117638
ENSG00000258947.7	TUBB3	0.29	6.77	4.94318	0.000256827	0.0119544
ENSG00000140015.20	KCNH5	1.02	1.58	4.93671	0.00025982	0.0120548
ENSG00000011028.14	AC080038.1	0.34	5.19	4.93517	0.000260539	0.0120548
ENSG00000151849.15	CENPJ	0.26	5.69	4.90521	0.000274935	0.0125338
ENSG00000196781.15	TLE1	0.28	6.9	4.89135	0.000281872	0.0128124
ENSG00000144730.18	IL17RD	0.47	7.25	4.88793	0.000283612	0.0128538
ENSG00000171988.19	JMJD1C	0.24	8.1	4.88624	0.000284479	0.0128555
ENSG00000120800.5	UTP20	0.26	6.99	4.87881	0.000288309	0.012953
ENSG00000130052.13	STARD8	0.41	3.51	4.87029	0.000292765	0.0130652
ENSG00000172071.13	EIF2AK3	0.29	5.16	4.86512	0.000295505	0.0131241
ENSG00000213190.3	MLLT11	0.37	4.63	4.86052	0.000297966	0.0131593
ENSG00000132561.14	MATN2	0.33	4.69	4.85977	0.000298371	0.0131593
ENSG00000112701.18	SENP6	0.21	7.19	4.84677	0.000305453	0.0132992
ENSG00000148600.15	CDHR1	0.53	2.71	4.84486	0.000306503	0.0133076
ENSG00000103005.11	USB1	0.67	2.62	4.7999	0.00033246	0.014243
ENSG00000162434.12	JAK1	0.27	5.69	4.79945	0.00033273	0.014243
ENSG00000118785.14	SPP1	0.37	4.92	4.79807	0.000333563	0.014243
ENSG00000142449.13	FBN3	0.36	5.08	4.78867	0.000339291	0.0142878
ENSG00000065361.15	ERBB3	0.29	6.18	4.77339	0.000348824	0.0145735
ENSG00000100796.17	PPP4R3A	0.21	7.28	4.76832	0.000352043	0.0146685
ENSG00000079156.17	OSBPL6	0.42	4.19	4.76163	0.000356347	0.0147989
ENSG00000144369.13	FAM171B	0.28	6.05	4.76049	0.000357083	0.0147989
ENSG00000067182.7	TNFRSF1A	0.28	5.45	4.75665	0.000359587	0.0148049
ENSG00000198039.11	AC092161.1	0.29	5.67	4.74998	0.000363971	0.0148853
ENSG00000261115.6	TMEM178B	0.33	5.06	4.73505	0.000373979	0.0152544
ENSG00000175727.14	MLXIP	0.37	4.67	4.73159	0.000376343	0.0153106
ENSG00000134109.11	EDEM1	0.4	4.93	4.70234	0.000396936	0.0159392
ENSG00000124766.6	SOX4	0.21	8.23	4.6851	0.000409615	0.0160231
ENSG00000147050.14	KDM6A	0.23	6.62	4.67771	0.000415174	0.0161516
ENSG00000198393.8	ZNF26	0.38	4.09	4.67552	0.000416839	0.0161525
ENSG00000164649.20	CDCA7L	0.2	7.66	4.66642	0.000423829	0.016368
ENSG00000196550.10	FAM72A	0.3	5.64	4.66554	0.000424512	0.016368
ENSG00000106344.8	RBM28	0.29	5.73	4.65409	0.00043349	0.0166314
ENSG00000154188.10	ANGPT1	0.87	1.33	4.6399	0.000444893	0.0169848
ENSG00000136811.16	ODF2	0.26	5.51	4.62885	0.000453991	0.0172051
ENSG00000130477.15	UNC13A	0.43	6.25	4.61593	0.00046487	0.0173983
ENSG00000113369.9	ARRDC3	0.6	4.64	4.61481	0.000465826	0.0173983
ENSG00000167178.16	ISLR2	1.13	0.54	4.60229	0.000476641	0.0177594
ENSG00000106299.8	WASL	0.25	6.15	4.59731	0.000481023	0.017837
ENSG00000188610.12	FAM72B	0.29	5.58	4.58417	0.000492774	0.0181203
ENSG00000134186.12	PRPF38B	0.42	5.38	4.58387	0.000493045	0.0181203
ENSG00000006468.14	ETV1	0.21	6.89	4.58352	0.000493362	0.0181203
ENSG00000100813.14	ACIN1	0.29	7.58	4.56773	0.000507894	0.0184364
ENSG00000185262.9	UBALD2	0.47	2.92	4.55923	0.0005159	0.0185964
ENSG00000144645.13	OSBPL10	0.25	6.25	4.55307	0.000521776	0.0187646
ENSG00000167552.14	TUBA1A	0.23	8.53	4.55046	0.00052429	0.0188113
ENSG00000076382.17	SPAG5	0.19	7.59	4.53431	0.000540124	0.0192901
ENSG00000159307.19	SCUBE1	0.42	4.14	4.52609	0.000548375	0.019495
ENSG00000138688.15	KIAA1109	0.31	6.47	4.52113	0.000553421	0.0196293
ENSG00000123384.13	LRP1	0.51	7.29	4.51043	0.000564449	0.0198389
ENSG00000163171.7	CDC42EP3	0.24	6.06	4.50725	0.00056778	0.0199106
ENSG00000124302.13	CHST8	0.42	3.76	4.49571	0.000580008	0.0202025
ENSG00000180611.7	MB21D2	0.25	5.81	4.48783	0.000588522	0.0204531
ENSG00000178105.11	DDX10	0.22	6.16	4.47255	0.000605387	0.020806
ENSG00000185666.14	SYN3	0.51	2.71	4.47013	0.000608107	0.0208532
ENSG00000198799.12	LRIG2	0.27	6.03	4.45991	0.000619717	0.0211112
ENSG00000185344.14	ATP6V0A2	0.28	6.17	4.45643	0.000623724	0.0212012
ENSG00000052126.14	PLEKHA5	0.21	6.66	4.44888	0.000632512	0.021406
ENSG00000132781.17	MUTYH	0.27	5.13	4.44325	0.000639154	0.0215367
ENSG00000090061.17	CCNK	0.57	2.73	4.43705	0.000646544	0.0217385
ENSG00000144161.13	ZC3H8	0.38	3.89	4.43539	0.000648534	0.0217568
ENSG00000119778.15	ATAD2B	0.27	5.42	4.43227	0.000652299	0.0217902
ENSG00000263956.6	NBPF11	0.35	4.14	4.41765	0.000670239	0.0222933
ENSG00000169291.10	SHE	0.69	2.07	4.4146	0.000674052	0.0223722
ENSG00000136813.14	ECPAS	0.21	7.77	4.40947	0.000680498	0.0224317
ENSG00000103044.11	HAS3	0.52	4.86	4.40857	0.000681636	0.0224317
ENSG00000119865.8	CNRIP1	0.64	1.88	4.40621	0.000684634	0.0224317
ENSG00000109787.13	KLF3	0.26	5.53	4.40537	0.000685707	0.0224317
ENSG00000178233.17	TMEM151B	0.33	4.11	4.40507	0.000686084	0.0224317
ENSG00000150961.15	SEC24D	0.23	6.15	4.40317	0.000688512	0.0224317
ENSG00000139364.10	TMEM132B	0.33	6.54	4.38825	0.000707879	0.0228111
ENSG00000165494.11	PCF11	0.24	6.71	4.38187	0.000716333	0.0229938
ENSG00000124383.9	MPHOSPH10	0.31	5.34	4.38173	0.000716515	0.0229938
ENSG00000162687.17	KCNT2	0.43	4.12	4.37115	0.00073077	0.0233065
ENSG00000244405.8	ETV5	0.26	6.35	4.36954	0.000732964	0.0233284
ENSG00000088280.19	ASAP3	0.21	6.45	4.36834	0.000734606	0.0233328
ENSG00000198720.13	ANKRD13B	0.45	3.91	4.3455	0.00076655	0.0240777
ENSG00000061936.9	SFSWAP	0.25	5.87	4.33638	0.000779699	0.0243656
ENSG00000147601.14	TERF1	0.24	8.72	4.33311	0.000784467	0.0244653
ENSG00000140743.8	AC092338.1	0.25	5.19	4.32799	0.000792002	0.0245521
ENSG00000181896.12	ZNF101	0.24	6.82	4.31942	0.000804774	0.0248486
ENSG00000124493.13	GRM4	0.33	3.88	4.31188	0.000816194	0.0251511
ENSG00000160888.7	IER2	0.32	7.19	4.30366	0.000828826	0.0254392
ENSG00000138246.17	DNAJC13	0.27	6.17	4.30048	0.000833774	0.0255405
ENSG00000174227.16	PIGG	0.33	4.12	4.28855	0.000852582	0.0259627
ENSG00000106511.6	MEOX2	2.38	-2.41	4.27981	0.000866647	0.0262877
ENSG00000121297.7	TSHZ3	0.38	4.28	4.27765	0.000870151	0.026299
ENSG00000198042.11	MAK16	0.19	6.67	4.27468	0.000875006	0.026299
ENSG00000170473.17	PYM1	0.27	5.63	4.27433	0.000875584	0.026299
ENSG00000176049.16	JAKMIP2	0.3	4.67	4.27337	0.000877145	0.026299
ENSG00000151014.6	NOCT	0.24	5.53	4.27334	0.000877199	0.026299
ENSG00000145833.16	DDX46	0.28	6.38	4.27156	0.000880125	0.0263358
ENSG00000102003.10	SYP	0.48	3.37	4.26195	0.000896125	0.0264552
ENSG00000141682.11	PMAIP1	0.41	8.45	4.25767	0.00090333	0.0264552
ENSG00000133606.11	MKRN1	0.22	7.05	4.25663	0.000905103	0.0264552
ENSG00000134899.21	ERCC5	0.24	5.19	4.2529	0.000911449	0.0264552
ENSG00000011677.13	GABRA3	0.45	3.07	4.2516	0.000913665	0.0264552
ENSG00000185823.3	NPAP1	2.65	-3.98	4.25092	0.000914839	0.0264552
ENSG00000078177.14	N4BP2	0.22	7.02	4.24254	0.000929319	0.0267741
ENSG00000173064.13	HECTD4	0.45	5.11	4.23598	0.000940841	0.0269112
ENSG00000006459.11	KDM7A	0.39	5.41	4.2226	0.000964764	0.0274641
ENSG00000103995.14	CEP152	0.43	4.7	4.21784	0.000973421	0.0275371
ENSG00000164061.5	BSN	0.81	1.55	4.20704	0.000993377	0.0279779
ENSG00000173681.16	BCLAF3	0.34	3.7	4.19097	0.00102386	0.0287496
ENSG00000177565.16	TBL1XR1	0.25	8.09	4.18365	0.00103805	0.0288307
ENSG00000164284.15	GRPEL2	0.28	7.54	4.18346	0.00103843	0.0288307
ENSG00000130779.20	CLIP1	0.31	4.89	4.18277	0.00103976	0.0288307
ENSG00000128731.17	HERC2	0.33	6.91	4.17772	0.0010497	0.0290542
ENSG00000196843.16	ARID5A	0.52	2.36	4.17145	0.00106216	0.029139
ENSG00000267041.6	ZNF850	0.21	6.36	4.16957	0.00106593	0.0291908
ENSG00000183778.17	B3GALT5	0.3	4.62	4.16265	0.00107992	0.0293246
ENSG00000157741.15	UBN2	0.37	4.79	4.14415	0.00111824	0.0302275
ENSG00000198576.4	ARC	0.51	3.84	4.14	0.00112703	0.0302888
ENSG00000257591.5	ZNF625	0.33	4.51	4.13739	0.0011326	0.0303724
ENSG00000175054.16	ATR	0.22	6.46	4.13503	0.00113764	0.0304551
ENSG00000254996.5	ANKHD1-EIF4EBP3	2.3	1.43	4.12653	0.00115604	0.0307351
ENSG00000075213.11	SEMA3A	0.22	6.31	4.12319	0.00116334	0.0308211
ENSG00000274211.6	SOCS7	0.28	6.65	4.12313	0.00116348	0.0308211
ENSG00000123473.15	STIL	0.24	5.59	4.12011	0.00117012	0.0308976
ENSG00000112851.14	ERBIN	0.25	6.18	4.11911	0.00117234	0.0309035
ENSG00000108379.10	WNT3	0.62	2.74	4.11234	0.00118742	0.031195
ENSG00000162769.13	FLVCR1	0.23	6.64	4.10939	0.00119406	0.0313163
ENSG00000165732.13	DDX21	0.19	8.96	4.10399	0.0012063	0.0314894
ENSG00000162433.15	AK4	0.19	8.42	4.10345	0.00120754	0.0314894
ENSG00000137807.15	AC027237.1	0.22	7.15	4.10138	0.00121226	0.0315269
ENSG00000111300.10	NAA25	0.2	6.61	4.09889	0.00121799	0.0315781
ENSG00000182827.9	ACBD3	0.22	6.05	4.09598	0.00122469	0.0316379
ENSG00000161642.17	ZNF385A	1.07	0.28	4.0938	0.00122975	0.031712
ENSG00000134744.14	TUT4	0.27	5.98	4.09299	0.00123165	0.031712
ENSG00000131381.12	RBSN	0.25	5.81	4.09073	0.00123693	0.031795
ENSG00000145734.19	BDP1	0.24	6.32	4.0848	0.00125086	0.0318951
ENSG00000118873.16	RAB3GAP2	0.25	7.05	4.08376	0.00125334	0.0318994
ENSG00000187416.12	LHFPL3	2.48	-2.91	4.07828	0.0012664	0.0321263
ENSG00000139697.14	SBNO1	0.22	7.14	4.06752	0.00129245	0.0326867
ENSG00000123358.20	NR4A1	0.28	4.62	4.06702	0.00129368	0.0326867
ENSG00000145920.15	CPLX2	1.31	-0.83	4.06655	0.00129481	0.0326867
ENSG00000284770.2	TBCE	0.25	5.26	4.06534	0.00129778	0.0327083
ENSG00000070540.13	WIPI1	0.32	4.41	4.05631	0.00132017	0.0331111
ENSG00000111011.18	RSRC2	0.22	6.79	4.05501	0.00132342	0.033139
ENSG00000130766.5	SESN2	0.21	6.59	4.0482	0.00134061	0.0333539
ENSG00000104722.14	NEFM	0.78	1.77	4.04514	0.0013484	0.0334251
ENSG00000164327.13	RICTOR	0.26	5.59	4.04145	0.00135785	0.0335617
ENSG00000120318.16	ARAP3	0.26	6.55	4.03739	0.00136835	0.0337192
ENSG00000066279.18	ASPM	0.23	7.54	4.03343	0.00137868	0.0338661
ENSG00000258984.5	UBE2F-SCLY	2.3	-0.78	4.02945	0.0013891	0.033971
ENSG00000137812.19	KNL1	0.22	6.68	4.02929	0.00138952	0.033971
ENSG00000157106.16	SMG1	0.25	6.77	4.02368	0.00140439	0.0341513
ENSG00000125952.19	MAX	0.32	4.66	4.02218	0.00140841	0.0341633
ENSG00000065717.15	TLE2	0.5	3.07	4.02116	0.00141112	0.0341757
ENSG00000086758.16	HUWE1	0.28	8.23	4.01648	0.00142373	0.0344271
ENSG00000213988.11	ZNF90	0.21	6.92	4.00511	0.00145477	0.0348211
ENSG00000103740.10	ACSBG1	0.54	2.37	4.00301	0.00146059	0.0348211
ENSG00000215784.6	FAM72D	0.35	5.12	4.00251	0.00146199	0.0348211
ENSG00000144566.11	RAB5A	0.28	6.5	4.00126	0.00146546	0.0348383
ENSG00000166848.7	TERF2IP	0.27	4.42	3.9998	0.00146953	0.0348816
ENSG00000165392.10	WRN	0.21	5.9	3.99638	0.0014791	0.0350289
ENSG00000058600.16	POLR3E	0.2	6.57	3.99479	0.00148356	0.0350289
ENSG00000126524.10	SBDS	0.23	5.22	3.98858	0.00150117	0.0353082
ENSG00000196218.12	RYR1	0.46	4.23	3.98633	0.0015076	0.0353522
ENSG00000164506.14	STXBP5	0.29	4.64	3.98152	0.00152144	0.0356229
ENSG00000078725.13	BRINP1	0.26	5.42	3.97888	0.00152911	0.0357485
ENSG00000164418.20	GRIK2	0.75	1.15	3.978	0.00153165	0.035753
ENSG00000185668.7	POU3F1	0.44	3.39	3.9766	0.00153576	0.035753
ENSG00000143702.16	CEP170	0.24	6.99	3.96976	0.00155585	0.0361026
ENSG00000146904.9	EPHA1	0.18	7.97	3.96304	0.00157585	0.036402
ENSG00000111203.13	ITFG2	0.28	4.06	3.95831	0.0015901	0.0366145
ENSG00000185453.13	ZSWIM9	0.94	0.9	3.95596	0.00159724	0.0366476
ENSG00000136108.15	CKAP2	0.19	6.99	3.95561	0.00159831	0.0366476
ENSG00000177479.19	ARIH2	0.18	7.22	3.95305	0.00160609	0.0367716
ENSG00000075340.23	ADD2	0.35	7.66	3.95142	0.0016111	0.0367946
ENSG00000088970.16	KIZ	0.27	4.92	3.95056	0.00161372	0.0367946
ENSG00000107863.18	ARHGAP21	0.19	5.83	3.94172	0.00164113	0.0371037
ENSG00000197283.16	SYNGAP1	0.46	3.9	3.94139	0.00164214	0.0371037
ENSG00000115306.16	SPTBN1	0.27	9.08	3.93871	0.00165055	0.0371855
ENSG00000101104.12	PABPC1L	0.48	3.54	3.92195	0.00170411	0.0382253
ENSG00000213221.5	DNLZ	0.56	2.14	3.9208	0.00170783	0.0382534
ENSG00000144285.20	SCN1A	0.74	1.55	3.91871	0.00171464	0.0383504
ENSG00000135127.11	BICDL1	0.32	4.53	3.91526	0.00172597	0.0385185
ENSG00000132680.11	KHDC4	0.34	5.73	3.91491	0.00172712	0.0385185
ENSG00000173575.21	CHD2	0.32	6.74	3.90076	0.00177435	0.0393699
ENSG00000182667.14	NTM	0.43	3.01	3.89435	0.00179618	0.0395069
ENSG00000120647.10	CCDC77	0.22	5.38	3.89413	0.00179693	0.0395069
ENSG00000143674.11	MAP3K21	0.23	5.95	3.88508	0.00182824	0.0400249
ENSG00000046889.19	PREX2	0.23	6.18	3.8811	0.00184219	0.0402736
ENSG00000104967.7	NOVA2	0.7	2.21	3.87449	0.00186557	0.0407273
ENSG00000047634.15	SCML1	0.53	1.74	3.86083	0.0019149	0.0414539
ENSG00000122482.21	ZNF644	0.18	7.81	3.85975	0.00191883	0.0414811
ENSG00000175048.17	ZDHHC14	0.34	3.45	3.85812	0.00192484	0.0414996
ENSG00000159579.14	RSPRY1	0.2	5.64	3.84115	0.00198827	0.042148
ENSG00000136628.18	EPRS	0.17	8.94	3.84057	0.00199047	0.042148
ENSG00000146414.16	SHPRH	0.21	5.97	3.83868	0.00199771	0.0422336
ENSG00000122882.10	ECD	0.18	5.89	3.83688	0.00200458	0.0422704
ENSG00000135749.19	PCNX2	0.23	6.17	3.82287	0.00205904	0.0431285
ENSG00000153832.12	FBXO36	0.44	2.7	3.82128	0.0020653	0.0431968
ENSG00000121904.17	CSMD2	0.35	4.06	3.82063	0.00206787	0.0431968
ENSG00000082781.12	ITGB5	0.16	8.65	3.81957	0.00207206	0.0432261
ENSG00000136367.14	ZFHX2	0.75	2.43	3.81785	0.00207891	0.0432861
ENSG00000082258.13	CCNT2	0.21	6.75	3.81744	0.00208052	0.0432861
ENSG00000158528.12	PPP1R9A	0.26	5.44	3.81612	0.00208579	0.0433374
ENSG00000128965.13	CHAC1	0.18	6.92	3.80217	0.00214227	0.0442383
ENSG00000005513.10	SOX8	0.35	3.94	3.79616	0.00216707	0.0444245
ENSG00000135090.14	TAOK3	0.35	3.89	3.79608	0.00216738	0.0444245
ENSG00000154305.18	MIA3	0.2	6.7	3.79522	0.00217095	0.0444245
ENSG00000053254.15	FOXN3	0.28	7.61	3.79489	0.00217235	0.0444245
ENSG00000111252.10	SH2B3	0.21	6.42	3.79485	0.0021725	0.0444245
ENSG00000128294.16	TPST2	0.23	6.37	3.79044	0.00219094	0.0447425
ENSG00000121940.15	CLCC1	0.25	5.09	3.7848	0.00221471	0.045109
ENSG00000176454.14	LPCAT4	0.34	4.64	3.77801	0.00224375	0.0455211
ENSG00000083454.22	P2RX5	0.31	3.6	3.77602	0.0022523	0.0456348
ENSG00000051108.15	HERPUD1	0.21	5.25	3.77363	0.00226264	0.0457248
ENSG00000140526.18	ABHD2	0.29	5.4	3.7722	0.00226888	0.0457911
ENSG00000179715.13	PCED1B	0.62	1.59	3.76948	0.00228074	0.0459707
ENSG00000168779.19	SHOX2	1.68	-2.04	3.76486	0.002301	0.0463189
ENSG00000134278.15	SPIRE1	0.27	4.45	3.75681	0.00233682	0.0467967
ENSG00000143842.15	SOX13	0.26	5.72	3.74593	0.00238609	0.0473793
ENSG00000072041.17	SLC6A15	0.22	6.19	3.74175	0.0024053	0.0476145
ENSG00000168661.14	ZNF30	0.29	3.74	3.73978	0.00241443	0.0477343
ENSG00000240563.2	L1TD1	0.22	9.79	3.73726	0.00242614	0.047838
ENSG00000092847.12	AGO1	0.33	7.23	3.73563	0.00243376	0.047838
ENSG00000128016.6	ZFP36	0.79	1.48	3.73534	0.00243511	0.047838
ENSG00000004777.18	ARHGAP33	0.79	1.56	3.73451	0.00243897	0.0478532
ENSG00000156140.10	ADAMTS3	0.51	3.24	3.7321	0.00245027	0.0480141
ENSG00000152402.10	GUCY1A2	0.5	2.38	3.72931	0.00246345	0.0481506
ENSG00000116852.14	KIF21B	0.3	5.45	3.72454	0.00248609	0.048471
ENSG00000143494.15	VASH2	0.27	7.37	3.7193	0.00251124	0.0486957
ENSG00000095015.6	MAP3K1	0.23	5.95	3.70735	0.00256956	0.0493902
ENSG00000137819.13	PAQR5	0.22	5.02	3.70677	0.00257243	0.0493902
ENSG00000130208.9	APOC1	0.24	4.68	3.70632	0.00257466	0.0493902
ENSG00000141446.11	ESCO1	0.19	6.96	3.69892	0.00261149	0.0498739
ENSG00000148835.11	TAF5	0.25	5.09	3.69803	0.00261597	0.0498739
ENSG00000125846.15	ZNF133	0.27	4.69	3.69682	0.00262209	0.0499292
ENSG00000065534.18	MYLK	0.27	4.77	3.695	0.00263127	0.0499813
ENSG00000104549.12	SQLE	0.27	7.35	3.68759	0.002669	0.0505123
ENSG00000065978.19	YBX1	0.16	10.07	3.68613	0.0026765	0.0505923
ENSG00000143878.9	RHOB	0.35	4.35	3.68378	0.00268862	0.0506978
ENSG00000135451.13	TROAP	0.22	4.7	3.67054	0.00275798	0.0517538
ENSG00000115419.12	GLS	0.25	6.77	3.6698	0.00276192	0.0517651
ENSG00000096070.19	BRPF3	0.41	3.93	3.66626	0.00278077	0.0519926
ENSG00000163808.17	KIF15	0.22	5.88	3.66449	0.00279028	0.0521076
ENSG00000264343.6	NOTCH2NLA	0.59	2.09	3.65953	0.00281703	0.0523669
ENSG00000131773.14	KHDRBS3	0.22	4.9	3.65706	0.00283045	0.0524127
ENSG00000243927.6	MRPS6	0.29	6.12	3.65601	0.00283615	0.0524127
ENSG00000146757.13	ZNF92	0.21	6.58	3.65523	0.00284043	0.0524127
ENSG00000214078.12	CPNE1	0.19	6.5	3.65131	0.00286193	0.0526737
ENSG00000065243.20	PKN2	0.18	6.14	3.64935	0.00287275	0.0527578
ENSG00000066933.16	MYO9A	0.24	5.64	3.64817	0.00287927	0.0528086
ENSG00000186777.11	ZNF732	0.24	4.81	3.64644	0.00288888	0.0528086
ENSG00000153207.15	AHCTF1	0.18	7.35	3.63799	0.00293626	0.0532927
ENSG00000091129.20	NRCAM	0.36	2.99	3.63547	0.00295052	0.0534889
ENSG00000198901.14	PRC1	0.18	6.96	3.62809	0.00299278	0.054101
ENSG00000131149.19	GSE1	0.46	5.45	3.62775	0.00299475	0.054101
ENSG00000137449.15	CPEB2	0.71	1.1	3.62638	0.00300265	0.0541806
ENSG00000143333.7	RGS16	0.34	4.88	3.62307	0.00302186	0.0544004
ENSG00000118707.10	TGIF2	0.2	6.57	3.62178	0.00302936	0.0544233
ENSG00000013441.16	CLK1	0.32	4.66	3.62131	0.00303213	0.0544233
ENSG00000100503.23	NIN	0.22	5.36	3.61939	0.00304336	0.0544428
ENSG00000271254.6	AC240274.1	0.56	3.01	3.61869	0.00304742	0.0544428
ENSG00000141577.14	CEP131	0.25	4.5	3.61689	0.00305802	0.0544428
ENSG00000075420.13	FNDC3B	0.22	5.84	3.61534	0.00306721	0.0544428
ENSG00000157827.20	FMNL2	0.17	6.6	3.61502	0.00306905	0.0544428
ENSG00000132872.12	SYT4	0.38	2.85	3.61486	0.00307001	0.0544428
ENSG00000170325.14	PRDM10	0.26	4.71	3.61189	0.00308765	0.0545528
ENSG00000162852.14	CNST	0.22	5.68	3.6042	0.00313372	0.0550711
ENSG00000198797.7	BRINP2	0.81	0.44	3.60221	0.00314578	0.0552203
ENSG00000105821.15	DNAJC2	0.24	5.18	3.60066	0.00315518	0.0553134
ENSG00000197385.5	ZNF860	0.37	3.57	3.60016	0.00315822	0.0553134
ENSG00000133985.3	TTC9	0.27	5.6	3.59936	0.00316311	0.0553365
ENSG00000196081.9	ZNF724	0.18	5.97	3.59771	0.00317314	0.0553871
ENSG00000135334.9	AKIRIN2	0.33	5.31	3.59406	0.00319558	0.055716
ENSG00000196670.13	ZFP62	0.22	6.11	3.59275	0.00320366	0.0557315
ENSG00000278311.5	GGNBP2	0.21	5.53	3.58906	0.00322656	0.0559414
ENSG00000197622.13	CDC42SE1	0.16	7.08	3.58796	0.00323338	0.0559972
ENSG00000198899.2	MT-ATP6	0.88	3.7	3.58713	0.00323857	0.0560156
ENSG00000147124.12	ZNF41	0.27	4.15	3.58663	0.00324168	0.0560156
ENSG00000145703.16	IQGAP2	0.17	7.13	3.57931	0.00328774	0.0564702
ENSG00000140478.15	GOLGA6D	0.65	2.28	3.57898	0.00328985	0.0564702
ENSG00000072864.15	NDE1	0.24	4.55	3.57823	0.0032946	0.0564893
ENSG00000198625.13	MDM4	0.23	5.95	3.57535	0.00331296	0.0567413
ENSG00000156504.16	FAM122B	0.27	4.21	3.5739	0.00332222	0.0567744
ENSG00000135636.14	DYSF	0.42	4.09	3.57094	0.00334125	0.0570368
ENSG00000120162.10	MOB3B	0.28	4.59	3.56458	0.00338252	0.0574881
ENSG00000259399.1	TGIF2-RAB5IF	1.31	0.19	3.55374	0.00345401	0.0584612
ENSG00000243232.5	PCDHAC2	0.47	3.75	3.55361	0.00345487	0.0584612
ENSG00000092051.17	JPH4	0.22	5.63	3.55107	0.00347185	0.0585
ENSG00000272410.5	AC022384.1	0.45	2.88	3.54486	0.00351372	0.0589423
ENSG00000140937.14	CDH11	0.3	3.49	3.54308	0.00352577	0.0590805
ENSG00000163625.15	WDFY3	0.28	5.93	3.54226	0.00353135	0.05911
ENSG00000108309.14	RUNDC3A	0.6	2.01	3.54152	0.00353645	0.0591315
ENSG00000147869.4	CER1	0.51	1.52	3.53619	0.00357302	0.0595869
ENSG00000099194.6	SCD	0.25	9.71	3.53374	0.00358991	0.0595869
ENSG00000172262.11	ZNF131	0.2	5.9	3.53315	0.00359401	0.0595869
ENSG00000205670.11	SMIM11A	1.65	1.92	3.53284	0.00359618	0.0595869
ENSG00000197372.9	ZNF675	0.28	5.44	3.53215	0.00360096	0.0595869
ENSG00000162402.14	USP24	0.24	6.7	3.53199	0.00360212	0.0595869
ENSG00000123600.19	METTL8	0.18	6.61	3.52122	0.00367775	0.060515
ENSG00000100578.16	KIAA0586	0.24	5.62	3.51961	0.00368925	0.0606398
ENSG00000185252.19	ZNF74	0.2	6.59	3.51847	0.00369737	0.0606698
ENSG00000196369.11	SRGAP2B	0.22	5.72	3.517	0.00370785	0.0606881
ENSG00000119522.16	DENND1A	0.28	4.67	3.50617	0.00378626	0.0615088
ENSG00000100122.7	CRYBB1	0.54	1.58	3.50569	0.00378974	0.0615088
ENSG00000055609.18	KMT2C	0.33	5	3.50177	0.0038186	0.0617179
ENSG00000160191.18	PDE9A	0.19	5.3	3.49999	0.00383175	0.0617179
ENSG00000176406.23	RIMS2	0.29	4.78	3.49574	0.00386333	0.0620536
ENSG00000119969.15	HELLS	0.19	7.52	3.49459	0.00387188	0.0620756
ENSG00000181222.16	POLR2A	0.4	4.88	3.49245	0.00388797	0.0621914
ENSG00000198535.5	C2CD4A	1.64	-1.78	3.49158	0.00389447	0.0622313
ENSG00000116830.12	TTF2	0.19	6.55	3.49093	0.00389938	0.0622455
ENSG00000047849.21	MAP4	0.22	7.06	3.48995	0.00390681	0.0623
ENSG00000010017.13	RANBP9	0.18	5.49	3.48739	0.00392615	0.0624157
ENSG00000107290.14	SETX	0.18	7.05	3.48601	0.00393668	0.0625026
ENSG00000173273.16	TNKS	0.22	6.42	3.48402	0.00395178	0.0625026
ENSG00000148143.13	ZNF462	0.29	7.13	3.47929	0.00398811	0.0627841
ENSG00000183054.11	RGPD6	0.31	5.66	3.47836	0.00399527	0.0627841
ENSG00000143772.9	ITPKB	0.39	3.98	3.47835	0.00399536	0.0627841
ENSG00000104783.14	KCNN4	1.06	-0.11	3.47802	0.00399793	0.0627841
ENSG00000115760.14	BIRC6	0.24	7.3	3.4744	0.00402599	0.0630332
ENSG00000118058.21	KMT2A	0.31	5.38	3.46592	0.00409254	0.0636877
ENSG00000156475.18	PPP2R2B	0.26	4.95	3.46534	0.00409715	0.0636877
ENSG00000168234.13	TTC39C	0.2	5.32	3.46413	0.00410672	0.0637179
ENSG00000017483.15	SLC38A5	0.3	4.26	3.46344	0.00411218	0.0637388
ENSG00000104833.12	TUBB4A	0.81	0.96	3.46117	0.0041303	0.0638684
ENSG00000107831.12	FGF8	1.22	-1.12	3.46016	0.00413835	0.0638889
ENSG00000275740.1	AC091959.3	0.69	3.97	3.45796	0.004156	0.0640975
ENSG00000154174.7	TOMM70	0.16	7.37	3.45458	0.00418327	0.064448
ENSG00000125740.14	FOSB	1.2	-0.63	3.45411	0.00418704	0.064448
ENSG00000146463.11	ZMYM4	0.18	7.32	3.44991	0.00422117	0.0647162
ENSG00000153012.12	LGI2	0.37	3.21	3.44633	0.00425051	0.0651016
ENSG00000170448.12	NFXL1	0.25	5.73	3.44055	0.00429828	0.0655216
ENSG00000131711.15	MAP1B	0.39	6.86	3.43536	0.00434169	0.06593
ENSG00000163681.15	SLMAP	0.16	6.45	3.4296	0.0043903	0.0664181
ENSG00000160602.14	AC010761.1	0.3	3.44	3.42936	0.00439232	0.0664181
ENSG00000182872.16	RBM10	0.17	6.77	3.42871	0.00439786	0.0664181
ENSG00000153922.10	CHD1	0.19	6.9	3.42771	0.0044064	0.0664181
ENSG00000072134.15	EPN2	0.19	5.68	3.42671	0.00441496	0.0664388
ENSG00000137776.17	SLTM	0.23	7.07	3.42399	0.0044382	0.0665081
ENSG00000183246.6	RIMBP3C	4.03	-3.01	3.42393	0.00443878	0.0665081
ENSG00000085224.22	ATRX	0.2	6.83	3.42315	0.00444547	0.0665081
ENSG00000124831.19	LRRFIP1	0.18	6.93	3.42167	0.00445819	0.0665082
ENSG00000118495.19	PLAGL1	1.09	-0.81	3.41984	0.00447399	0.0666797
ENSG00000219481.10	NBPF1	0.25	4.21	3.41634	0.00450441	0.066975
ENSG00000164626.9	KCNK5	0.23	6.11	3.41607	0.00450677	0.066975
ENSG00000166482.11	MFAP4	0.56	1.8	3.40652	0.00459081	0.0678143
ENSG00000102804.15	TSC22D1	0.19	6.73	3.40101	0.00464003	0.0683005
ENSG00000005339.14	CREBBP	0.4	5.11	3.4003	0.00464644	0.0683299
ENSG00000174720.16	LARP7	0.23	4.98	3.39768	0.00467004	0.068542
ENSG00000263513.5	FAM72C	0.3	4.7	3.39756	0.00467113	0.068542
ENSG00000145675.15	PIK3R1	0.29	4.02	3.3929	0.00471343	0.0689879
ENSG00000080608.10	PUM3	0.18	6.8	3.38434	0.00479221	0.0699428
ENSG00000104413.18	ESRP1	0.15	7.18	3.37483	0.00488128	0.0708426
ENSG00000115966.17	ATF2	0.18	6.33	3.37289	0.00489961	0.0709205
ENSG00000265590.9	C21orf59-TCP10L	0.85	2.19	3.37159	0.00491192	0.0710212
ENSG00000170961.7	HAS2	0.28	3.71	3.37107	0.00491688	0.0710267
ENSG00000124782.20	RREB1	0.27	5.43	3.36935	0.0049333	0.0711313
ENSG00000285292.1	ABCF2	0.3	4.34	3.36846	0.0049418	0.0711877
ENSG00000115970.18	THADA	0.19	5.72	3.36718	0.00495409	0.0712542
ENSG00000105576.15	TNPO2	0.18	6.22	3.36702	0.00495561	0.0712542
ENSG00000095777.17	MYO3A	0.41	3.02	3.36332	0.00499125	0.0715675
ENSG00000076201.15	PTPN23	0.58	2.77	3.36232	0.00500089	0.0716394
ENSG00000162458.13	FBLIM1	0.19	5.89	3.36172	0.00500674	0.0716569
ENSG00000253485.2	PCDHGA5	1.3	-0.85	3.36109	0.00501287	0.0716784
ENSG00000006576.16	PHTF2	0.2	5.41	3.35724	0.00505036	0.0718829
ENSG00000196177.12	ACADSB	0.26	4.55	3.35625	0.0050601	0.0719556
ENSG00000105483.18	CARD8	0.22	4.8	3.35474	0.00507492	0.0721002
ENSG00000148396.18	SEC16A	0.41	5.75	3.34855	0.00513606	0.0725479
ENSG00000151466.12	SCLT1	0.24	4.3	3.34404	0.00518116	0.0728748
ENSG00000168488.18	ATXN2L	0.44	5.12	3.34185	0.00520317	0.0730029
ENSG00000164076.17	CAMKV	0.18	6.01	3.3412	0.00520972	0.0730029
ENSG00000065491.8	TBC1D22B	0.21	4.88	3.34111	0.00521062	0.0730029
ENSG00000134215.16	VAV3	0.25	4.53	3.34079	0.00521382	0.0730029
ENSG00000212907.2	MT-ND4L	0.82	2.19	3.33997	0.0052221	0.0730528
ENSG00000153201.16	RANBP2	0.21	8.59	3.33782	0.00524395	0.0732264
ENSG00000038382.20	TRIO	0.19	6.38	3.33469	0.00527578	0.0734082
ENSG00000108424.10	KPNB1	0.14	9.37	3.33207	0.00530265	0.073582
ENSG00000117461.15	PIK3R3	0.27	4.5	3.33127	0.00531085	0.0736298
ENSG00000183166.11	CALN1	0.31	4.35	3.3306	0.00531783	0.0736567
ENSG00000110841.14	PPFIBP1	0.22	5.58	3.33016	0.00532229	0.0736567
ENSG00000072657.8	TRHDE	0.47	1.99	3.32765	0.0053483	0.073819
ENSG00000171604.12	CXXC5	0.19	6.52	3.32681	0.00535699	0.0738731
ENSG00000155846.17	PPARGC1B	0.39	4	3.32489	0.00537695	0.0740824
ENSG00000136010.14	ALDH1L2	0.45	3.65	3.32251	0.00540176	0.0743581
ENSG00000005810.18	MYCBP2	0.22	5.7	3.32091	0.00541857	0.0745026
ENSG00000088325.16	TPX2	0.15	7.7	3.32059	0.00542187	0.0745026
ENSG00000116337.17	AMPD2	0.2	5.34	3.31764	0.00545294	0.0747524
ENSG00000184481.16	FOXO4	0.25	4.82	3.3175	0.00545451	0.0747524
ENSG00000113580.15	NR3C1	0.3	3.81	3.31313	0.00550079	0.0751184
ENSG00000188322.6	SBK1	0.41	4.8	3.31295	0.00550273	0.0751184
ENSG00000049540.17	ELN	0.64	0.94	3.31141	0.00551918	0.0752394
ENSG00000100302.7	RASD2	0.51	2.05	3.30758	0.00556025	0.0755999
ENSG00000008083.14	JARID2	0.17	8.6	3.30475	0.00559086	0.0758165
ENSG00000113407.13	TARS	0.14	9.17	3.3038	0.0056012	0.0758904
ENSG00000169249.12	ZRSR2	0.41	2.13	3.29989	0.00564375	0.0763829
ENSG00000120685.20	PROSER1	0.29	4.86	3.29924	0.00565083	0.0763829
ENSG00000078687.17	TNRC6C	0.29	5.38	3.29857	0.00565821	0.0763829
ENSG00000156052.10	GNAQ	0.16	6.95	3.29818	0.00566253	0.0763829
ENSG00000048540.15	LMO3	0.29	4.34	3.29781	0.00566653	0.0763829
ENSG00000125633.11	CCDC93	0.24	4.84	3.29631	0.00568306	0.0765313
ENSG00000168389.17	MFSD2A	0.25	4.25	3.29388	0.00570988	0.076626
ENSG00000163864.17	NMNAT3	0.39	2.3	3.29279	0.00572196	0.076668
ENSG00000129071.9	MBD4	0.19	5.71	3.29226	0.00572784	0.076668
ENSG00000177614.11	PGBD5	0.21	4.7	3.29141	0.00573722	0.0767272
ENSG00000168300.14	PCMTD1	0.21	5.72	3.28766	0.00577907	0.0772204
ENSG00000055130.17	CUL1	0.17	6.8	3.2844	0.00581572	0.0774001
ENSG00000110925.6	CSRNP2	0.25	5.04	3.28413	0.00581875	0.0774001
ENSG00000188573.7	FBLL1	0.36	3.42	3.28294	0.00583222	0.0774001
ENSG00000148843.15	PDCD11	0.18	7.41	3.28241	0.00583818	0.0774096
ENSG00000164164.16	OTUD4	0.22	6.62	3.28176	0.00584559	0.0774416
ENSG00000113739.10	STC2	0.2	7.85	3.28096	0.00585462	0.0774635
ENSG00000197102.12	DYNC1H1	0.33	8.58	3.28001	0.00586539	0.0774635
ENSG00000189007.16	ADAT2	0.27	4.21	3.27985	0.00586723	0.0774635
ENSG00000074356.17	NCBP3	0.28	5.63	3.27552	0.00591671	0.07786
ENSG00000103335.22	PIEZO1	0.19	5.95	3.27374	0.00593718	0.0779908
ENSG00000286905.1	AC108488.2	0.92	0.78	3.27316	0.00594376	0.0779908
ENSG00000033327.13	GAB2	0.24	4.08	3.27272	0.00594885	0.0779908
ENSG00000126070.20	AGO3	0.25	4.72	3.27241	0.00595246	0.0779908
ENSG00000124201.15	ZNFX1	0.28	4.51	3.27099	0.00596884	0.0781394
ENSG00000164211.13	STARD4	0.26	6.89	3.26828	0.00600023	0.0783834
ENSG00000160199.14	PKNOX1	0.23	4.94	3.26778	0.00600608	0.0783834
ENSG00000102908.22	NFAT5	0.37	4.1	3.2674	0.00601057	0.0783834
ENSG00000147316.13	MCPH1	0.17	5.44	3.26664	0.00601937	0.0784035
ENSG00000122965.11	RBM19	0.26	5.6	3.26483	0.00604053	0.0786132
ENSG00000283900.1	TPTEP2-CSNK1E	3.06	-1.79	3.2636	0.00605497	0.0786504
ENSG00000169894.18	MUC3A	0.83	0.57	3.26311	0.00606074	0.0786504
ENSG00000249459.9	ZNF286B	0.53	1.2	3.26296	0.00606251	0.0786504
ENSG00000066735.14	KIF26A	0.25	6.52	3.26242	0.00606877	0.0786504
ENSG00000151176.8	PLBD2	0.35	3.19	3.25771	0.00612447	0.0791752
ENSG00000139910.20	NOVA1	0.61	1.42	3.25474	0.00615985	0.0791752
ENSG00000166025.18	AMOTL1	0.33	5.89	3.25459	0.00616166	0.0791752
ENSG00000006695.12	COX10	0.24	4.72	3.25451	0.00616256	0.0791752
ENSG00000087258.15	GNAO1	0.66	2.85	3.25311	0.00617927	0.0792614
ENSG00000077713.19	SLC25A43	0.27	3.79	3.25266	0.00618469	0.0792614
ENSG00000153339.14	TRAPPC8	0.17	7.04	3.25141	0.00619964	0.0793101
ENSG00000086200.16	IPO11	0.16	6.87	3.25126	0.00620154	0.0793101
ENSG00000109171.15	SLAIN2	0.28	5.15	3.25039	0.00621198	0.0793782
ENSG00000104369.5	JPH1	0.24	4.77	3.24388	0.00629078	0.0800412
ENSG00000130340.15	SNX9	0.17	5.65	3.24371	0.00629287	0.0800412
ENSG00000111676.15	ATN1	0.48	2.38	3.24222	0.00631112	0.0800412
ENSG00000121210.16	TMEM131L	0.28	5	3.24198	0.00631407	0.0800412
ENSG00000148291.10	SURF2	0.23	4.08	3.23989	0.00633971	0.0801513
ENSG00000148408.13	CACNA1B	0.29	3.65	3.23883	0.0063527	0.08025
ENSG00000163029.16	SMC6	0.16	6.95	3.23656	0.00638075	0.0805388
ENSG00000169155.10	ZBTB43	0.23	4.67	3.23282	0.00642718	0.0807527
ENSG00000153914.16	SREK1	0.21	5.81	3.23214	0.00643561	0.0807527
ENSG00000142197.12	DOP1B	0.32	3.68	3.23165	0.00644181	0.0807527
ENSG00000176946.12	THAP4	0.17	6.14	3.23142	0.00644459	0.0807527
ENSG00000129003.18	VPS13C	0.19	5.08	3.23054	0.00645559	0.0808245
ENSG00000160818.16	GPATCH4	0.25	5.03	3.23013	0.00646074	0.0808245
ENSG00000107263.18	RAPGEF1	0.29	5.27	3.22763	0.00649219	0.0811524
ENSG00000066777.9	ARFGEF1	0.16	7.71	3.22649	0.00650645	0.0812651
ENSG00000239887.6	C1orf226	0.28	4.3	3.22526	0.00652206	0.0813945
ENSG00000177272.9	KCNA3	0.8	0.27	3.22257	0.00655616	0.0817192
ENSG00000119812.19	FAM98A	0.27	6.06	3.22114	0.00657437	0.0817192
ENSG00000117724.13	CENPF	0.19	8.53	3.22113	0.00657444	0.0817192
ENSG00000132522.16	GPS2	0.22	5.28	3.21964	0.00659351	0.0818905
ENSG00000257315.2	ZBED6	0.33	5	3.2185	0.00660808	0.0819693
ENSG00000125534.10	PPDPF	0.63	3.33	3.2179	0.00661571	0.0819693
ENSG00000104728.16	ARHGEF10	0.17	6.66	3.21699	0.00662738	0.0820048
ENSG00000116120.10	FARSB	0.17	5.97	3.21654	0.00663317	0.0820048
ENSG00000102221.14	JADE3	0.2	5.22	3.2157	0.00664406	0.0820048
ENSG00000162994.16	CLHC1	0.5	1.82	3.21569	0.00664413	0.0820048
ENSG00000157554.19	ERG	0.5	2.46	3.2148	0.00665562	0.0820048
ENSG00000214456.8	PLIN5	0.82	-0.12	3.21235	0.00668725	0.0822637
ENSG00000135547.9	HEY2	0.37	2.88	3.21191	0.00669304	0.0822698
ENSG00000145725.19	PPIP5K2	0.18	6.7	3.20333	0.0068052	0.0833838
ENSG00000196935.9	SRGAP1	0.68	2.3	3.20141	0.00683059	0.0836289
ENSG00000134962.7	KLB	2.53	-2.3	3.1941	0.00692811	0.0844698
ENSG00000064102.15	INTS13	0.16	6.82	3.19395	0.00693005	0.0844698
ENSG00000164916.11	FOXK1	0.25	5.15	3.19246	0.00695015	0.0845583
ENSG00000136021.18	SCYL2	0.2	6.63	3.1919	0.00695769	0.0845837
ENSG00000087510.7	TFAP2C	0.44	2.48	3.19129	0.00696599	0.0845846
ENSG00000143624.14	INTS3	0.18	6.77	3.19107	0.00696893	0.0845846
ENSG00000104517.13	UBR5	0.21	8.38	3.19059	0.0069754	0.0845846
ENSG00000171469.11	ZNF561	0.2	5.11	3.18995	0.00698402	0.0845846
ENSG00000272921.1	AC005832.4	0.76	0.85	3.18903	0.00699646	0.0845846
ENSG00000133401.16	PDZD2	0.39	3.3	3.18867	0.00700142	0.0845846
ENSG00000113615.13	SEC24A	0.2	5.3	3.18639	0.00703238	0.0848088
ENSG00000196247.11	ZNF107	0.19	5.88	3.18621	0.00703481	0.0848088
ENSG00000151611.16	MMAA	0.41	2.65	3.1861	0.0070364	0.0848088
ENSG00000176208.9	ATAD5	0.21	5.35	3.18529	0.00704739	0.0848753
ENSG00000140263.14	SORD	0.16	6.64	3.18469	0.00705559	0.0849082
ENSG00000151151.6	IPMK	0.23	5.15	3.18323	0.0070756	0.0850829
ENSG00000119139.20	TJP2	0.16	7.28	3.18185	0.00709463	0.0852456
ENSG00000121749.15	TBC1D15	0.21	5.39	3.18135	0.00710142	0.085261
ENSG00000031081.10	ARHGAP31	0.44	3.03	3.17937	0.00712871	0.0854563
ENSG00000180425.11	C11orf71	0.31	3.41	3.17556	0.00718157	0.0858907
ENSG00000166831.9	RBPMS2	0.74	3.46	3.17178	0.00723437	0.0861896
ENSG00000108433.16	GOSR2	0.17	5.74	3.17073	0.00724919	0.0862999
ENSG00000005483.21	KMT2E	0.28	4.39	3.16988	0.00726106	0.0863748
ENSG00000152642.10	GPD1L	0.21	4.51	3.16754	0.00729416	0.0866356
ENSG00000141380.14	AC091021.1	0.14	7.09	3.16661	0.00730732	0.0866924
ENSG00000152669.9	CCNO	2.13	-3.05	3.16591	0.00731715	0.0866924
ENSG00000089199.10	CHGB	0.52	1.65	3.16523	0.0073269	0.0866924
ENSG00000149716.12	LTO1	0.27	3.9	3.15769	0.00743477	0.0878345
ENSG00000093167.18	LRRFIP2	0.21	5.13	3.15189	0.00751871	0.088691
ENSG00000106443.16	PHF14	0.16	5.99	3.15082	0.00753443	0.0887609
ENSG00000197958.13	RPL12	0.14	10.28	3.1504	0.00754046	0.0887609
ENSG00000143013.13	LMO4	0.24	6.74	3.15031	0.00754181	0.0887609
ENSG00000198121.13	LPAR1	0.55	2.12	3.14898	0.0075613	0.0888553
ENSG00000152270.9	PDE3B	0.18	5.03	3.14696	0.00759091	0.0891211
ENSG00000124370.11	MCEE	0.5	2.59	3.14615	0.00760284	0.0891211
ENSG00000196440.11	ARMCX4	0.45	2.59	3.14448	0.00762751	0.0892274
ENSG00000110436.13	SLC1A2	0.78	0.79	3.14358	0.00764082	0.0892886
ENSG00000143067.5	ZNF697	0.23	5.83	3.1433	0.00764497	0.0892886
ENSG00000169862.19	CTNND2	0.42	3.29	3.14216	0.00766191	0.0892929
ENSG00000172269.19	DPAGT1	0.2	5.15	3.13829	0.00771959	0.0895611
ENSG00000197694.15	SPTAN1	0.24	8	3.13788	0.00772568	0.0895648
ENSG00000108001.13	EBF3	1.39	-1.88	3.13644	0.00774723	0.0897474
ENSG00000158352.15	SHROOM4	0.3	3.36	3.13267	0.00780418	0.0900754
ENSG00000198964.14	SGMS1	0.22	4.81	3.13121	0.00782617	0.0901301
ENSG00000134852.15	CLOCK	0.21	5.2	3.13048	0.00783736	0.0901301
ENSG00000175155.9	YPEL2	0.31	3.21	3.13042	0.00783824	0.0901301
ENSG00000156273.16	BACH1	0.15	6.82	3.13018	0.00784187	0.0901301
ENSG00000008513.16	ST3GAL1	0.36	3.11	3.12958	0.00785095	0.0901301
ENSG00000120963.12	ZNF706	0.28	4.66	3.12926	0.00785585	0.0901301
ENSG00000141569.12	TRIM65	0.16	6.34	3.12776	0.00787869	0.0903252
ENSG00000156395.13	SORCS3	0.76	0.69	3.12585	0.00790795	0.0905556
ENSG00000142528.16	ZNF473	0.21	4.87	3.12437	0.00793064	0.0906348
ENSG00000117523.16	PRRC2C	0.36	6.69	3.1236	0.0079425	0.0906348
ENSG00000186566.13	GPATCH8	0.35	4.74	3.12343	0.00794509	0.0906348
ENSG00000060237.17	WNK1	0.32	6.7	3.12107	0.00798152	0.0908611
ENSG00000033030.13	ZCCHC8	0.19	5.79	3.11754	0.00803634	0.0910017
ENSG00000198000.12	NOL8	0.24	5.1	3.11647	0.00805294	0.0910332
ENSG00000154473.18	BUB3	0.2	8.39	3.11499	0.00807622	0.0910486
ENSG00000160299.17	PCNT	0.33	5.25	3.11494	0.00807689	0.0910486
ENSG00000072832.14	CRMP1	0.17	7.01	3.10855	0.00817752	0.0918576
ENSG00000163166.15	IWS1	0.14	7.03	3.10774	0.00819036	0.0918601
ENSG00000176142.13	TMEM39A	0.21	5.76	3.10672	0.00820654	0.091975
ENSG00000118961.15	LDAH	0.17	5.48	3.10274	0.00827014	0.0925897
ENSG00000133477.17	FAM83F	0.21	5.72	3.1006	0.00830444	0.0928344
ENSG00000015171.19	ZMYND11	0.19	5.48	3.10005	0.00831334	0.0928344
ENSG00000172534.14	HCFC1	0.36	6.52	3.09713	0.00836049	0.092949
ENSG00000152779.14	SLC16A12	0.41	3.36	3.09619	0.00837577	0.092949
ENSG00000151693.11	ASAP2	0.22	4.87	3.09609	0.0083774	0.092949
ENSG00000173598.14	NUDT4	0.15	7.43	3.09504	0.00839438	0.0930328
ENSG00000136052.9	SLC41A2	0.38	2.68	3.09134	0.00845489	0.0933906
ENSG00000173517.10	PEAK1	0.24	5.48	3.0899	0.00847841	0.0934724
ENSG00000039319.17	ZFYVE16	0.22	5.89	3.08936	0.0084873	0.093499
ENSG00000080986.13	NDC80	0.2	6.06	3.08769	0.00851478	0.0936291
ENSG00000151746.14	BICD1	0.34	4.12	3.08442	0.00856895	0.0939977
ENSG00000139116.18	KIF21A	0.26	5.62	3.08358	0.00858286	0.0940611
ENSG00000172671.19	ZFAND4	0.19	4.53	3.08202	0.00860889	0.0942358
ENSG00000171956.7	FOXB1	0.55	1.93	3.07835	0.00867025	0.0947068
ENSG00000075856.12	SART3	0.14	7.15	3.07669	0.00869832	0.0949407
ENSG00000118200.14	CAMSAP2	0.18	5.95	3.07481	0.00872999	0.0950244
ENSG00000173065.13	FAM222B	0.47	4.54	3.07439	0.00873711	0.0950353
ENSG00000173451.7	THAP2	0.28	3.91	3.07198	0.00877794	0.0951997
ENSG00000063587.14	ZNF275	0.33	3.8	3.07169	0.00878294	0.0951997
ENSG00000189334.9	S100A14	0.79	-0.03	3.07048	0.00880352	0.0953234
ENSG00000163714.17	U2SURP	0.15	7.87	3.06709	0.00886152	0.0957728
ENSG00000212124.2	TAS2R19	1.46	-1.99	3.06678	0.00886684	0.0957728
ENSG00000102699.6	PARP4	0.15	6.25	3.06529	0.00889243	0.0959169
ENSG00000155090.15	KLF10	0.29	5.34	3.06038	0.00897748	0.0965321
ENSG00000104435.13	STMN2	0.64	0.88	3.0602	0.0089806	0.0965321
ENSG00000184344.4	GDF3	0.48	2.36	3.05832	0.00901341	0.0966543
ENSG00000083223.18	TUT7	0.21	4.97	3.0575	0.00902763	0.0966543
ENSG00000112319.19	EYA4	1.99	-2.6	3.05705	0.00903561	0.0966543
ENSG00000125454.12	SLC25A19	0.31	3.75	3.05451	0.00908018	0.0969303
ENSG00000112039.4	FANCE	0.19	4.64	3.05264	0.00911313	0.0970814
ENSG00000247626.4	MARS2	0.22	5.35	3.05035	0.00915353	0.097378
ENSG00000151388.11	ADAMTS12	0.22	4.67	3.04458	0.00925636	0.0980681
ENSG00000187840.5	EIF4EBP1	0.18	7.2	3.04317	0.00928177	0.0982701
ENSG00000130826.18	DKC1	0.14	7.34	3.03924	0.00935264	0.0987506
ENSG00000134954.14	ETS1	0.22	6.1	3.03231	0.00947896	0.0998124
ENSG00000136014.12	USP44	0.18	8.88	3.03089	0.00950513	0.0999147
ENSG00000070018.9	LRP6	0.17	7.34	3.02972	0.00952669	0.0999147
ENSG00000168243.11	GNG4	0.22	5.53	3.02968	0.00952735	0.0999147
ENSG00000173698.18	ADGRG2	0.34	2.58	3.02925	0.00953539	0.0999314
ENSG00000130348.11	QRSL1	0.18	5.64	3.02506	0.00961295	0.100497
ENSG00000167377.18	ZNF23	0.2	4.62	3.02301	0.00965125	0.100514
ENSG00000073849.15	ST6GAL1	0.19	6.97	3.02268	0.00965732	0.100514
ENSG00000196504.16	PRPF40A	0.13	8.07	3.02204	0.00966933	0.100514
ENSG00000122591.11	FAM126A	0.13	7.6	3.02135	0.00968223	0.100514
ENSG00000198929.13	NOS1AP	0.39	2.72	3.01885	0.00972926	0.100737
ENSG00000089737.17	DDX24	0.14	7.21	3.01825	0.00974048	0.100786
ENSG00000182704.8	TSKU	0.34	4.5	3.0169	0.00976599	0.100929
ENSG00000125850.11	OVOL2	0.3	2.74	3.0167	0.00976975	0.100929
ENSG00000278259.4	MYO19	0.15	6.5	3.01355	0.00982957	0.101369
ENSG00000173230.15	GOLGB1	0.23	6.41	3.01303	0.00983956	0.101369
ENSG00000173406.15	DAB1	0.42	3.1	3.01287	0.0098426	0.101369
ENSG00000121864.10	ZNF639	0.18	5.8	3.01208	0.00985753	0.101455
ENSG00000163328.13	GPR155	0.74	1.42	3.01129	0.00987263	0.101543
ENSG00000123104.12	ITPR2	0.19	6.73	3.01003	0.00989675	0.101631
ENSG00000178860.8	MSC	0.63	1.16	3.00982	0.00990084	0.101631
ENSG00000242028.6	HYPK	0.71	2.21	3.0093	0.00991087	0.101667
ENSG00000285723.1	AL034430.2	0.69	1.47	3.00843	0.00992754	0.10177
ENSG00000107864.15	CPEB3	0.45	1.66	3.00772	0.00994111	0.101775
ENSG00000035928.16	RFC1	0.13	7.33	3.00708	0.00995349	0.101834
ENSG00000173588.14	CEP83	0.18	5.36	3.00293	0.0100337	0.102317
ENSG00000243716.10	NPIPB5	0.79	0.73	3.00123	0.0100669	0.102521
ENSG00000100219.16	XBP1	0.14	7.6	2.99869	0.0101164	0.102957
ENSG00000184788.13	SATL1	0.8	-0.19	2.9967	0.0101554	0.103287
ENSG00000167371.21	PRRT2	0.6	1.6	2.99611	0.010167	0.103337
ENSG00000101191.16	DIDO1	0.16	7.01	2.99541	0.0101807	0.103341
ENSG00000162734.12	PEA15	0.15	6.11	2.99409	0.0102069	0.103471
ENSG00000171943.11	SRGAP2C	0.17	5.98	2.9931	0.0102263	0.103583
ENSG00000112715.21	VEGFA	0.22	6.42	2.9926	0.0102364	0.103583
ENSG00000148082.10	SHC3	0.26	3.86	2.99221	0.010244	0.103583
ENSG00000185274.12	GALNT17	0.15	6.04	2.9899	0.0102899	0.10383
ENSG00000138668.19	HNRNPD	0.3	6.07	2.9896	0.0102959	0.10383
ENSG00000067798.16	NAV3	0.4	2.67	2.98772	0.0103335	0.104074
ENSG00000118518.15	RNF146	0.18	5.52	2.98612	0.0103655	0.104328
ENSG00000166024.13	R3HCC1L	0.19	5.29	2.98271	0.0104341	0.104814
ENSG00000145908.12	ZNF300	0.28	5.33	2.98089	0.010471	0.104981
ENSG00000277258.5	PCGF2	0.35	3.05	2.97693	0.0105514	0.10542
ENSG00000100100.12	PIK3IP1	0.58	0.95	2.97684	0.0105532	0.10542
ENSG00000186472.20	PCLO	0.54	1.59	2.97677	0.0105547	0.10542
ENSG00000259494.2	MRPL46	0.22	4.73	2.97577	0.010575	0.10542
ENSG00000140830.9	TXNL4B	0.28	3.41	2.97521	0.0105866	0.105458
ENSG00000137942.16	FNBP1L	0.14	7.85	2.97443	0.0106026	0.105549
ENSG00000196834.12	POTEI	0.99	-0.46	2.97235	0.0106453	0.105593
ENSG00000077279.18	DCX	0.54	1.57	2.97192	0.0106541	0.105593
ENSG00000164379.7	FOXQ1	2.16	-3.14	2.97144	0.010664	0.105593
ENSG00000284057.1	AP001273.2	3.52	-0.75	2.97126	0.0106678	0.105593
ENSG00000251369.8	ZNF550	0.24	4.16	2.97105	0.0106722	0.105593
ENSG00000213928.8	IRF9	0.38	2.45	2.96855	0.0107238	0.105885
ENSG00000131061.14	ZNF341	0.35	2.66	2.96849	0.0107251	0.105885
ENSG00000100697.14	DICER1	0.15	6.98	2.96696	0.0107568	0.106131
ENSG00000119285.11	HEATR1	0.13	8.17	2.96438	0.0108107	0.106364
ENSG00000152439.12	ZNF773	0.25	3.36	2.96281	0.0108436	0.106512
ENSG00000138738.10	PRDM5	0.19	5.74	2.96242	0.0108517	0.106524
ENSG00000114541.15	FRMD4B	0.34	2.98	2.96126	0.0108761	0.106696
ENSG00000124391.4	IL17C	0.7	1.08	2.96069	0.0108881	0.106746
ENSG00000125676.20	THOC2	0.18	6.18	2.95966	0.0109099	0.106825
ENSG00000105409.19	ATP1A3	0.24	3.95	2.95722	0.0109614	0.107193
ENSG00000097033.14	SH3GLB1	0.16	5.98	2.95588	0.0109899	0.107404
ENSG00000144224.17	UBXN4	0.16	6.61	2.95126	0.0110886	0.107922
ENSG00000088808.17	PPP1R13B	0.38	2.92	2.95111	0.0110916	0.107922
ENSG00000139514.13	SLC7A1	0.27	7.23	2.95028	0.0111096	0.107962
ENSG00000184863.11	RBM33	0.27	5.18	2.94991	0.0111175	0.10797
ENSG00000100485.12	SOS2	0.23	4.69	2.94853	0.0111472	0.108019
ENSG00000132326.12	PER2	0.37	3.09	2.94819	0.0111545	0.108019
ENSG00000087074.8	PPP1R15A	0.22	4.29	2.94811	0.0111563	0.108019
ENSG00000089916.17	GPATCH2L	0.14	6.46	2.94806	0.0111574	0.108019
ENSG00000108175.17	ZMIZ1	0.63	3.28	2.94583	0.0112055	0.108418
ENSG00000286185.1	AC242842.3	2.9	-1.4	2.945	0.0112235	0.108525
ENSG00000123636.18	BAZ2B	0.22	5.21	2.94354	0.0112552	0.108679
ENSG00000162714.12	ZNF496	0.18	6.72	2.94319	0.0112629	0.108679
ENSG00000107105.15	ELAVL2	0.18	5.29	2.94265	0.0112746	0.108679
ENSG00000074935.14	TUBE1	0.41	5	2.94016	0.0113291	0.109062
ENSG00000134697.13	GNL2	0.15	6.87	2.93969	0.0113393	0.109062
ENSG00000175216.14	CKAP5	0.17	8.42	2.93634	0.0114129	0.109398
ENSG00000261678.3	SCRT1	1.84	-2.76	2.93603	0.0114198	0.109398
ENSG00000125257.16	ABCC4	0.19	5.32	2.93455	0.0114527	0.109646
ENSG00000177125.5	ZBTB34	0.18	6.01	2.92978	0.0115586	0.110409
ENSG00000178385.15	PLEKHM3	0.3	2.78	2.92893	0.0115775	0.110409
ENSG00000172888.12	ZNF621	0.18	4.98	2.92777	0.0116036	0.110409
ENSG00000198910.13	L1CAM	0.26	5.16	2.92687	0.0116237	0.11042
ENSG00000163694.15	RBM47	0.16	6.41	2.92666	0.0116286	0.11042
ENSG00000273079.5	GRIN2B	0.61	1.75	2.92578	0.0116483	0.11042
ENSG00000135968.20	GCC2	0.16	6.25	2.92495	0.011667	0.11042
ENSG00000141458.13	NPC1	0.18	5.55	2.92487	0.0116689	0.11042
ENSG00000122778.9	KIAA1549	0.3	4.22	2.92333	0.0117036	0.110634
ENSG00000215695.1	RSC1A1	0.45	2.82	2.92324	0.0117057	0.110634
ENSG00000107551.21	RASSF4	0.24	3.89	2.92229	0.0117272	0.110769
ENSG00000146112.12	PPP1R18	0.24	4.26	2.92134	0.0117487	0.110904
ENSG00000108021.20	TASOR2	0.15	7.17	2.92063	0.0117647	0.110911
ENSG00000122012.14	SV2C	1.99	-2.48	2.92037	0.0117708	0.110911
ENSG00000170873.18	MTSS1	0.46	1.52	2.91993	0.0117807	0.110937
ENSG00000085511.20	MAP3K4	0.15	6.67	2.91726	0.0118416	0.111239
ENSG00000010818.10	HIVEP2	0.28	4.01	2.91665	0.0118556	0.111294
ENSG00000278540.5	ACACA	0.23	7.87	2.91638	0.0118618	0.111294
ENSG00000155629.15	PIK3AP1	0.33	2.89	2.91475	0.0118993	0.111529
ENSG00000124356.16	STAMBP	0.17	5.63	2.91454	0.0119042	0.111529
ENSG00000156427.8	FGF18	0.82	-0.41	2.91276	0.0119452	0.111738
ENSG00000198826.11	ARHGAP11A	0.15	7.17	2.91234	0.0119547	0.11176
ENSG00000197063.11	MAFG	0.16	5.48	2.91175	0.0119685	0.111802
ENSG00000112200.17	ZNF451	0.18	6.91	2.91	0.012009	0.111998
ENSG00000144233.9	AMMECR1L	0.16	5.56	2.90832	0.0120479	0.112225
ENSG00000100376.12	FAM118A	0.27	4.54	2.90746	0.0120679	0.112277
ENSG00000163935.14	SFMBT1	0.19	4.7	2.90416	0.0121451	0.112725
ENSG00000004534.15	RBM6	0.18	6.51	2.90225	0.01219	0.112851
ENSG00000129534.14	MIS18BP1	0.15	7.03	2.90089	0.012222	0.112851
ENSG00000188158.15	NHS	0.31	3.99	2.89887	0.01227	0.113182
ENSG00000166004.15	CEP295	0.22	5.43	2.89867	0.0122748	0.113182
ENSG00000158321.17	AUTS2	0.39	3.68	2.89538	0.0123528	0.113458
ENSG00000134318.14	ROCK2	0.15	6.31	2.89525	0.0123559	0.113458
ENSG00000156113.23	KCNMA1	0.4	2.43	2.89279	0.0124148	0.113856
ENSG00000214114.9	MYCBP	0.17	5.69	2.89077	0.0124633	0.114106
ENSG00000132535.19	DLG4	0.24	4.37	2.89028	0.0124752	0.114121
ENSG00000101868.10	POLA1	0.16	6.17	2.89009	0.0124797	0.114121
ENSG00000102897.10	LYRM1	0.22	4.08	2.88977	0.0124873	0.114123
ENSG00000075461.6	CACNG4	0.72	0.79	2.88812	0.0125272	0.114353
ENSG00000105926.15	MPP6	0.16	5.63	2.88594	0.01258	0.114768
ENSG00000184465.16	WDR27	0.29	4.64	2.88519	0.0125983	0.114799
ENSG00000166477.13	LEO1	0.21	5.59	2.88073	0.0127072	0.115458
ENSG00000168421.13	RHOH	0.33	3.54	2.88071	0.0127078	0.115458
ENSG00000171634.18	BPTF	0.28	7.45	2.8804	0.0127153	0.115458
ENSG00000130254.12	SAFB2	0.36	4.75	2.87935	0.0127411	0.115594
ENSG00000143924.19	EML4	0.15	8.02	2.87919	0.0127451	0.115594
ENSG00000006704.10	GTF2IRD1	0.21	5.18	2.87473	0.0128552	0.116333
ENSG00000075391.16	RASAL2	0.2	5.99	2.87433	0.0128651	0.116333
ENSG00000140829.12	DHX38	0.17	6.26	2.87337	0.012889	0.116333
ENSG00000078295.16	ADCY2	0.12	7.24	2.87318	0.0128938	0.116333
ENSG00000148634.15	HERC4	0.17	5.73	2.8708	0.0129532	0.116748
ENSG00000168032.9	ENTPD3	0.99	-0.83	2.87072	0.0129552	0.116748
ENSG00000240053.8	LY6G5B	1.49	0.15	2.86837	0.013014	0.116881
ENSG00000155561.15	NUP205	0.12	8.66	2.86774	0.01303	0.116942
ENSG00000138771.16	SHROOM3	0.19	7.14	2.86614	0.0130701	0.11717
ENSG00000065427.14	KARS	0.14	8.19	2.86513	0.0130957	0.117331
ENSG00000121417.14	ZNF211	0.18	5	2.86327	0.0131427	0.117475
ENSG00000197969.14	VPS13A	0.15	6.32	2.86322	0.0131439	0.117475
ENSG00000103226.18	NOMO3	0.34	3.35	2.863	0.0131496	0.117475
ENSG00000147065.17	MSN	0.12	8.43	2.86173	0.0131817	0.117693
ENSG00000173614.14	NMNAT1	0.33	2.54	2.86046	0.0132142	0.117781
ENSG00000138182.14	KIF20B	0.14	7.02	2.85977	0.0132317	0.117868
ENSG00000078237.7	TIGAR	0.22	4.7	2.85807	0.0132753	0.118047
ENSG00000092421.16	SEMA6A	0.3	7.98	2.8578	0.0132822	0.118047
ENSG00000152409.9	JMY	0.21	5.23	2.85658	0.0133134	0.118256
ENSG00000138468.16	SENP7	0.27	3.94	2.8556	0.0133385	0.118412
ENSG00000164484.11	TMEM200A	0.24	4.51	2.85227	0.0134245	0.118891
ENSG00000143297.19	FCRL5	0.73	0.47	2.85182	0.0134363	0.118891
ENSG00000197714.9	ZNF460	0.19	5.38	2.84999	0.0134837	0.119223
ENSG00000109321.11	AREG	2.31	-3.02	2.84941	0.0134988	0.119275
ENSG00000120458.11	MSANTD2	0.33	3.49	2.84888	0.0135127	0.119275
ENSG00000151576.10	QTRT2	0.13	6.5	2.84439	0.01363	0.120105
ENSG00000135972.9	MRPS9	0.13	6.59	2.84288	0.0136698	0.120319
ENSG00000125630.15	POLR1B	0.13	6.87	2.84218	0.0136882	0.120344
ENSG00000152503.9	TRIM36	0.23	4.44	2.84161	0.0137034	0.12041
ENSG00000092098.17	RNF31	0.17	5.34	2.84121	0.0137139	0.120433
ENSG00000126464.14	PRR12	0.49	3.69	2.84025	0.0137392	0.120588
ENSG00000075702.18	WDR62	0.2	5.63	2.83835	0.0137898	0.120761
ENSG00000168280.17	KIF5C	0.17	6.77	2.83834	0.0137901	0.120761
ENSG00000133773.12	CCDC59	0.18	5.76	2.83814	0.0137954	0.120761
ENSG00000164048.14	ZNF589	0.12	7.19	2.83775	0.0138057	0.120761
ENSG00000164221.13	CCDC112	0.2	4.63	2.83686	0.0138296	0.120889
ENSG00000162104.10	ADCY9	0.24	4.56	2.83633	0.0138437	0.120889
ENSG00000163945.16	UVSSA	0.28	3.47	2.83498	0.0138797	0.12107
ENSG00000183137.14	CEP57L1	0.25	4.5	2.83496	0.0138801	0.12107
ENSG00000161791.14	FMNL3	0.18	5.24	2.83295	0.013934	0.121294
ENSG00000198521.11	ZNF43	0.17	5.88	2.83095	0.0139879	0.121531
ENSG00000102879.15	CORO1A	0.37	2.57	2.8305	0.0139999	0.121568
ENSG00000136110.13	CNMD	0.15	6.04	2.8291	0.0140378	0.121829
ENSG00000127952.17	STYXL1	0.24	4.39	2.827	0.0140949	0.122098
ENSG00000112984.12	KIF20A	0.13	7.24	2.82635	0.0141124	0.122098
ENSG00000185900.9	POMK	0.23	4.46	2.82502	0.0141487	0.122098
ENSG00000131013.3	PPIL4	0.18	5.21	2.8249	0.0141518	0.122098
ENSG00000114120.12	SLC25A36	0.19	6.06	2.8246	0.0141601	0.122098
ENSG00000140262.17	TCF12	0.14	7.32	2.82408	0.0141744	0.122098
ENSG00000117335.19	CD46	0.25	7.39	2.82357	0.0141883	0.122109
ENSG00000204963.6	PCDHA7	1.42	-0.69	2.82139	0.014248	0.122487
ENSG00000019995.6	ZRANB1	0.15	6.16	2.82001	0.0142861	0.122746
ENSG00000196437.11	ZNF569	0.17	5.24	2.81874	0.0143208	0.122908
ENSG00000141068.14	KSR1	0.24	4.83	2.81746	0.0143564	0.123124
ENSG00000214029.5	ZNF891	0.33	3.61	2.81625	0.0143898	0.123154
ENSG00000170365.10	SMAD1	0.19	4.56	2.81598	0.0143971	0.123154
ENSG00000163684.11	RPP14	0.16	5.12	2.81168	0.014517	0.123974
ENSG00000269891.2	ARHGAP19-SLIT1	2.94	-2.63	2.81138	0.0145255	0.123978
ENSG00000095539.15	SEMA4G	0.58	1.03	2.80914	0.0145883	0.124446
ENSG00000080854.14	IGSF9B	0.34	3.25	2.80665	0.0146582	0.12464
ENSG00000164086.10	DUSP7	0.3	3.3	2.80646	0.0146636	0.12464
ENSG00000136560.13	TANK	0.22	4.49	2.8064	0.0146655	0.12464
ENSG00000080603.17	SRCAP	0.42	3.53	2.80633	0.0146673	0.12464
ENSG00000121236.21	TRIM6	0.19	5.37	2.8053	0.0146966	0.124787
ENSG00000164754.14	RAD21	0.17	8.36	2.80497	0.0147059	0.124787
ENSG00000114742.14	WDR48	0.14	6.4	2.80333	0.0147523	0.124842
ENSG00000166439.6	RNF169	0.14	5.44	2.80314	0.0147578	0.124842
ENSG00000239920.2	AC104389.4	1.57	-3.06	2.80208	0.0147878	0.12491
ENSG00000124222.22	STX16	0.4	4.91	2.79335	0.0150387	0.126547
ENSG00000136895.19	GARNL3	0.43	2.16	2.79289	0.0150519	0.126589
ENSG00000087086.15	FTL	0.12	9.97	2.78954	0.0151491	0.127131
ENSG00000083828.16	ZNF586	0.23	4.12	2.78904	0.0151639	0.127186
ENSG00000111145.8	ELK3	0.21	4.76	2.78867	0.0151747	0.127191
ENSG00000047410.14	TPR	0.13	8.28	2.7855	0.0152675	0.127588
ENSG00000129292.20	PHF20L1	0.19	5.71	2.78439	0.0153002	0.127663
ENSG00000167549.18	CORO6	0.54	1.36	2.78413	0.0153079	0.127663
ENSG00000102189.16	EEA1	0.25	5.1	2.7829	0.0153442	0.127663
ENSG00000100941.9	PNN	0.27	6.84	2.78177	0.0153775	0.127871
ENSG00000189266.13	PNRC2	0.13	8.06	2.77947	0.0154458	0.12837
ENSG00000158195.11	WASF2	0.33	5.61	2.77884	0.0154644	0.128456
ENSG00000100078.4	PLA2G3	0.27	4.78	2.77743	0.0155064	0.128667
ENSG00000143776.18	CDC42BPA	0.18	5.89	2.77692	0.0155217	0.128725
ENSG00000138180.15	CEP55	0.19	5.41	2.77635	0.0155387	0.128733
ENSG00000196498.13	NCOR2	0.55	5.36	2.77605	0.0155477	0.128733
ENSG00000116141.15	MARK1	0.18	4.84	2.77325	0.0156315	0.129082
ENSG00000082175.14	PGR	1.76	-2.09	2.77173	0.0156773	0.129235
ENSG00000188419.14	CHM	0.17	5.13	2.77153	0.0156833	0.129235
ENSG00000111596.12	AC092881.1	0.14	6.6	2.7704	0.0157175	0.129379
ENSG00000205213.14	LGR4	0.15	6.73	2.76635	0.0158405	0.129978
ENSG00000133316.15	WDR74	0.16	6.21	2.76443	0.0158989	0.130231
ENSG00000115568.15	ZNF142	0.35	4.1	2.76304	0.0159414	0.130231
ENSG00000188659.9	SAXO2	0.84	-0.8	2.76259	0.0159553	0.130231
ENSG00000204569.10	PPP1R10	0.23	5.54	2.76043	0.0160217	0.130673
ENSG00000079691.18	CARMIL1	0.13	6.31	2.76028	0.0160265	0.130673
ENSG00000127483.18	HP1BP3	0.19	6.5	2.75702	0.0161272	0.131288
ENSG00000186815.12	TPCN1	0.26	4.01	2.75671	0.0161367	0.131296
ENSG00000184634.16	MED12	0.21	5.49	2.75629	0.0161496	0.131332
ENSG00000026508.18	CD44	0.44	2.16	2.75571	0.0161677	0.13141
ENSG00000165792.17	METTL17	0.17	6.28	2.7544	0.0162085	0.131645
ENSG00000266173.7	STRADA	0.22	4.25	2.75424	0.0162135	0.131645
ENSG00000189144.13	ZNF573	0.27	3.05	2.75311	0.0162487	0.131792
ENSG00000082196.20	C1QTNF3	0.94	-0.79	2.75267	0.0162624	0.131834
ENSG00000113282.13	CLINT1	0.13	7.07	2.75237	0.016272	0.131843
ENSG00000024048.10	UBR2	0.19	5.74	2.75091	0.0163176	0.131936
ENSG00000160305.18	DIP2A	0.18	5.05	2.7491	0.0163744	0.132327
ENSG00000204991.11	SPIRE2	0.25	3.08	2.74647	0.0164575	0.132929
ENSG00000256223.6	ZNF10	0.21	4.23	2.7444	0.016523	0.13332
ENSG00000121552.4	CSTA	1.49	-1.59	2.74339	0.0165553	0.133384
ENSG00000163535.18	SGO2	0.15	6.57	2.74225	0.0165915	0.133515
ENSG00000196932.11	TMEM26	0.31	2.48	2.73753	0.0167426	0.134491
ENSG00000103657.14	HERC1	0.23	6.01	2.73712	0.0167557	0.134497
ENSG00000103064.15	SLC7A6	0.22	5.04	2.73441	0.0168431	0.134988
ENSG00000156966.7	B3GNT7	0.18	6.99	2.73334	0.0168779	0.135077
ENSG00000089351.14	GRAMD1A	0.36	6.33	2.73284	0.0168941	0.135118
ENSG00000144857.14	BOC	0.42	1.97	2.73189	0.0169247	0.135223
ENSG00000250067.12	YJEFN3	0.63	0.62	2.73021	0.0169797	0.13546
ENSG00000152413.14	HOMER1	0.14	6.85	2.73018	0.0169806	0.13546
ENSG00000111731.12	C2CD5	0.25	6.26	2.72853	0.0170345	0.135666
ENSG00000134690.11	CDCA8	0.15	5.95	2.72794	0.0170538	0.135666
ENSG00000107929.14	LARP4B	0.2	5.93	2.72786	0.0170562	0.135666
ENSG00000170577.8	SIX2	1.93	-2.23	2.72502	0.0171494	0.136183
ENSG00000153976.3	HS3ST3A1	0.33	3.35	2.72473	0.017159	0.136183
ENSG00000109881.17	CCDC34	0.25	3.81	2.72352	0.0171989	0.136353
ENSG00000112983.17	BRD8	0.15	5.84	2.72151	0.0172656	0.136748
ENSG00000103021.9	CCDC113	0.19	4.68	2.71997	0.0173168	0.136874
ENSG00000273559.5	CWC25	0.31	3.71	2.7192	0.0173421	0.136959
ENSG00000167978.17	SRRM2	0.51	6.59	2.71877	0.0173565	0.136959
ENSG00000179698.13	WDR97	1.26	-2.03	2.71858	0.0173628	0.136959
ENSG00000119614.3	VSX2	1.29	-2.25	2.71638	0.0174363	0.137259
ENSG00000154358.21	OBSCN	0.23	5.74	2.71571	0.0174589	0.137367
ENSG00000078043.16	PIAS2	0.18	5.76	2.71454	0.0174981	0.137475
ENSG00000151773.13	CCDC122	0.32	3.33	2.71443	0.0175017	0.137475
ENSG00000143179.16	UCK2	0.16	6.97	2.71424	0.0175081	0.137475
ENSG00000063169.10	BICRA	0.76	0.7	2.71358	0.0175302	0.137578
ENSG00000134917.10	ADAMTS8	0.21	4.17	2.71145	0.0176019	0.137875
ENSG00000132740.8	IGHMBP2	0.25	3.94	2.71076	0.0176253	0.137975
ENSG00000145794.17	MEGF10	0.22	4.34	2.70815	0.017714	0.13846
ENSG00000182389.19	CACNB4	0.41	2.67	2.70613	0.0177827	0.138648
ENSG00000196428.12	TSC22D2	0.26	5.01	2.70491	0.0178244	0.138836
ENSG00000180044.5	C3orf80	0.53	1.4	2.70411	0.0178515	0.138937
ENSG00000118263.15	KLF7	0.32	3.97	2.70385	0.0178606	0.138937
ENSG00000119685.20	TTLL5	0.19	5.12	2.70307	0.0178871	0.138974
ENSG00000038219.13	BOD1L1	0.24	5.94	2.70251	0.0179066	0.139015
ENSG00000136444.10	RSAD1	0.15	5.47	2.70172	0.0179337	0.139015
ENSG00000048649.13	RSF1	0.23	6.04	2.70159	0.0179382	0.139015
ENSG00000266086.3	AC015813.2	0.84	1.63	2.70141	0.0179441	0.139015
ENSG00000172116.22	CD8B	1.04	-0.75	2.70135	0.0179464	0.139015
ENSG00000081377.16	CDC14B	0.14	6.78	2.69949	0.0180107	0.139254
ENSG00000165733.8	BMS1	0.15	7.32	2.69941	0.0180132	0.139254
ENSG00000075539.14	FRYL	0.15	5.84	2.69801	0.0180617	0.139454
ENSG00000173757.9	STAT5B	0.15	6.29	2.69735	0.0180847	0.139529
ENSG00000196497.17	IPO4	0.17	6.62	2.69541	0.0181518	0.139907
ENSG00000159592.11	GPBP1L1	0.13	7.57	2.69506	0.0181641	0.139932
ENSG00000168827.14	GFM1	0.13	6.6	2.69437	0.0181883	0.140049
ENSG00000154096.13	THY1	0.12	9.09	2.69233	0.0182596	0.140321
ENSG00000124786.11	SLC35B3	0.25	3.23	2.69232	0.0182598	0.140321
ENSG00000174776.11	WDR49	0.75	-0.25	2.69176	0.0182795	0.140402
ENSG00000033867.16	SLC4A7	0.18	7.9	2.6862	0.0184752	0.141695
ENSG00000141101.13	NOB1	0.24	5.76	2.68567	0.018494	0.141727
ENSG00000105464.3	GRIN2D	0.44	2.69	2.68462	0.0185312	0.141843
ENSG00000056097.16	ZFR	0.12	7.82	2.68353	0.01857	0.142029
ENSG00000272333.5	KMT2B	0.37	4.32	2.68339	0.0185751	0.142029
ENSG00000164151.12	ICE1	0.13	7.48	2.68111	0.0186561	0.142518
ENSG00000129173.13	E2F8	0.32	3.25	2.68002	0.0186954	0.142692
ENSG00000175832.13	ETV4	0.14	7.12	2.67403	0.018911	0.143523
ENSG00000197948.11	FCHSD1	0.29	4.57	2.6735	0.01893	0.143523
ENSG00000160194.18	NDUFV3	0.15	5.27	2.67284	0.0189542	0.143523
ENSG00000102924.12	CBLN1	0.38	2.69	2.67284	0.0189543	0.143523
ENSG00000068831.19	RASGRP2	0.2	4.55	2.6721	0.0189811	0.143656
ENSG00000116497.18	S100PBP	0.16	6.5	2.67144	0.019005	0.143696
ENSG00000105737.9	GRIK5	0.31	3.88	2.67118	0.0190144	0.143698
ENSG00000188859.6	FAM78B	0.42	1.79	2.67027	0.0190476	0.14376
ENSG00000113810.16	SMC4	0.12	7.73	2.66963	0.0190711	0.14376
ENSG00000198783.6	ZNF830	0.22	4.45	2.66959	0.0190726	0.14376
ENSG00000110395.6	CBL	0.2	6.23	2.66852	0.0191116	0.143894
ENSG00000164440.15	TXLNB	1.26	-1.66	2.66818	0.019124	0.143894
ENSG00000057704.13	TMCC3	0.33	2.7	2.66666	0.0191796	0.144106
ENSG00000115368.10	WDR75	0.13	7.15	2.66666	0.0191797	0.144106
ENSG00000153107.13	ANAPC1	0.14	7.88	2.66664	0.0191806	0.144106
ENSG00000149256.15	TENM4	0.35	2.71	2.6664	0.0191893	0.144106
ENSG00000083635.8	NUFIP1	0.16	5.25	2.66434	0.0192651	0.144605
ENSG00000116761.11	CTH	0.23	5.4	2.66402	0.019277	0.144624
ENSG00000112379.9	ARFGEF3	0.24	6.11	2.66285	0.01932	0.144667
ENSG00000143228.13	NUF2	0.19	5.27	2.66006	0.0194236	0.145118
ENSG00000114999.8	TTL	0.12	6.56	2.65954	0.0194429	0.145166
ENSG00000152359.14	POC5	0.25	4.11	2.65915	0.0194573	0.145204
ENSG00000144909.8	OSBPL11	0.16	5.26	2.65857	0.0194792	0.145297
ENSG00000174373.16	RALGAPA1	0.17	5.52	2.65627	0.0195649	0.145606
ENSG00000151240.17	DIP2C	0.21	4.35	2.6562	0.0195675	0.145606
ENSG00000137693.14	YAP1	0.16	7.8	2.65567	0.0195873	0.145673
ENSG00000151914.20	DST	0.22	7.51	2.65546	0.0195953	0.145673
ENSG00000250479.8	CHCHD10	0.29	4.71	2.65503	0.0196116	0.145724
ENSG00000196367.13	TRRAP	0.43	5.81	2.65358	0.0196661	0.146059
ENSG00000072071.16	ADGRL1	0.27	6.48	2.65261	0.0197025	0.146189
ENSG00000166866.13	MYO1A	1.65	-2.91	2.6518	0.0197329	0.146344
ENSG00000166986.15	MARS	0.12	8.85	2.64874	0.0198489	0.146824
ENSG00000139990.17	DCAF5	0.18	5.12	2.6486	0.0198543	0.146824
ENSG00000180011.7	ZADH2	0.23	3.55	2.64727	0.0199049	0.146999
ENSG00000197279.4	ZNF165	0.18	4.32	2.64722	0.0199066	0.146999
ENSG00000116698.21	SMG7	0.47	4.06	2.64584	0.0199593	0.147318
ENSG00000011243.18	AKAP8L	0.16	6.26	2.64463	0.0200055	0.14759
ENSG00000165194.15	PCDH19	0.6	0.6	2.64366	0.0200426	0.147723
ENSG00000075292.19	ZNF638	0.11	7.96	2.64272	0.0200788	0.147919
ENSG00000102786.15	INTS6	0.18	6.61	2.64062	0.0201595	0.148134
ENSG00000256188.3	TAS2R30	1.52	-1.49	2.63897	0.0202232	0.148348
ENSG00000078699.21	CBFA2T2	0.25	3.98	2.63834	0.0202477	0.148458
ENSG00000139620.12	KANSL2	0.18	5.96	2.63715	0.0202937	0.148725
ENSG00000169826.8	CSGALNACT2	0.26	3.42	2.63411	0.0204121	0.149238
ENSG00000197457.10	STMN3	0.17	5.9	2.63337	0.0204407	0.149238
ENSG00000144057.15	ST6GAL2	0.2	4.26	2.63311	0.0204511	0.149243
ENSG00000167258.14	CDK12	0.17	6.06	2.63118	0.0205267	0.149534
ENSG00000182674.6	KCNB2	0.68	0.33	2.6311	0.0205296	0.149534
ENSG00000168575.10	SLC20A2	0.15	5.16	2.62984	0.0205792	0.149755
ENSG00000107736.20	CDH23	0.43	1.4	2.62935	0.0205983	0.149759
ENSG00000101898.6	MCTS2P	0.56	1.24	2.62933	0.0205991	0.149759
ENSG00000100014.20	SPECC1L	0.16	6.81	2.62866	0.0206254	0.14988
ENSG00000122643.21	NT5C3A	0.19	4.75	2.62723	0.020682	0.150125
ENSG00000142207.7	URB1	0.15	6.72	2.62691	0.0206946	0.150125
ENSG00000187627.15	RGPD1	0.26	3.69	2.62608	0.0207275	0.150125
ENSG00000139436.21	GIT2	0.22	4.65	2.62585	0.0207366	0.150125
ENSG00000117143.13	UAP1	0.17	5.88	2.62555	0.0207484	0.15014
ENSG00000061987.16	MON2	0.16	5.51	2.62412	0.0208051	0.150471
ENSG00000135655.16	USP15	0.17	5.76	2.62328	0.0208388	0.150569
ENSG00000099954.18	CECR2	0.24	7.77	2.623	0.02085	0.150569
ENSG00000169905.12	TOR1AIP2	0.12	7.12	2.62284	0.0208562	0.150569
ENSG00000124459.12	ZNF45	0.16	4.75	2.62078	0.0209383	0.150758
ENSG00000170113.16	NIPA1	0.2	4.62	2.61974	0.0209801	0.150831
ENSG00000163618.18	CADPS	0.31	3	2.6195	0.0209898	0.150831
ENSG00000173145.11	NOC3L	0.17	6.54	2.61708	0.0210869	0.151388
ENSG00000135447.17	PPP1R1A	0.26	3.4	2.61519	0.0211631	0.151815
ENSG00000118260.15	CREB1	0.13	6.41	2.61466	0.0211845	0.151862
ENSG00000145020.15	AMT	0.17	5.17	2.61447	0.0211922	0.151862
ENSG00000271741.1	AC114490.2	0.56	2.41	2.61277	0.021261	0.152157
ENSG00000169242.12	EFNA1	0.39	2.17	2.61275	0.0212617	0.152157
ENSG00000018408.14	WWTR1	0.22	4.37	2.61273	0.0212627	0.152157
ENSG00000226650.5	KIF4B	0.63	0.11	2.61144	0.0213153	0.152356
ENSG00000115020.17	PIKFYVE	0.16	6.6	2.60996	0.0213755	0.152612
ENSG00000197147.13	LRRC8B	0.2	6.02	2.60908	0.0214115	0.152799
ENSG00000125447.17	GGA3	0.18	5.09	2.60832	0.0214424	0.152948
ENSG00000196542.8	SPTSSB	0.23	5.11	2.60785	0.0214619	0.153017
ENSG00000197386.12	HTT	0.2	6.84	2.60735	0.0214823	0.15309
ENSG00000126883.17	NUP214	0.33	4.36	2.60694	0.0214992	0.15309
ENSG00000100629.17	CEP128	0.19	3.88	2.60687	0.0215017	0.15309
ENSG00000184979.9	USP18	0.26	3.21	2.60655	0.0215151	0.153115
ENSG00000106261.17	ZKSCAN1	0.16	5.42	2.60486	0.0215847	0.153399
ENSG00000097007.18	ABL1	0.18	6.98	2.60437	0.0216049	0.153424
ENSG00000125703.15	ATG4C	0.18	5.11	2.60429	0.0216081	0.153424
ENSG00000170653.19	ATF7	0.43	1.91	2.60346	0.0216423	0.153597
ENSG00000172845.15	SP3	0.12	7.75	2.60309	0.0216576	0.153635
ENSG00000106415.13	GLCCI1	0.2	4.41	2.60017	0.0217784	0.153876
ENSG00000176769.9	TCERG1L	0.37	2.22	2.59988	0.0217904	0.153876
ENSG00000198455.4	ZXDB	0.17	4.5	2.59975	0.0217961	0.153876
ENSG00000097046.13	CDC7	0.13	6.71	2.5966	0.0219275	0.154385
ENSG00000135540.11	NHSL1	0.31	5.11	2.59647	0.0219326	0.154385
ENSG00000266028.7	SRGAP2	0.2	5.43	2.59614	0.0219464	0.154412
ENSG00000182010.11	RTKN2	0.22	5.17	2.59558	0.0219699	0.154507
ENSG00000138036.18	DYNC2LI1	0.26	3.24	2.59445	0.0220176	0.154632
ENSG00000142698.15	C1orf94	0.26	3.23	2.59405	0.0220343	0.154652
ENSG00000183248.12	PRR36	0.67	0.7	2.59343	0.0220603	0.154652
ENSG00000131876.17	SNRPA1	0.31	6	2.59311	0.0220737	0.154652
ENSG00000123066.8	MED13L	0.16	6.24	2.59295	0.0220803	0.154652
ENSG00000162542.13	TMCO4	0.31	2.61	2.59152	0.0221407	0.154935
ENSG00000054277.14	OPN3	0.2	4.9	2.59117	0.0221557	0.15497
ENSG00000141867.17	BRD4	0.28	4.87	2.58807	0.0222869	0.155498
ENSG00000183853.18	KIRREL1	0.16	5.76	2.58796	0.0222914	0.155498
ENSG00000160218.13	TRAPPC10	0.19	5.9	2.58668	0.022346	0.155685
ENSG00000143437.21	ARNT	0.15	5.72	2.58663	0.0223483	0.155685
ENSG00000132382.14	MYBBP1A	0.18	6.93	2.58556	0.0223939	0.155932
ENSG00000054523.17	KIF1B	0.19	7.24	2.58447	0.0224402	0.156184
ENSG00000139645.10	ANKRD52	0.36	3.66	2.58404	0.0224589	0.156245
ENSG00000131263.12	RLIM	0.15	6.87	2.58275	0.0225138	0.156515
ENSG00000164136.17	IL15	0.5	0.87	2.5824	0.0225292	0.156515
ENSG00000130584.11	ZBTB46	0.18	5.18	2.58211	0.0225416	0.156515
ENSG00000183955.13	KMT5A	0.2	4.94	2.58195	0.0225483	0.156515
ENSG00000103489.11	XYLT1	0.22	5.39	2.57937	0.0226597	0.156918
ENSG00000284762.1	AC022414.1	2.04	-1.47	2.57936	0.02266	0.156918
ENSG00000156650.14	KAT6B	0.23	5.09	2.57895	0.0226776	0.156918
ENSG00000213390.11	ARHGAP19	0.13	6.57	2.57655	0.0227817	0.157501
ENSG00000112685.14	EXOC2	0.14	6.75	2.57578	0.0228149	0.15766
ENSG00000029363.16	BCLAF1	0.12	8.26	2.57511	0.022844	0.15779
ENSG00000109445.11	ZNF330	0.13	5.96	2.57388	0.0228978	0.15795
ENSG00000109220.11	CHIC2	0.35	2.31	2.57382	0.0229005	0.15795
ENSG00000100393.13	EP300	0.28	5.68	2.57341	0.0229183	0.157952
ENSG00000144395.18	CCDC150	0.27	3.64	2.57275	0.0229472	0.158006
ENSG00000072315.3	TRPC5	0.46	1.03	2.57251	0.0229577	0.158006
ENSG00000197343.11	ZNF655	0.16	6.42	2.57201	0.0229796	0.158006
ENSG00000198815.9	FOXJ3	0.14	5.95	2.572	0.0229799	0.158006
ENSG00000111707.12	SUDS3	0.11	7.57	2.56891	0.0231154	0.158624
ENSG00000065883.16	CDK13	0.14	6.56	2.56885	0.0231182	0.158624
ENSG00000188878.19	FBF1	0.26	3.68	2.56718	0.0231918	0.158989
ENSG00000119866.21	BCL11A	0.21	4.35	2.56678	0.0232095	0.15904
ENSG00000104897.10	SF3A2	0.37	4.63	2.56629	0.0232309	0.159116
ENSG00000135476.11	ESPL1	0.19	5.5	2.5654	0.0232702	0.159315
ENSG00000104447.12	TRPS1	0.21	3.64	2.564	0.0233325	0.1596
ENSG00000161647.18	MPP3	0.31	2.09	2.56299	0.0233775	0.159665
ENSG00000155760.2	FZD7	0.12	8.94	2.56179	0.0234307	0.159665
ENSG00000167081.17	PBX3	0.2	4.75	2.56175	0.0234326	0.159665
ENSG00000198961.10	PJA2	0.12	7.48	2.56106	0.0234634	0.159665
ENSG00000183873.15	SCN5A	0.2	3.76	2.56097	0.0234673	0.159665
ENSG00000115170.13	ACVR1	0.23	3.65	2.56062	0.0234832	0.159665
ENSG00000106976.20	DNM1	0.37	3.4	2.55954	0.0235315	0.159833
ENSG00000158828.8	PINK1	0.17	5.05	2.55598	0.0236913	0.160636
ENSG00000177034.16	MTX3	0.13	6.38	2.55266	0.0238413	0.161442
ENSG00000163624.6	CDS1	0.16	4.94	2.55116	0.0239095	0.161833
ENSG00000183307.3	TMEM121B	0.39	2.03	2.55051	0.023939	0.161914
ENSG00000080845.17	DLGAP4	0.28	4.71	2.55024	0.0239514	0.161914
ENSG00000109906.13	ZBTB16	1.71	-3.24	2.54963	0.0239791	0.161914
ENSG00000068796.16	KIF2A	0.14	6.71	2.54947	0.0239865	0.161914
ENSG00000240230.6	COX19	0.2	4.48	2.54936	0.0239914	0.161914
ENSG00000170921.15	TANC2	0.42	2.88	2.54618	0.0241371	0.162513
ENSG00000101363.12	MANBAL	0.16	5.04	2.54598	0.0241463	0.162513
ENSG00000196313.11	POM121	0.32	3.99	2.54406	0.0242346	0.163037
ENSG00000068489.12	PRR11	0.23	5.83	2.54277	0.0242942	0.163239
ENSG00000001631.15	KRIT1	0.15	5.59	2.54272	0.0242963	0.163239
ENSG00000164620.9	RELL2	0.23	4.16	2.54153	0.0243513	0.163396
ENSG00000007202.15	KIAA0100	0.16	7.89	2.54066	0.0243918	0.163491
ENSG00000198677.11	TTC37	0.16	6.99	2.53992	0.0244261	0.163491
ENSG00000006634.8	DBF4	0.15	6.56	2.53927	0.024456	0.16352
ENSG00000204152.11	TIMM23B	0.33	2.95	2.53909	0.0244647	0.16352
ENSG00000162599.17	NFIA	0.62	1.08	2.53816	0.024508	0.163647
ENSG00000100285.9	NEFH	0.4	2.29	2.53732	0.0245471	0.163647
ENSG00000167967.16	E4F1	0.18	4.66	2.53612	0.0246029	0.163878
ENSG00000169710.9	FASN	0.3	8.88	2.53562	0.0246262	0.163963
ENSG00000100625.9	SIX4	0.14	6.12	2.53497	0.0246568	0.164097
ENSG00000055483.19	AC022966.1	0.23	4.52	2.53448	0.0246798	0.164109
ENSG00000182158.15	CREB3L2	0.37	4.01	2.5328	0.0247589	0.164564
ENSG00000239305.7	RNF103	0.21	3.35	2.53189	0.0248013	0.164775
ENSG00000170417.16	TMEM182	0.31	2.59	2.53145	0.0248223	0.164844
ENSG00000113649.11	TCERG1	0.17	6.82	2.5282	0.0249762	0.165795
ENSG00000073417.15	PDE8A	0.25	3.34	2.5276	0.0250043	0.165842
ENSG00000196876.16	SCN8A	0.2	4.39	2.52759	0.0250047	0.165842
ENSG00000275052.5	PPP4R3B	0.15	6.5	2.52711	0.0250278	0.165924
ENSG00000177108.5	ZDHHC22	0.21	5.45	2.52639	0.0250622	0.16601
ENSG00000158615.9	PPP1R15B	0.11	7.48	2.52534	0.0251121	0.166216
ENSG00000048707.15	VPS13D	0.2	5.87	2.5248	0.0251378	0.166298
ENSG00000198945.7	L3MBTL3	0.17	4.86	2.52445	0.0251544	0.166326
ENSG00000157693.15	TMEM268	0.19	4.54	2.52425	0.0251641	0.166326
ENSG00000109689.16	STIM2	0.16	4.77	2.52369	0.0251907	0.166364
ENSG00000204524.7	ZNF805	0.18	4.9	2.52203	0.0252704	0.166677
ENSG00000106665.15	CLIP2	0.16	6.09	2.52089	0.0253249	0.166894
ENSG00000131016.17	AKAP12	0.18	7.78	2.52064	0.0253372	0.166905
ENSG00000213186.8	TRIM59	0.18	6.75	2.51964	0.0253851	0.167078
ENSG00000111371.15	SLC38A1	0.12	8.99	2.51753	0.025487	0.167263
ENSG00000151229.13	SLC2A13	0.19	5.04	2.51703	0.0255112	0.167316
ENSG00000008441.16	NFIX	1.71	-3.38	2.51688	0.0255183	0.167316
ENSG00000142599.19	RERE	0.35	4.41	2.51559	0.0255811	0.167515
ENSG00000130956.14	HABP4	0.23	3.57	2.51438	0.02564	0.167764
ENSG00000186185.13	KIF18B	0.3	5.19	2.51436	0.0256408	0.167764
ENSG00000196267.12	ZNF836	0.22	3.66	2.51214	0.0257489	0.168329
ENSG00000103449.11	SALL1	0.22	5.31	2.50991	0.0258581	0.168582
ENSG00000145220.14	LYAR	0.14	5.88	2.50985	0.0258611	0.168582
ENSG00000173692.13	PSMD1	0.12	8.2	2.50982	0.0258626	0.168582
ENSG00000198399.14	ITSN2	0.18	4.71	2.50947	0.02588	0.168582
ENSG00000228253.1	MT-ATP8	1.14	-0.94	2.50929	0.0258887	0.168582
ENSG00000152484.14	USP12	0.13	5.98	2.50921	0.0258926	0.168582
ENSG00000116299.17	KIAA1324	0.4	1.51	2.50861	0.0259218	0.168582
ENSG00000196476.12	C20orf96	0.4	1.82	2.5086	0.0259225	0.168582
ENSG00000174371.17	EXO1	0.14	5.51	2.50847	0.0259289	0.168582
ENSG00000144792.9	ZNF660	0.18	4.73	2.50735	0.025984	0.168828
ENSG00000149346.15	SLX4IP	0.19	4.86	2.50613	0.0260442	0.169068
ENSG00000084676.15	NCOA1	0.22	4.69	2.50607	0.0260474	0.169068
ENSG00000196208.14	GREB1	0.23	5.43	2.50498	0.0261011	0.169346
ENSG00000182903.16	ZNF721	0.29	6.5	2.50446	0.0261268	0.169354
ENSG00000204514.10	ZNF814	0.17	5.78	2.50412	0.0261436	0.169354
ENSG00000165186.12	PTCHD1	0.26	3.29	2.50382	0.0261584	0.169354
ENSG00000116183.11	PAPPA2	0.67	0.2	2.50363	0.0261679	0.169354
ENSG00000136051.14	WASHC4	0.16	6.98	2.50288	0.0262051	0.169453
ENSG00000167646.13	DNAAF3	0.3	2.09	2.5013	0.026284	0.169684
ENSG00000133169.6	BEX1	0.14	6.02	2.50123	0.0262871	0.169684
ENSG00000176024.18	ZNF613	0.17	4.67	2.5003	0.0263337	0.169859
ENSG00000065526.11	SPEN	0.33	4.81	2.49964	0.0263667	0.169988
ENSG00000169783.12	LINGO1	0.45	3.89	2.49774	0.0264617	0.170331
ENSG00000115112.8	TFCP2L1	0.23	3.78	2.4955	0.0265743	0.170931
ENSG00000280893.1	AC009133.6	0.4	3.93	2.49545	0.026577	0.170931
ENSG00000179604.10	CDC42EP4	0.18	4.48	2.49503	0.0265979	0.170952
ENSG00000120254.15	MTHFD1L	0.13	6.48	2.49485	0.026607	0.170952
ENSG00000176953.12	NFATC2IP	0.15	5.26	2.49457	0.0266213	0.170952
ENSG00000130222.11	GADD45G	0.28	2.65	2.49331	0.026685	0.171058
ENSG00000107669.17	ATE1	0.17	5.94	2.49233	0.0267343	0.171232
ENSG00000115414.19	FN1	0.23	6.83	2.49059	0.0268226	0.1715
ENSG00000131018.23	SYNE1	0.26	2.7	2.49037	0.026834	0.1715
ENSG00000103342.13	GSPT1	0.11	8.04	2.49021	0.0268422	0.1715
ENSG00000106070.19	GRB10	0.14	7.16	2.48989	0.0268582	0.1715
ENSG00000173611.17	SCAI	0.18	5.28	2.48955	0.0268757	0.1715
ENSG00000135549.15	PKIB	0.29	3.23	2.48888	0.0269099	0.171648
ENSG00000173821.19	AC124319.1	0.2	6.86	2.4883	0.0269394	0.171765
ENSG00000165813.20	CCDC186	0.17	5.94	2.48703	0.0270039	0.172035
ENSG00000122515.15	ZMIZ2	0.38	3.58	2.4862	0.0270465	0.172165
ENSG00000183337.16	BCOR	0.21	5.66	2.48502	0.0271069	0.172478
ENSG00000255192.5	NANOGP8	0.38	2.88	2.48414	0.0271523	0.172696
ENSG00000204624.8	DISP3	0.33	2.28	2.48344	0.0271884	0.172855
ENSG00000179348.11	GATA2	1.77	-3.45	2.4827	0.0272263	0.172887
ENSG00000181830.8	SLC35C1	0.27	3	2.48048	0.0273411	0.173328
ENSG00000171311.12	EXOSC1	0.15	5.19	2.48008	0.0273619	0.173353
ENSG00000064651.14	SLC12A2	0.15	5.31	2.47918	0.0274086	0.173402
ENSG00000249158.6	PCDHA11	0.73	0.36	2.47739	0.0275013	0.173784
ENSG00000150995.19	ITPR1	0.19	4.61	2.47568	0.0275907	0.174115
ENSG00000087206.17	UIMC1	0.13	5.54	2.4755	0.0276001	0.174115
ENSG00000133056.13	PIK3C2B	0.32	4.27	2.47211	0.0277773	0.175019
ENSG00000151923.17	TIAL1	0.24	5.59	2.47139	0.0278153	0.175117
ENSG00000165959.12	CLMN	0.27	3.36	2.47111	0.02783	0.175138
ENSG00000105401.9	CDC37	0.16	7.08	2.47039	0.0278683	0.175173
ENSG00000165185.14	KIAA1958	0.18	5.32	2.47015	0.0278809	0.175173
ENSG00000122257.20	RBBP6	0.27	5.48	2.46998	0.0278895	0.175173
ENSG00000141510.17	TP53	0.17	7.11	2.46993	0.0278921	0.175173
ENSG00000176915.15	ANKLE2	0.14	6.48	2.46771	0.0280098	0.175611
ENSG00000114796.16	KLHL24	0.18	6.08	2.46733	0.0280299	0.175611
ENSG00000131584.19	ACAP3	0.22	3.63	2.46726	0.0280337	0.175611
ENSG00000117533.15	VAMP4	0.21	4.17	2.46702	0.0280461	0.175611
ENSG00000213689.14	TREX1	2	-0.9	2.4669	0.0280524	0.175611
ENSG00000086712.13	TXLNG	0.12	6.75	2.46649	0.0280743	0.175628
ENSG00000121741.16	ZMYM2	0.13	8.36	2.46604	0.0280985	0.175628
ENSG00000274512.5	TBC1D3L	0.35	2.09	2.46574	0.0281143	0.175628
ENSG00000196821.10	ILRUN	0.15	7.06	2.46484	0.0281621	0.175659
ENSG00000144583.5	MARCH4	0.6	0.26	2.46392	0.0282109	0.175893
ENSG00000158850.15	B4GALT3	0.13	5.44	2.46328	0.0282451	0.176035
ENSG00000151208.17	DLG5	0.2	7.03	2.46261	0.0282811	0.176188
ENSG00000269693.1	AC010422.6	3.21	-1.81	2.46097	0.0283686	0.17645
ENSG00000244754.8	N4BP2L2	0.13	6.76	2.45924	0.0284616	0.176958
ENSG00000144674.16	GOLGA4	0.18	7.2	2.45618	0.0286266	0.177748
ENSG00000132549.18	VPS13B	0.19	4.78	2.45509	0.028686	0.177996
ENSG00000116406.19	EDEM3	0.16	5.53	2.45316	0.0287907	0.178502
ENSG00000127804.13	METTL16	0.17	6.32	2.45187	0.0288606	0.17865
ENSG00000011007.12	ELOA	0.13	6.14	2.45164	0.0288733	0.178657
ENSG00000158125.10	XDH	0.49	1.12	2.45077	0.0289209	0.178849
ENSG00000124151.19	NCOA3	0.16	5.59	2.45002	0.0289618	0.178849
ENSG00000140990.15	NDUFB10	0.14	6.16	2.45	0.0289628	0.178849
ENSG00000128944.13	KNSTRN	0.18	6.58	2.4499	0.0289683	0.178849
ENSG00000090615.15	GOLGA3	0.15	6.19	2.44936	0.0289979	0.178849
ENSG00000107959.16	PITRM1	0.13	5.68	2.44875	0.0290313	0.178849
ENSG00000015133.19	CCDC88C	0.14	6.12	2.44664	0.0291475	0.179494
ENSG00000095574.11	IKZF5	0.28	3.74	2.4448	0.0292489	0.179704
ENSG00000182957.16	SPATA13	0.15	5.87	2.44475	0.0292513	0.179704
ENSG00000127364.3	TAS2R4	1.23	-2.13	2.44278	0.0293605	0.180162
ENSG00000113360.16	DROSHA	0.2	5.35	2.44186	0.0294112	0.180279
ENSG00000197961.11	ZNF121	0.1	9.03	2.44117	0.0294495	0.180279
ENSG00000256525.7	POLG2	0.23	4.16	2.44098	0.0294601	0.180279
ENSG00000163508.12	EOMES	0.97	-1.21	2.44081	0.0294697	0.180279
ENSG00000076555.15	ACACB	0.2	4.41	2.44002	0.029514	0.18029
ENSG00000144228.8	SPOPL	0.2	4.55	2.43998	0.0295162	0.18029
ENSG00000164976.9	MYORG	0.43	3.54	2.43846	0.029601	0.180707
ENSG00000172869.14	DMXL1	0.16	6.15	2.43635	0.0297189	0.181284
ENSG00000161800.13	RACGAP1	0.13	6.74	2.43232	0.0299456	0.182058
ENSG00000066455.13	GOLGA5	0.15	5.85	2.43167	0.0299825	0.18214
ENSG00000169762.17	TAPT1	0.24	3.71	2.43117	0.0300103	0.18214
ENSG00000138698.14	RAP1GDS1	0.14	5.61	2.43115	0.0300119	0.18214
ENSG00000091436.17	MAP3K20	0.15	5.44	2.43079	0.0300323	0.182192
ENSG00000153982.11	GDPD1	0.22	3.58	2.42995	0.0300796	0.182239
ENSG00000166012.16	TAF1D	0.25	7.3	2.42984	0.030086	0.182239
ENSG00000166263.13	STXBP4	0.23	4.09	2.42958	0.0301009	0.182239
ENSG00000106105.14	GARS	0.13	8.51	2.4292	0.0301223	0.182239
ENSG00000163162.8	RNF149	0.17	4.75	2.42893	0.0301375	0.18226
ENSG00000138413.13	IDH1	0.13	9.23	2.42853	0.0301605	0.182328
ENSG00000172572.6	PDE3A	0.27	3.46	2.42799	0.0301912	0.182442
ENSG00000106080.10	FKBP14	0.15	4.93	2.42756	0.0302157	0.182463
ENSG00000229859.9	PGA3	2.42	-3.62	2.42736	0.0302272	0.182463
ENSG00000072736.19	NFATC3	0.2	5.46	2.42678	0.0302603	0.182536
ENSG00000258466.5	AL049779.1	2.06	-3.82	2.4265	0.0302757	0.182536
ENSG00000168137.16	SETD5	0.27	6.45	2.42545	0.030336	0.182816
ENSG00000065833.9	ME1	0.25	3.61	2.42356	0.030444	0.182844
ENSG00000283378.1	CNTNAP3C	0.54	1.1	2.42335	0.0304564	0.182844
ENSG00000111670.16	GNPTAB	0.17	6.04	2.42275	0.0304909	0.18295
ENSG00000118564.14	FBXL5	0.15	6.67	2.42119	0.0305806	0.183223
ENSG00000111962.8	UST	0.13	6.32	2.41995	0.0306517	0.183508
ENSG00000157796.18	WDR19	0.21	4.48	2.41892	0.0307116	0.183751
ENSG00000135999.12	EPC2	0.18	5.1	2.41884	0.0307161	0.183751
ENSG00000198707.15	CEP290	0.23	3.88	2.41855	0.030733	0.183782
ENSG00000161692.18	DBF4B	0.27	4.05	2.41834	0.0307453	0.183784
ENSG00000167110.17	GOLGA2	0.17	5.41	2.41723	0.0308092	0.184024
ENSG00000104763.19	ASAH1	0.16	6.33	2.41648	0.0308528	0.184182
ENSG00000076650.6	GPATCH1	0.22	3.41	2.41339	0.0310332	0.1849
ENSG00000072518.20	MARK2	0.29	4.67	2.41328	0.0310393	0.1849
ENSG00000134982.17	APC	0.13	5.91	2.41036	0.0312108	0.185562
ENSG00000089053.13	ANAPC5	0.11	7.1	2.40988	0.0312389	0.185562
ENSG00000166352.16	C11orf74	1.72	-2.95	2.40931	0.0312721	0.185562
ENSG00000185864.16	NPIPB4	0.43	1.28	2.40921	0.031278	0.185562
ENSG00000060140.9	STYK1	0.43	1.21	2.40904	0.0312881	0.185562
ENSG00000177192.13	PUS1	0.16	4.9	2.40844	0.0313235	0.185562
ENSG00000171606.18	ZNF274	0.14	5.23	2.40818	0.0313392	0.185562
ENSG00000147100.11	SLC16A2	0.26	4.92	2.40808	0.031345	0.185562
ENSG00000213999.17	MEF2B	0.41	3.1	2.40768	0.0313685	0.185562
ENSG00000111641.11	NOP2	0.15	5.99	2.40695	0.0314115	0.18569
ENSG00000121988.18	ZRANB3	0.19	4.74	2.40431	0.0315682	0.186389
ENSG00000184635.15	ZNF93	0.12	6.26	2.40414	0.0315779	0.186389
ENSG00000122547.11	EEPD1	0.26	3.2	2.40245	0.031679	0.186737
ENSG00000091127.14	PUS7	0.12	6.66	2.40234	0.031685	0.186737
ENSG00000197323.12	TRIM33	0.17	6.76	2.39748	0.0319763	0.187819
ENSG00000006652.14	IFRD1	0.26	6.96	2.39725	0.0319898	0.187819
ENSG00000184489.11	PTP4A3	0.17	4.94	2.39579	0.0320783	0.188095
ENSG00000148334.15	PTGES2	0.12	6.09	2.39562	0.0320882	0.188095
ENSG00000108924.14	HLF	0.98	-0.58	2.39547	0.0320976	0.188095
ENSG00000163635.18	ATXN7	0.35	3.92	2.3913	0.0323499	0.189125
ENSG00000188674.11	C2orf80	1.47	-1.81	2.39024	0.0324143	0.189379
ENSG00000186660.15	ZFP91	0.13	5.85	2.38924	0.0324755	0.189656
ENSG00000139734.18	DIAPH3	0.14	5.54	2.38906	0.0324863	0.189656
ENSG00000278129.2	ZNF8	0.19	5.32	2.3882	0.0325387	0.189823
ENSG00000108960.9	MMD	0.15	5.99	2.38799	0.0325516	0.189823
ENSG00000078674.17	PCM1	0.1	7.65	2.38716	0.0326025	0.189977
ENSG00000151136.15	BTBD11	0.22	4.65	2.38666	0.0326331	0.190013
ENSG00000144749.13	LRIG1	0.13	7.84	2.38551	0.0327039	0.190277
ENSG00000171914.16	TLN2	0.18	6.03	2.38525	0.03272	0.190277
ENSG00000181090.21	EHMT1	0.19	7.03	2.38354	0.032825	0.190591
ENSG00000080200.10	CRYBG3	0.15	5.49	2.3831	0.0328525	0.190591
ENSG00000175106.16	TVP23C	0.37	2.16	2.38284	0.0328685	0.190591
ENSG00000105879.12	CBLL1	0.12	5.57	2.38266	0.0328793	0.190591
ENSG00000198881.10	ASB12	0.97	-1.23	2.3825	0.0328892	0.190591
ENSG00000147256.12	ARHGAP36	1.3	-2.65	2.38245	0.0328923	0.190591
ENSG00000166340.17	TPP1	0.33	2.54	2.38017	0.0330333	0.191193
ENSG00000139718.10	SETD1B	0.57	2.17	2.37982	0.0330553	0.191249
ENSG00000204149.11	AGAP6	0.39	2.43	2.37908	0.033101	0.191406
ENSG00000166037.11	CEP57	0.14	6.97	2.37898	0.0331071	0.191406
ENSG00000178229.8	ZNF543	0.21	4.34	2.37755	0.0331962	0.19185
ENSG00000185697.16	MYBL1	0.31	3.07	2.37567	0.0333138	0.192259
ENSG00000100523.14	DDHD1	0.16	4.84	2.37539	0.0333314	0.192259
ENSG00000146122.17	DAAM2	0.29	2.45	2.37523	0.0333415	0.192259
ENSG00000118515.11	SGK1	0.22	4.28	2.37415	0.0334091	0.192369
ENSG00000169131.13	ZNF354A	0.19	4.85	2.37413	0.03341	0.192369
ENSG00000135083.15	CCNJL	0.18	5.52	2.37413	0.0334102	0.192369
ENSG00000173068.18	BNC2	0.18	4.37	2.37373	0.0334351	0.192419
ENSG00000048162.20	NOP16	0.17	5.31	2.3736	0.0334436	0.192419
ENSG00000171224.9	FAM241B	0.24	3.33	2.37145	0.0335789	0.192982
ENSG00000011376.12	LARS2	0.11	6.81	2.37055	0.0336354	0.193188
ENSG00000007923.16	DNAJC11	0.13	6.45	2.36999	0.0336707	0.193233
ENSG00000115421.13	PAPOLG	0.14	6.02	2.36744	0.0338322	0.194006
ENSG00000068028.17	RASSF1	0.24	3.37	2.36483	0.0339981	0.194885
ENSG00000112739.17	PRPF4B	0.18	6.97	2.36313	0.0341067	0.195269
ENSG00000196312.14	MFSD14C	0.2	3.92	2.36266	0.0341369	0.195269
ENSG00000186479.4	RGS7BP	0.34	2.05	2.36222	0.0341652	0.195269
ENSG00000204305.14	AGER	0.48	0.58	2.3613	0.0342238	0.195269
ENSG00000164761.9	TNFRSF11B	0.8	-0.78	2.3608	0.0342561	0.195281
ENSG00000071054.16	MAP4K4	0.16	7.4	2.36035	0.034285	0.195374
ENSG00000145555.15	MYO10	0.2	7.81	2.3571	0.0344943	0.19635
ENSG00000136738.15	STAM	0.12	5.48	2.35531	0.0346102	0.196793
ENSG00000164180.13	TMEM161B	0.18	4.72	2.35283	0.0347716	0.197638
ENSG00000145348.16	TBCK	0.16	4.67	2.35259	0.0347872	0.197654
ENSG00000155287.11	SLC25A28	0.23	3.23	2.34853	0.0350529	0.198113
ENSG00000261796.1	ISY1-RAB43	0.55	4.37	2.34683	0.0351644	0.198621
ENSG00000117625.13	RCOR3	0.21	4.01	2.34593	0.0352238	0.198751
ENSG00000189091.13	SF3B3	0.1	8.58	2.3449	0.0352916	0.198875
ENSG00000115840.14	SLC25A12	0.22	3.69	2.34476	0.0353006	0.198875
ENSG00000167182.15	SP2	0.89	0.05	2.34462	0.03531	0.198875
ENSG00000186854.11	TRABD2A	0.22	3.45	2.3441	0.0353443	0.198996
ENSG00000164574.16	GALNT10	0.18	4.81	2.34201	0.035483	0.199415
ENSG00000067064.11	IDI1	0.18	6.32	2.34089	0.0355576	0.199545
ENSG00000185278.15	ZBTB37	0.22	5.11	2.33829	0.0357306	0.200169
ENSG00000198431.16	TXNRD1	0.11	7.79	2.33819	0.0357375	0.200169
ENSG00000133958.13	UNC79	0.31	2.19	2.3365	0.0358507	0.200536
ENSG00000137496.17	IL18BP	0.41	1.68	2.33517	0.0359404	0.200748
ENSG00000169231.13	THBS3	0.38	1.27	2.33397	0.0360206	0.200951
ENSG00000162063.13	CCNF	0.11	7.09	2.33386	0.0360285	0.200951
ENSG00000259316.11	AC087632.1	0.47	2.4	2.33308	0.0360808	0.20117
ENSG00000154783.11	FGD5	0.21	4.84	2.33282	0.036098	0.201194
ENSG00000145391.13	SETD7	0.25	3.89	2.33253	0.0361177	0.201194
ENSG00000063244.12	U2AF2	0.14	7.18	2.33216	0.0361429	0.201194
ENSG00000185669.6	SNAI3	0.23	3.2	2.33215	0.0361438	0.201194
ENSG00000205571.13	SMN2	0.12	6.11	2.33043	0.03626	0.201661
ENSG00000179912.20	R3HDM2	0.3	3.54	2.32888	0.0363652	0.201884
ENSG00000197971.15	MBP	0.15	5.28	2.32824	0.036409	0.201985
ENSG00000049192.15	ADAMTS6	0.34	1.37	2.32763	0.0364501	0.202098
ENSG00000184178.16	SCFD2	0.22	4.18	2.32707	0.0364886	0.202098
ENSG00000082269.16	FAM135A	0.11	6.55	2.32696	0.036496	0.202098
ENSG00000136854.21	STXBP1	0.22	3.37	2.32666	0.0365165	0.202098
ENSG00000133858.15	ZFC3H1	0.35	4.98	2.32621	0.0365472	0.202098
ENSG00000184985.16	SORCS2	0.59	0.73	2.32493	0.036635	0.202397
ENSG00000152454.4	ZNF256	0.16	4.58	2.32457	0.0366591	0.202397
ENSG00000105865.11	DUS4L	0.18	4.27	2.32368	0.03672	0.20262
ENSG00000168495.13	POLR3D	0.12	6.04	2.32331	0.036746	0.202692
ENSG00000078403.17	MLLT10	0.13	5.6	2.32259	0.0367955	0.202723
ENSG00000132434.9	LANCL2	0.2	4.04	2.32253	0.0367991	0.202723
ENSG00000165757.9	JCAD	0.28	2.81	2.32241	0.0368076	0.202723
ENSG00000197312.12	DDI2	0.16	6.22	2.32232	0.0368138	0.202723
ENSG00000138759.19	FRAS1	0.21	6.8	2.32171	0.0368556	0.202811
ENSG00000136141.15	LRCH1	0.27	3.53	2.32166	0.0368592	0.202811
ENSG00000187479.7	C11orf96	1.43	-1.87	2.32087	0.0369134	0.20291
ENSG00000122484.9	RPAP2	0.16	5.03	2.32025	0.0369566	0.20291
ENSG00000172732.12	MUS81	0.19	4.97	2.31711	0.0371736	0.203843
ENSG00000185650.9	ZFP36L1	0.35	5.05	2.31704	0.0371782	0.203843
ENSG00000175073.8	VCPIP1	0.23	5.69	2.31531	0.0372988	0.204359
ENSG00000157557.13	ETS2	0.18	5.71	2.31314	0.03745	0.204878
ENSG00000080802.18	CNOT4	0.22	3.93	2.313	0.0374597	0.204878
ENSG00000168785.8	TSPAN5	0.19	5.6	2.31259	0.0374883	0.204891
ENSG00000095397.14	WHRN	0.3	2.49	2.31259	0.0374884	0.204891
ENSG00000111961.18	SASH1	0.19	5.38	2.31104	0.0375972	0.205341
ENSG00000113460.12	BRIX1	0.15	6.46	2.30991	0.0376767	0.205702
ENSG00000114126.17	TFDP2	0.11	6.18	2.30805	0.0378077	0.206105
ENSG00000176624.11	MEX3C	0.13	7.61	2.30792	0.0378169	0.206105
ENSG00000075218.19	GTSE1	0.16	5.08	2.30716	0.0378707	0.20624
ENSG00000160999.10	SH2B2	0.32	3.11	2.30675	0.0378993	0.20624
ENSG00000028528.15	SNX1	0.13	5.76	2.30665	0.0379063	0.20624
ENSG00000168159.12	RNF187	0.14	6.28	2.30662	0.0379083	0.20624
ENSG00000104635.14	SLC39A14	0.16	9.45	2.30639	0.0379249	0.206258
ENSG00000214706.10	IFRD2	0.13	6.07	2.30405	0.0380906	0.207086
ENSG00000163590.14	PPM1L	0.13	5.18	2.30336	0.0381394	0.207279
ENSG00000128585.18	MKLN1	0.12	6.56	2.30217	0.0382241	0.207594
ENSG00000171792.11	RHNO1	0.16	6.55	2.3013	0.0382865	0.207787
ENSG00000150991.15	UBC	0.1	9.04	2.30066	0.0383325	0.207964
ENSG00000142632.17	ARHGEF19	0.15	5.09	2.29999	0.0383802	0.207972
ENSG00000140988.16	RPS2	0.11	11.05	2.29978	0.0383948	0.207972
ENSG00000214842.5	RAD51AP2	0.73	-0.7	2.29944	0.0384195	0.207972
ENSG00000115806.13	GORASP2	0.12	6.24	2.29908	0.0384454	0.207972
ENSG00000136169.16	SETDB2	0.21	3.99	2.29876	0.0384681	0.207972
ENSG00000169432.16	SCN9A	0.19	3.81	2.29706	0.0385902	0.208414
ENSG00000149639.15	SOGA1	0.25	4.3	2.2963	0.0386447	0.208419
ENSG00000186001.13	LRCH3	0.14	5.69	2.29582	0.0386792	0.208419
ENSG00000159733.13	ZFYVE28	0.36	2.2	2.29562	0.0386937	0.208419
ENSG00000108797.12	CNTNAP1	0.19	3.76	2.29558	0.0386969	0.208419
ENSG00000175066.16	GK5	0.16	4.38	2.29555	0.0386988	0.208419
ENSG00000102390.10	PBDC1	0.19	3.61	2.29455	0.0387713	0.208665
ENSG00000152894.14	PTPRK	0.13	6.32	2.29413	0.0388013	0.208754
ENSG00000162775.16	RBM15	0.13	5.74	2.29361	0.0388391	0.208885
ENSG00000155324.9	GRAMD2B	0.22	3.76	2.29253	0.0389171	0.209097
ENSG00000162298.18	SYVN1	0.26	3.41	2.29069	0.0390506	0.209606
ENSG00000188620.10	HMX3	0.81	-0.61	2.29041	0.0390716	0.209606
ENSG00000146776.14	ATXN7L1	0.26	3.79	2.29028	0.0390811	0.209606
ENSG00000105127.9	AKAP8	0.18	5.17	2.29014	0.0390909	0.209606
ENSG00000204410.15	MSH5	0.33	2.53	2.28941	0.0391439	0.209606
ENSG00000179943.8	FIZ1	0.29	2.66	2.28929	0.0391528	0.209606
ENSG00000114757.19	PEX5L	0.33	2.73	2.28908	0.0391678	0.209606
ENSG00000007314.12	SCN4A	0.25	3.46	2.28739	0.0392916	0.209896
ENSG00000166016.6	ABTB2	0.22	3.63	2.28635	0.0393679	0.21012
ENSG00000131115.16	ZNF227	0.18	5.14	2.28536	0.0394404	0.210367
ENSG00000196653.12	ZNF502	0.28	2.35	2.28515	0.039456	0.210378
ENSG00000115841.20	RMDN2	0.33	2.21	2.28097	0.039764	0.211343
ENSG00000198804.2	MT-CO1	0.46	9.18	2.28058	0.0397926	0.211343
ENSG00000180329.14	CCDC43	0.12	5.96	2.28048	0.0398002	0.211343
ENSG00000125386.15	FAM193A	0.23	4.3	2.28013	0.0398259	0.211343
ENSG00000003989.17	SLC7A2	0.14	6.46	2.28006	0.0398314	0.211343
ENSG00000146648.18	EGFR	0.28	3.03	2.27992	0.0398416	0.211343
ENSG00000153993.13	SEMA3D	0.24	2.94	2.27939	0.0398806	0.211478
ENSG00000007038.11	PRSS21	1.62	-2.47	2.27891	0.0399163	0.211595
ENSG00000006047.13	YBX2	0.21	3.83	2.27681	0.0400727	0.212278
ENSG00000163629.13	PTPN13	0.16	7.86	2.2765	0.0400959	0.212329
ENSG00000114784.4	EIF1B	0.23	4.57	2.27511	0.0402	0.212695
ENSG00000100296.13	THOC5	0.13	5.78	2.27167	0.0404572	0.213662
ENSG00000254505.10	CHMP4A	0.23	4.17	2.27157	0.0404649	0.213662
ENSG00000135097.7	MSI1	0.36	3.67	2.27105	0.0405044	0.213662
ENSG00000088826.18	SMOX	0.3	3.38	2.27086	0.0405183	0.213662
ENSG00000235453.10	SMIM27	0.27	2.33	2.27043	0.040551	0.213662
ENSG00000196468.7	FGF16	0.76	-0.14	2.27035	0.0405572	0.213662
ENSG00000152520.14	PAN3	0.16	5.41	2.26978	0.0406001	0.213685
ENSG00000120137.7	PANK3	0.14	8.19	2.26897	0.040661	0.213933
ENSG00000204103.4	MAFB	0.54	0.45	2.26785	0.0407461	0.214139
ENSG00000095739.11	BAMBI	0.15	4.5	2.26754	0.0407693	0.214139
ENSG00000120539.14	MASTL	0.12	5.89	2.26611	0.0408777	0.214438
ENSG00000167232.14	ZNF91	0.16	5.82	2.26589	0.0408947	0.214438
ENSG00000129484.13	PARP2	0.2	5.19	2.26588	0.0408955	0.214438
ENSG00000138767.13	CNOT6L	0.16	4.97	2.26563	0.0409141	0.214464
ENSG00000213199.8	ASIC3	1.56	-2.99	2.26366	0.0410644	0.21467
ENSG00000172465.14	TCEAL1	0.4	1.74	2.26346	0.0410791	0.21467
ENSG00000204217.14	BMPR2	0.3	4.22	2.26329	0.041092	0.21467
ENSG00000142556.19	ZNF614	0.14	5.73	2.2631	0.0411069	0.214676
ENSG00000221823.11	PPP3R1	0.12	6.15	2.26245	0.0411568	0.214736
ENSG00000185046.18	ANKS1B	0.45	1.95	2.2624	0.0411601	0.214736
ENSG00000096717.12	SIRT1	0.14	6.51	2.26202	0.0411893	0.214816
ENSG00000163961.4	RNF168	0.15	6.91	2.26159	0.0412222	0.214916
ENSG00000256646.7	AC010132.3	0.2	4.16	2.26066	0.0412934	0.215107
ENSG00000135333.14	EPHA7	0.2	4.02	2.26046	0.0413087	0.215107
ENSG00000145050.17	MANF	0.18	5.69	2.26039	0.0413144	0.215107
ENSG00000094975.14	SUCO	0.12	6.48	2.25968	0.0413685	0.215316
ENSG00000197016.12	ZNF470	0.2	3.69	2.25794	0.0415027	0.215797
ENSG00000125351.11	UPF3B	0.21	4.09	2.25763	0.0415267	0.215814
ENSG00000163393.13	SLC22A15	0.25	2.52	2.25702	0.0415738	0.21595
ENSG00000164305.19	CASP3	0.13	6.77	2.25667	0.0416003	0.216015
ENSG00000171310.11	CHST11	0.19	4.73	2.25599	0.0416532	0.216145
ENSG00000183340.7	JRKL	0.21	3.47	2.25512	0.0417205	0.216349
ENSG00000013561.18	RNF14	0.16	4.99	2.2541	0.0417995	0.216505
ENSG00000166436.16	TRIM66	0.56	0.86	2.25364	0.0418354	0.216505
ENSG00000113389.16	NPR3	1.16	-2.04	2.25286	0.0418955	0.216677
ENSG00000163811.12	WDR43	0.11	7.95	2.24954	0.0421542	0.217676
ENSG00000153214.11	TMEM87B	0.19	4.77	2.24948	0.0421589	0.217676
ENSG00000162772.17	ATF3	0.19	5.83	2.24926	0.0421767	0.217695
ENSG00000141736.13	ERBB2	0.14	8.26	2.24884	0.0422093	0.217791
ENSG00000104427.12	ZC2HC1A	0.22	3.54	2.24857	0.0422304	0.217806
ENSG00000125962.14	ARMCX5	0.17	4.84	2.24826	0.0422543	0.217806
ENSG00000196642.19	RABL6	0.15	6.72	2.24795	0.0422792	0.217855
ENSG00000173258.12	ZNF483	0.15	5.89	2.24743	0.0423194	0.217915
ENSG00000215717.6	TMEM167B	0.17	5.49	2.24691	0.0423607	0.217992
ENSG00000075413.18	MARK3	0.11	6.65	2.24512	0.0425013	0.218455
ENSG00000134900.12	TPP2	0.11	7.51	2.24507	0.0425049	0.218455
ENSG00000048828.17	FAM120A	0.13	6.62	2.24454	0.0425472	0.218588
ENSG00000164190.19	NIPBL	0.24	5.98	2.24426	0.0425691	0.218629
ENSG00000170579.17	DLGAP1	0.24	3.76	2.24278	0.0426857	0.218937
ENSG00000140564.12	FURIN	0.17	4.85	2.24215	0.0427362	0.219124
ENSG00000134470.21	IL15RA	0.49	0.55	2.2416	0.0427791	0.219145
ENSG00000198795.11	ZNF521	0.18	4.43	2.24159	0.0427806	0.219145
ENSG00000164434.12	FABP7	0.26	2.93	2.24072	0.0428492	0.219264
ENSG00000100504.17	PYGL	0.1	7.06	2.24063	0.0428565	0.219264
ENSG00000138658.15	ZGRF1	0.14	5.76	2.24051	0.0428661	0.219264
ENSG00000154781.16	CCDC174	0.17	4.27	2.24043	0.0428726	0.219264
ENSG00000118307.19	CASC1	2.15	-3.95	2.24034	0.0428795	0.219264
ENSG00000095787.22	WAC	0.11	7.35	2.2402	0.0428909	0.219264
ENSG00000077264.15	PAK3	0.22	3.01	2.23897	0.0429884	0.21969
ENSG00000179271.3	GADD45GIP1	0.15	6.06	2.23841	0.0430333	0.219781
ENSG00000143751.10	SDE2	0.16	5.61	2.23814	0.0430547	0.219781
ENSG00000158966.15	CACHD1	0.16	6.19	2.23797	0.0430681	0.219781
ENSG00000183309.11	ZNF623	0.11	5.98	2.23796	0.0430687	0.219781
ENSG00000162971.11	TYW5	0.19	4.9	2.23786	0.0430771	0.219781
ENSG00000117543.21	DPH5	0.16	5.74	2.23645	0.0431895	0.220266
ENSG00000164920.9	OSR2	1.37	-3.13	2.23561	0.0432566	0.220479
ENSG00000158887.16	MPZ	0.35	1.88	2.23486	0.043317	0.220582
ENSG00000283149.1	AC068631.2	3.63	-3.44	2.23466	0.0433328	0.220582
ENSG00000089154.11	GCN1	0.14	8.28	2.23402	0.043384	0.220693
ENSG00000111087.10	GLI1	0.2	3.9	2.23328	0.043444	0.220926
ENSG00000066651.20	TRMT11	0.15	5.18	2.23242	0.0435133	0.220988
ENSG00000179889.18	PDXDC1	0.1	7.49	2.23162	0.0435775	0.2212
ENSG00000118689.15	FOXO3	0.2	5.61	2.22886	0.0438007	0.221812
ENSG00000176153.12	GPX2	1.68	-2.44	2.22814	0.0438593	0.222018
ENSG00000115194.10	SLC30A3	0.3	2.19	2.22783	0.0438843	0.222072
ENSG00000213903.9	LTB4R	0.47	1.73	2.22757	0.0439056	0.222107
ENSG00000128915.12	ICE2	0.1	6.93	2.22678	0.0439697	0.222281
ENSG00000028203.18	VEZT	0.13	6.21	2.22568	0.0440592	0.222594
ENSG00000143630.10	HCN3	0.41	1.37	2.22528	0.0440915	0.222627
ENSG00000206560.11	ANKRD28	0.13	6.59	2.22242	0.0443255	0.223506
ENSG00000196387.9	ZNF140	0.2	4.64	2.22233	0.0443327	0.223506
ENSG00000164346.10	NSA2	0.13	6.39	2.22037	0.0444942	0.224134
ENSG00000164182.11	NDUFAF2	0.15	4.73	2.21996	0.0445274	0.224209
ENSG00000146247.14	PHIP	0.12	7.34	2.21948	0.0445669	0.224209
ENSG00000164494.12	PDSS2	0.13	4.81	2.21851	0.0446471	0.224539
ENSG00000214367.7	HAUS3	0.18	4.94	2.21704	0.0447684	0.225003
ENSG00000130540.14	SULT4A1	0.28	2.45	2.21637	0.0448237	0.225135
ENSG00000165660.8	ABRAXAS2	0.15	5.19	2.21587	0.0448657	0.225273
ENSG00000102901.13	CENPT	0.22	5.04	2.21519	0.0449218	0.225482
ENSG00000065183.16	WDR3	0.11	7.02	2.21193	0.0451929	0.226623
ENSG00000165246.14	NLGN4Y	0.15	5.9	2.21157	0.0452236	0.226703
ENSG00000188566.13	NDOR1	0.2	3.81	2.2111	0.0452626	0.22678
ENSG00000085552.17	IGSF9	0.24	3.89	2.21096	0.0452738	0.22678
ENSG00000213906.10	LTB4R2	0.43	1.13	2.21086	0.0452829	0.22678
ENSG00000151135.10	TMEM263	0.2	5.15	2.20986	0.0453662	0.227051
ENSG00000164291.16	ARSK	0.13	4.84	2.20934	0.0454102	0.227197
ENSG00000153443.13	UBALD1	0.3	3	2.20818	0.045507	0.227535
ENSG00000083312.17	TNPO1	0.15	9.03	2.20798	0.0455242	0.227547
ENSG00000129219.14	PLD2	0.13	4.99	2.20738	0.0455748	0.227654
ENSG00000092621.12	PHGDH	0.12	9.18	2.20644	0.0456535	0.22772
ENSG00000139998.15	RAB15	0.11	6.55	2.20604	0.0456874	0.22772
ENSG00000108256.9	NUFIP2	0.1	8.53	2.206	0.045691	0.22772
ENSG00000182326.15	C1S	0.32	2.61	2.20557	0.0457271	0.227827
ENSG00000148346.12	LCN2	1.07	-1.64	2.20486	0.0457874	0.228006
ENSG00000100664.11	EIF5	0.1	8.66	2.20479	0.0457925	0.228006
ENSG00000155506.17	LARP1	0.18	8.5	2.20448	0.0458189	0.228065
ENSG00000115459.18	ELMOD3	0.2	3.35	2.20346	0.0459056	0.228423
ENSG00000175220.12	ARHGAP1	0.29	4.76	2.20295	0.0459489	0.228491
ENSG00000170145.5	SIK2	0.16	4.49	2.20051	0.046156	0.229301
ENSG00000139193.3	CD27	1.18	-2.6	2.19943	0.0462476	0.229419
ENSG00000013810.19	TACC3	0.29	6.88	2.19907	0.046279	0.229471
ENSG00000136490.9	LIMD2	0.13	5.86	2.19752	0.0464109	0.229826
ENSG00000148773.14	MKI67	0.34	6.15	2.19735	0.0464261	0.229826
ENSG00000147883.12	CDKN2B	1.59	-3.32	2.19615	0.0465283	0.230118
ENSG00000243696.5	AC006254.1	0.57	0.09	2.19572	0.0465656	0.230155
ENSG00000072818.12	ACAP1	0.13	5.14	2.19519	0.0466113	0.230247
ENSG00000108515.17	ENO3	0.21	3.57	2.19498	0.0466287	0.230247
ENSG00000087842.11	PIR	0.15	4.56	2.19424	0.0466924	0.230488
ENSG00000148606.13	POLR3A	0.14	6.26	2.19167	0.0469142	0.231362
ENSG00000171794.4	UTF1	0.59	-0.15	2.18935	0.0471153	0.231911
ENSG00000187823.3	RTL4	1.59	-3.4	2.18861	0.0471795	0.232153
ENSG00000186017.14	ZNF566	0.16	4.4	2.18819	0.0472163	0.23226
ENSG00000163125.15	RPRD2	0.19	4.37	2.18779	0.0472511	0.232284
ENSG00000284292.1	AC004922.1	1.09	0.27	2.18692	0.0473266	0.23246
ENSG00000114857.18	NKTR	0.28	5.92	2.18626	0.0473841	0.232643
ENSG00000150782.12	IL18	0.68	-0.2	2.18522	0.0474748	0.232802
ENSG00000278535.5	DHRS11	0.18	4.14	2.18363	0.0476141	0.23306
ENSG00000023839.12	ABCC2	0.89	-1.02	2.18359	0.0476174	0.23306
ENSG00000182187.4	CRYGB	1.99	-3.15	2.18357	0.0476195	0.23306
ENSG00000136274.9	NACAD	0.4	1.42	2.1812	0.0478274	0.233957
ENSG00000123700.4	KCNJ2	0.35	2.52	2.18114	0.0478328	0.233957
ENSG00000248919.7	ATP5MF-PTCD1	0.18	4.3	2.18046	0.0478928	0.234103
ENSG00000167306.20	MYO5B	0.2	4.74	2.18027	0.0479096	0.234111
ENSG00000151917.18	BEND6	0.3	2.44	2.17985	0.0479469	0.234151
ENSG00000156453.13	PCDH1	0.16	7.75	2.17979	0.047952	0.234151
ENSG00000171729.14	TMEM51	0.23	3	2.17966	0.0479632	0.234151
ENSG00000101638.13	ST8SIA5	0.43	1.9	2.1791	0.0480132	0.234322
ENSG00000136699.19	SMPD4	0.15	6.37	2.17867	0.0480511	0.234433
ENSG00000172345.14	STARD5	0.29	2.71	2.17754	0.0481507	0.234741
ENSG00000267059.2	AC005943.1	0.27	3.48	2.17739	0.0481643	0.234741
ENSG00000166949.16	SMAD3	0.24	4.06	2.17675	0.0482211	0.234764
ENSG00000163141.19	BNIPL	0.64	-0.24	2.17657	0.0482365	0.234764
ENSG00000115211.15	EIF2B4	0.15	5.26	2.17653	0.0482402	0.234764
ENSG00000155974.12	GRIP1	0.16	4.39	2.17507	0.0483698	0.23518
ENSG00000115041.13	KCNIP3	0.53	0.61	2.17506	0.0483712	0.23518
ENSG00000145423.5	SFRP2	0.17	8.63	2.17423	0.0484446	0.235396
ENSG00000169629.11	RGPD8	0.22	4.58	2.1742	0.0484474	0.235396
ENSG00000134058.12	CDK7	0.13	5.8	2.17343	0.048516	0.235521
ENSG00000183856.11	IQGAP3	0.14	5.31	2.17342	0.0485173	0.235521
ENSG00000145494.11	NDUFS6	0.15	6.3	2.17168	0.0486725	0.236126
ENSG00000243156.8	MICAL3	0.18	4.67	2.16957	0.0488616	0.236883
ENSG00000130294.16	KIF1A	0.16	8.69	2.16944	0.0488732	0.236883
ENSG00000141378.14	PTRH2	0.21	4.34	2.16887	0.0489246	0.237009
ENSG00000198142.5	SOWAHC	0.12	5.72	2.16723	0.0490725	0.237191
ENSG00000144747.17	TMF1	0.13	5.56	2.16698	0.0490951	0.237191
ENSG00000145642.12	SHISAL2B	0.29	2.49	2.16645	0.049143	0.237191
ENSG00000158158.12	CNNM4	0.16	4.61	2.16635	0.0491521	0.237191
ENSG00000138376.11	BARD1	0.15	6.21	2.16489	0.0492841	0.237502
ENSG00000048991.16	R3HDM1	0.29	4.42	2.16388	0.0493749	0.237822
ENSG00000256500.5	AL139300.1	0.35	3.84	2.16357	0.0494038	0.237884
ENSG00000158552.13	ZFAND2B	0.19	3.63	2.16261	0.049491	0.237884
ENSG00000151490.14	PTPRO	0.38	1.26	2.16234	0.0495153	0.237884
ENSG00000182261.4	NLRP10	0.76	-0.13	2.16211	0.0495362	0.237884
ENSG00000090020.11	SLC9A1	0.41	2.08	2.16202	0.0495441	0.237884
ENSG00000169679.15	BUB1	0.1	8.45	2.16197	0.0495486	0.237884
ENSG00000101365.21	IDH3B	0.11	6.46	2.16102	0.0496354	0.238115
ENSG00000138316.11	ADAMTS14	0.5	0.85	2.16014	0.0497158	0.238426
ENSG00000168615.12	ADAM9	0.17	5.8	2.15931	0.0497917	0.238661
ENSG00000001497.16	LAS1L	0.12	6.07	2.15927	0.0497955	0.238661
ENSG00000197168.13	NEK5	0.6	-0.09	2.15758	0.0499494	0.239177
ENSG00000172766.19	NAA16	0.17	5.17	2.15606	0.0500898	0.239775
ENSG00000115977.19	AAK1	0.23	3.59	2.15513	0.0501747	0.239975
ENSG00000283189.2	AC104452.1	0.61	1.03	2.15364	0.0503123	0.240469
ENSG00000168591.16	TMUB2	0.21	3.75	2.15338	0.0503359	0.24048
ENSG00000120738.8	EGR1	0.76	-0.3	2.15311	0.0503612	0.24048
ENSG00000068745.15	IP6K2	0.12	6.45	2.15217	0.0504484	0.240647
ENSG00000156875.14	MFSD14A	0.13	6.22	2.15206	0.0504582	0.240647
ENSG00000161558.11	TMEM143	0.26	3.1	2.15049	0.0506041	0.241194
ENSG00000143797.12	MBOAT2	0.13	5.6	2.15002	0.0506475	0.241327
ENSG00000082641.16	NFE2L1	0.11	8.48	2.14896	0.0507463	0.241649
ENSG00000136146.14	MED4	0.15	5.17	2.14805	0.0508308	0.241977
ENSG00000117616.18	RSRP1	0.33	5.14	2.14784	0.0508506	0.241997
ENSG00000204120.14	GIGYF2	0.13	6.4	2.14696	0.0509324	0.242071
ENSG00000135164.18	DMTF1	0.13	6.78	2.14662	0.0509642	0.242071
ENSG00000163528.13	CHCHD4	0.15	4.8	2.14586	0.0510348	0.242071
ENSG00000169398.19	PTK2	0.12	7.8	2.14572	0.0510478	0.242071
ENSG00000284491.2	THSD8	0.22	4.54	2.14566	0.0510537	0.242071
ENSG00000117479.15	SLC19A2	0.16	5.83	2.14481	0.0511331	0.242374
ENSG00000158882.15	TOMM40L	0.15	4.6	2.14438	0.0511742	0.242495
ENSG00000100605.17	ITPK1	0.11	6.86	2.14395	0.0512145	0.242537
ENSG00000178662.16	CSRNP3	0.25	3.77	2.14395	0.0512145	0.242537
ENSG00000067334.14	DNTTIP2	0.12	6.7	2.14377	0.0512314	0.242543
ENSG00000215041.10	NEURL4	0.14	5.44	2.14352	0.0512548	0.24258
ENSG00000064607.17	SUGP2	0.11	7.45	2.14239	0.051361	0.242934
ENSG00000113368.12	LMNB1	0.1	8.2	2.14165	0.0514305	0.242966
ENSG00000114127.10	XRN1	0.15	5.05	2.14063	0.0515268	0.243273
ENSG00000196981.3	WDR5B	0.27	2.95	2.14007	0.0515795	0.243374
ENSG00000141384.12	TAF4B	0.13	5.38	2.13935	0.0516472	0.243545
ENSG00000173545.5	ZNF622	0.15	4.94	2.13879	0.0517009	0.243664
ENSG00000106327.13	TFR2	0.31	1.68	2.13842	0.0517354	0.243664
ENSG00000198793.12	MTOR	0.15	7.81	2.13733	0.0518393	0.243931
ENSG00000132570.14	PCBD2	0.26	3.16	2.13679	0.0518905	0.244024
ENSG00000196338.12	NLGN3	0.19	4.05	2.13642	0.0519256	0.244115
ENSG00000185164.14	NOMO2	0.14	6.92	2.13594	0.0519708	0.244253
ENSG00000140548.10	ZNF710	0.17	4.67	2.13535	0.0520276	0.244298
ENSG00000138442.9	WDR12	0.11	6.71	2.13514	0.0520475	0.244317
ENSG00000154217.15	PITPNC1	0.13	5.16	2.13428	0.0521295	0.244628
ENSG00000196739.15	COL27A1	0.24	4.15	2.13368	0.0521866	0.244822
ENSG00000068394.11	GPKOW	0.16	4.54	2.13285	0.0522662	0.245047
ENSG00000158864.12	NDUFS2	0.13	6.21	2.13182	0.0523642	0.245358
ENSG00000198626.17	RYR2	0.17	4.06	2.13029	0.0525113	0.245659
ENSG00000136099.13	PCDH8	0.87	-1.02	2.13021	0.0525186	0.245659
ENSG00000196628.17	TCF4	0.12	6.7	2.13011	0.0525289	0.245659
ENSG00000090889.12	KIF4A	0.13	6.19	2.12993	0.0525459	0.245659
ENSG00000179134.15	SAMD4B	0.19	5.23	2.12963	0.0525745	0.245659
ENSG00000275895.7	U2AF1L5	0.25	5.17	2.12958	0.0525791	0.245659
ENSG00000135823.14	STX6	0.11	6.78	2.1295	0.0525868	0.245659
ENSG00000136152.15	COG3	0.15	4.89	2.12881	0.0526534	0.245821
ENSG00000128563.13	PRKRIP1	0.18	4.96	2.12741	0.0527884	0.246155
ENSG00000068615.18	REEP1	0.44	0.79	2.12728	0.052801	0.246155
ENSG00000144354.14	CDCA7	0.12	6.84	2.12725	0.0528043	0.246155
ENSG00000100592.15	DAAM1	0.22	4.3	2.12659	0.0528674	0.246376
ENSG00000183770.7	FOXL2	0.47	1.13	2.12634	0.0528915	0.246414
ENSG00000100354.21	TNRC6B	0.14	6.01	2.12593	0.0529317	0.246453
ENSG00000166444.19	ST5	0.16	4.52	2.12568	0.0529553	0.246489
ENSG00000170893.4	TRH	1.91	-3.6	2.1249	0.0530313	0.2465
ENSG00000131051.23	RBM39	0.15	8.05	2.12485	0.0530357	0.2465
ENSG00000146263.11	MMS22L	0.12	5.64	2.12484	0.0530372	0.2465
ENSG00000001629.10	ANKIB1	0.1	6.52	2.12325	0.0531912	0.24698
ENSG00000079102.16	RUNX1T1	0.32	4.35	2.12245	0.0532693	0.247134
ENSG00000145375.8	SPATA5	0.12	5.82	2.122	0.0533133	0.24719
ENSG00000025796.14	SEC63	0.21	4.59	2.12038	0.0534709	0.247773
ENSG00000104228.13	TRIM35	0.14	5.01	2.11911	0.0535957	0.248208
ENSG00000138592.14	USP8	0.12	6.26	2.1191	0.0535968	0.248208
ENSG00000203705.11	TATDN3	0.19	4.58	2.11844	0.0536614	0.248433
ENSG00000032219.18	ARID4A	0.24	3.48	2.11805	0.0536995	0.248525
ENSG00000144357.16	UBR3	0.13	5.17	2.11791	0.0537134	0.248525
ENSG00000138398.16	PPIG	0.13	6.51	2.11773	0.0537306	0.24853
ENSG00000258366.8	RTEL1	0.14	4.68	2.11645	0.053856	0.248739
ENSG00000108830.10	RND2	0.11	6.5	2.1157	0.0539307	0.24901
ENSG00000101158.14	NELFCD	0.14	5.66	2.11527	0.0539726	0.249012
ENSG00000113593.12	PPWD1	0.13	5.62	2.1152	0.0539794	0.249012
ENSG00000249240.2	AC069368.1	2.27	-2.93	2.11456	0.0540425	0.249131
ENSG00000143442.22	POGZ	0.17	5.44	2.11412	0.0540856	0.249131
ENSG00000215475.5	SIAH3	1.87	-2.86	2.11348	0.0541496	0.249278
ENSG00000187848.14	P2RX2	0.82	-0.59	2.11271	0.0542257	0.24948
ENSG00000161202.20	DVL3	0.14	5.61	2.11232	0.0542645	0.249584
ENSG00000132846.6	ZBED3	0.71	0.04	2.11165	0.0543305	0.249814
ENSG00000180957.17	PITPNB	0.26	4.71	2.11097	0.0543983	0.249903
ENSG00000198185.11	ZNF334	0.13	5.47	2.11036	0.0544588	0.250107
ENSG00000121892.15	PDS5A	0.11	7.55	2.10985	0.0545096	0.250192
ENSG00000184677.18	ZBTB40	0.16	5.21	2.10945	0.0545491	0.250299
ENSG00000161133.16	USP41	0.67	-0.64	2.10881	0.0546125	0.25038
ENSG00000139163.15	ETNK1	0.15	7.34	2.10771	0.0547222	0.250723
ENSG00000156463.18	SH3RF2	0.76	-0.48	2.10672	0.0548213	0.250953
ENSG00000180089.5	TMEM86B	0.58	-0.42	2.10621	0.0548724	0.250953
ENSG00000011275.18	RNF216	0.12	6.02	2.10607	0.0548859	0.250953
ENSG00000137494.13	ANKRD42	0.23	2.76	2.10558	0.0549357	0.251051
ENSG00000160294.11	MCM3AP	0.11	7.03	2.10527	0.0549667	0.251051
ENSG00000228570.7	NUTM2E	2.59	-3.88	2.10506	0.0549875	0.251051
ENSG00000143815.15	LBR	0.13	7.32	2.10505	0.0549882	0.251051
ENSG00000004139.14	SARM1	0.29	2.36	2.10391	0.0551033	0.251354
ENSG00000089220.5	PEBP1	0.09	8.91	2.10347	0.0551469	0.251405
ENSG00000163939.18	PBRM1	0.12	6.69	2.10307	0.0551876	0.251514
ENSG00000068366.19	ACSL4	0.11	7.15	2.10291	0.0552033	0.251514
ENSG00000188554.14	NBR1	0.12	6.56	2.10255	0.0552396	0.251606
ENSG00000114529.12	C3orf52	0.19	4.15	2.10231	0.0552639	0.251642
ENSG00000143409.15	MINDY1	0.25	2.77	2.10211	0.0552846	0.251662
ENSG00000139343.10	SNRPF	0.11	6.89	2.10181	0.0553144	0.251719
ENSG00000283515.1	AC020915.5	0.24	3.72	2.10155	0.0553404	0.251719
ENSG00000248405.10	PRR5-ARHGAP8	1.26	-0.42	2.10125	0.0553713	0.251762
ENSG00000187942.11	LDLRAD2	0.76	-0.55	2.10021	0.0554759	0.251868
ENSG00000198270.13	TMEM116	0.23	3.66	2.09984	0.0555138	0.251966
ENSG00000130368.5	MAS1	0.96	-1.12	2.09829	0.0556705	0.25249
ENSG00000135723.14	FHOD1	0.2	5.42	2.09792	0.0557079	0.252551
ENSG00000157540.21	DYRK1A	0.12	7.06	2.09747	0.0557533	0.252642
ENSG00000158019.20	BABAM2	0.19	4.35	2.09653	0.0558489	0.25294
ENSG00000115825.10	PRKD3	0.1	7.66	2.09571	0.0559323	0.253124
ENSG00000078124.12	ACER3	0.15	4.7	2.09503	0.0560014	0.253234
ENSG00000128394.17	APOBEC3F	0.42	1.92	2.09503	0.0560022	0.253234
ENSG00000112249.14	ASCC3	0.1	8.4	2.09499	0.0560056	0.253234
ENSG00000104687.14	GSR	0.1	7.09	2.09405	0.0561017	0.25332
ENSG00000174469.23	CNTNAP2	0.12	6.48	2.09313	0.0561962	0.253652
ENSG00000138336.9	TET1	0.16	6.58	2.09288	0.0562218	0.253694
ENSG00000087053.18	MTMR2	0.1	6.55	2.09239	0.0562722	0.253773
ENSG00000101280.8	ANGPT4	0.74	-1.16	2.09128	0.0563854	0.25421
ENSG00000161813.22	LARP4	0.11	7.34	2.0911	0.0564036	0.254217
ENSG00000136709.12	WDR33	0.1	6.94	2.09085	0.0564302	0.254217
ENSG00000159556.10	ISL2	0.52	0.31	2.09079	0.0564361	0.254217
ENSG00000151702.17	FLI1	0.85	-0.37	2.09051	0.0564648	0.254232
ENSG00000114805.17	PLCH1	0.2	4.45	2.09038	0.0564782	0.254232
ENSG00000068024.16	HDAC4	0.17	4.41	2.09028	0.0564886	0.254232
ENSG00000165219.21	GAPVD1	0.11	6.25	2.08976	0.0565422	0.254286
ENSG00000099715.14	PCDH11Y	0.42	1.61	2.08958	0.0565604	0.254286
ENSG00000174871.11	CNIH2	0.3	2.07	2.0891	0.0566098	0.254323
ENSG00000152495.11	CAMK4	0.21	3.78	2.0891	0.0566101	0.254323
ENSG00000120509.10	PDZD11	0.17	4.25	2.08896	0.0566238	0.254323
ENSG00000183520.12	UTP11	0.11	5.9	2.08864	0.0566572	0.254399
ENSG00000156110.13	ADK	0.12	4.87	2.0881	0.0567133	0.254578
ENSG00000158079.16	PTPDC1	0.23	4.43	2.0879	0.0567335	0.254594
ENSG00000269955.2	FMC1-LUC7L2	0.42	3.65	2.08751	0.0567736	0.254627
ENSG00000187231.14	SESTD1	0.15	4.99	2.08591	0.0569393	0.255232
ENSG00000140598.15	EFL1	0.11	6.27	2.08554	0.0569775	0.25532
ENSG00000082556.11	OPRK1	0.4	1.02	2.08491	0.0570429	0.255513
ENSG00000120055.7	C10orf95	1.36	-3.04	2.08481	0.0570537	0.255513
ENSG00000184933.5	OR6A2	1.79	-3.65	2.08337	0.0572032	0.256035
ENSG00000276966.2	HIST1H4E	0.09	9.33	2.08313	0.0572281	0.256073
ENSG00000173457.11	PPP1R14B	0.12	7.68	2.0829	0.057252	0.256105
ENSG00000065485.20	PDIA5	0.14	4.38	2.08225	0.0573192	0.256332
ENSG00000108509.21	CAMTA2	0.32	1.94	2.0815	0.0573981	0.256611
ENSG00000035141.8	FAM136A	0.1	7.01	2.08118	0.0574309	0.256684
ENSG00000100811.13	YY1	0.1	7.72	2.08093	0.0574572	0.256727
ENSG00000206579.8	XKR4	0.49	0.52	2.08039	0.0575134	0.25683
ENSG00000214940.8	NPIPA8	0.79	-0.19	2.07987	0.0575685	0.257002
ENSG00000049618.23	ARID1B	0.24	5.56	2.07889	0.0576712	0.257312
ENSG00000198837.10	DENND4B	0.16	5.35	2.07822	0.0577413	0.257418
ENSG00000145087.12	STXBP5L	0.22	3.07	2.07741	0.0578259	0.257571
ENSG00000242265.5	PEG10	0.15	7.29	2.07699	0.0578698	0.257605
ENSG00000196465.10	MYL6B	0.11	6.37	2.07582	0.057993	0.257961
ENSG00000129422.14	MTUS1	0.19	3.72	2.07567	0.0580095	0.257961
ENSG00000165259.14	HDX	0.17	3.78	2.0753	0.058048	0.257961
ENSG00000177025.3	C19orf18	1.91	-3.33	2.07513	0.0580662	0.257961
ENSG00000187240.16	DYNC2H1	0.16	6	2.07447	0.0581359	0.258144
ENSG00000010671.15	BTK	0.62	-0.33	2.07441	0.0581421	0.258144
ENSG00000263002.8	ZNF234	0.17	3.92	2.07426	0.0581573	0.258144
ENSG00000179331.3	RAB39A	0.16	4.32	2.07173	0.0584261	0.258956
ENSG00000103197.18	TSC2	0.14	5.91	2.07089	0.0585147	0.259211
ENSG00000154027.19	AK5	0.23	3.08	2.0673	0.0588977	0.260386
ENSG00000212128.2	TAS2R13	1.75	-3.09	2.06698	0.0589316	0.260462
ENSG00000136636.13	KCTD3	0.1	6.79	2.06635	0.058999	0.260611
ENSG00000172818.10	OVOL1	0.42	1.82	2.06583	0.0590551	0.260618
ENSG00000168813.17	ZNF507	0.28	5.63	2.06555	0.0590847	0.260618
ENSG00000231989.4	PPP1R2B	0.61	-0.55	2.06509	0.0591334	0.260691
ENSG00000197903.7	HIST1H2BK	0.1	7.66	2.06508	0.0591348	0.260691
ENSG00000005238.19	FAM214B	0.3	2.18	2.06473	0.0591722	0.260707
ENSG00000042062.12	RIPOR3	0.41	0.68	2.06418	0.0592319	0.260896
ENSG00000197603.14	CPLANE1	0.2	3.79	2.06376	0.0592764	0.260951
ENSG00000147955.17	SIGMAR1	0.11	6.55	2.06349	0.0593055	0.260995
ENSG00000107242.19	PIP5K1B	0.17	3.59	2.06334	0.0593217	0.260995
ENSG00000166441.13	RPL27A	0.09	10.21	2.06317	0.0593405	0.261004
ENSG00000164134.13	NAA15	0.1	7.82	2.05991	0.0596918	0.262277
ENSG00000114841.17	DNAH1	0.68	0.57	2.05962	0.0597228	0.262313
ENSG00000100522.10	GNPNAT1	0.1	7.02	2.05912	0.0597775	0.262405
ENSG00000270276.2	HIST2H4B	0.39	4	2.05878	0.059814	0.262425
ENSG00000197128.11	ZNF772	0.15	5	2.05817	0.0598807	0.262569
ENSG00000112144.15	ICK	0.15	4.9	2.05773	0.0599287	0.262697
ENSG00000166750.10	SLFN5	0.2	3.67	2.05735	0.0599694	0.2628
ENSG00000185236.12	RAB11B	0.24	4.03	2.05697	0.0600111	0.262835
ENSG00000175764.14	TTLL11	0.99	-1.46	2.05637	0.0600762	0.262847
ENSG00000170684.9	ZNF296	0.63	0.46	2.05632	0.0600817	0.262847
ENSG00000140323.6	DISP2	0.33	1.45	2.05494	0.0602318	0.263206
ENSG00000115355.16	CCDC88A	0.14	7.16	2.05374	0.0603626	0.263704
ENSG00000150593.18	PDCD4	0.13	5.01	2.05316	0.060426	0.263773
ENSG00000119986.7	AVPI1	0.28	3.11	2.05277	0.0604687	0.263827
ENSG00000034510.6	TMSB10	0.13	8.58	2.05271	0.060476	0.263827
ENSG00000082212.13	ME2	0.09	7.04	2.05214	0.0605385	0.263951
ENSG00000162337.12	LRP5	0.16	5.66	2.05192	0.0605622	0.26398
ENSG00000158417.11	EIF5B	0.44	4.06	2.05134	0.0606258	0.264127
ENSG00000233822.4	HIST1H2BN	0.12	7.11	2.05082	0.0606826	0.264131
ENSG00000168310.11	IRF2	0.25	3	2.0502	0.0607518	0.264286
ENSG00000227124.10	ZNF717	0.14	4.62	2.04972	0.0608041	0.26444
ENSG00000160633.13	SAFB	0.22	6.24	2.04742	0.0610576	0.265407
ENSG00000132259.12	CNGA4	1.53	-2.76	2.04739	0.0610607	0.265407
ENSG00000011332.19	DPF1	0.28	1.98	2.0463	0.0611815	0.265857
ENSG00000115648.14	MLPH	0.24	2.83	2.04363	0.0614782	0.266832
ENSG00000174231.17	PRPF8	0.23	8.07	2.04345	0.0614982	0.266832
ENSG00000225828.1	FAM229A	0.76	-0.42	2.04335	0.0615091	0.266832
ENSG00000013523.9	ANGEL1	0.13	5.08	2.04178	0.0616839	0.267312
ENSG00000198838.13	RYR3	0.63	-0.1	2.04169	0.0616939	0.267312
ENSG00000262874.2	C19orf84	0.94	-1.35	2.04158	0.061706	0.267312
ENSG00000137831.15	UACA	0.13	5.49	2.04132	0.0617348	0.267362
ENSG00000183833.16	MAATS1	0.36	1.77	2.04096	0.0617757	0.267465
ENSG00000105379.9	ETFB	0.13	4.95	2.04043	0.061834	0.267642
ENSG00000198265.12	HELZ	0.18	5.37	2.03904	0.0619896	0.268068
ENSG00000150712.11	MTMR12	0.13	6.22	2.03898	0.0619968	0.268068
ENSG00000107771.17	CCSER2	0.16	5.27	2.03847	0.0620537	0.268069
ENSG00000175455.15	CCDC14	0.17	6.7	2.03773	0.0621372	0.26828
ENSG00000160190.14	SLC37A1	0.12	4.96	2.03738	0.0621765	0.268373
ENSG00000144668.12	ITGA9	0.18	3.88	2.03723	0.0621933	0.268373
ENSG00000184445.12	KNTC1	0.14	7.02	2.03567	0.0623687	0.268709
ENSG00000091073.19	DTX2	0.22	4.52	2.03498	0.0624464	0.268941
ENSG00000134222.16	PSRC1	0.1	6.14	2.03305	0.0626643	0.26973
ENSG00000081148.12	IMPG2	1.1	-3.04	2.03272	0.0627018	0.269816
ENSG00000141424.13	SLC39A6	0.11	6.49	2.03217	0.0627644	0.27001
ENSG00000153815.16	CMIP	0.3	4.39	2.03015	0.0629934	0.270736
ENSG00000109832.14	DDX25	0.16	4.43	2.02999	0.063012	0.270736
ENSG00000135387.21	CAPRIN1	0.08	9.2	2.02991	0.0630204	0.270736
ENSG00000023287.13	RB1CC1	0.1	7.17	2.02865	0.0631643	0.271204
ENSG00000142453.11	CARM1	0.12	6.95	2.02778	0.0632637	0.271405
ENSG00000149798.5	CDC42EP2	0.24	4.26	2.02717	0.0633329	0.271627
ENSG00000173905.8	GOLIM4	0.12	6.11	2.0261	0.0634556	0.271852
ENSG00000130988.13	RGN	0.37	1.08	2.02553	0.0635216	0.271923
ENSG00000123213.23	NLN	0.09	8.1	2.02535	0.0635422	0.271923
ENSG00000135250.17	SRPK2	0.11	6.01	2.02529	0.0635482	0.271923
ENSG00000284952.1	AC104472.3	0.43	0.67	2.0252	0.0635593	0.271923
ENSG00000150510.16	FAM124A	0.18	4.89	2.02424	0.0636686	0.272313
ENSG00000109814.12	UGDH	0.12	6.78	2.02272	0.0638434	0.272986
ENSG00000066322.15	ELOVL1	0.15	3.94	2.02211	0.0639145	0.273166
ENSG00000153814.13	JAZF1	0.2	3.88	2.02205	0.0639209	0.273166
ENSG00000162910.19	MRPL55	0.14	4.78	2.02078	0.0640673	0.273415
ENSG00000165140.10	FBP1	0.38	0.98	2.01993	0.0641661	0.273629
ENSG00000115758.13	ODC1	0.1	7.2	2.01961	0.0642029	0.273629
ENSG00000107719.9	PALD1	0.11	6.32	2.01958	0.0642058	0.273629
ENSG00000141756.18	FKBP10	0.11	7.1	2.01878	0.0642987	0.273824
ENSG00000274386.5	TMEM269	1.17	-1.62	2.01873	0.0643045	0.273824
ENSG00000267228.7	AC012254.2	2.3	-1.78	2.01823	0.0643626	0.273996
ENSG00000120942.13	UBIAD1	0.25	4.35	2.01655	0.0645575	0.274363
ENSG00000123200.16	ZC3H13	0.29	5.61	2.01647	0.0645671	0.274363
ENSG00000113645.14	WWC1	0.13	5.89	2.01609	0.0646111	0.274363
ENSG00000132964.12	CDK8	0.12	5.4	2.0157	0.0646564	0.274363
ENSG00000175826.12	CTDNEP1	0.24	3.72	2.01564	0.0646636	0.274363
ENSG00000136273.13	HUS1	0.16	4.35	2.01547	0.0646837	0.274363
ENSG00000160200.17	CBS	0.11	8.92	2.01523	0.0647112	0.274363
ENSG00000145868.16	FBXO38	0.14	6.02	2.01515	0.064721	0.274363
ENSG00000106526.10	ACTR3C	1.21	-2.16	2.01511	0.0647257	0.274363
ENSG00000176692.8	FOXC2	1.17	-3.02	2.01453	0.0647932	0.274397
ENSG00000107223.13	EDF1	0.1	7.2	2.0135	0.0649132	0.27468
ENSG00000127616.18	SMARCA4	0.23	7.84	2.0121	0.0650779	0.275292
ENSG00000177463.15	NR2C2	0.13	5.79	2.01196	0.0650941	0.275292
ENSG00000124571.18	XPO5	0.11	7.05	2.01125	0.0651774	0.275328
ENSG00000091986.15	CCDC80	0.32	1.36	2.01125	0.0651775	0.275328
ENSG00000197275.14	RAD54B	0.11	5.57	2.01083	0.0652262	0.275328
ENSG00000112902.12	SEMA5A	0.18	3.93	2.01024	0.0652959	0.275404
ENSG00000146457.16	WTAP	0.09	7.15	2.01001	0.0653224	0.275434
ENSG00000015413.9	DPEP1	0.15	4.49	2.0096	0.0653715	0.275567
ENSG00000183889.12	AC138969.1	0.23	4.63	2.0091	0.06543	0.275738
ENSG00000198730.9	CTR9	0.17	5.89	2.00797	0.0655626	0.276222
ENSG00000155621.15	C9orf85	0.2	3.56	2.00763	0.0656029	0.276317
ENSG00000157212.18	PAXIP1	0.17	5.52	2.00647	0.0657407	0.276747
ENSG00000262152.7	LINC00514	1.47	-2.52	2.00556	0.0658474	0.277045
ENSG00000065357.20	DGKA	0.17	3.37	2.00529	0.0658802	0.277079
ENSG00000214357.8	NEURL1B	0.18	3.98	2.00504	0.0659089	0.277079
ENSG00000166845.15	C18orf54	0.22	4.92	2.00488	0.0659287	0.277087
ENSG00000241484.9	ARHGAP8	0.16	5.17	2.00408	0.0660237	0.277278
ENSG00000010810.17	FYN	0.1	6.04	2.00395	0.0660393	0.277278
ENSG00000168924.15	LETM1	0.1	6.53	2.00394	0.0660404	0.277278
ENSG00000171126.8	KCNG3	0.23	2.8	2.00389	0.0660458	0.277278
ENSG00000196431.4	CRYBA4	0.95	-0.92	2.00329	0.0661177	0.277504
ENSG00000167281.19	RBFOX3	0.2	3.63	2.00273	0.0661845	0.277618
ENSG00000174672.16	BRSK2	0.17	3.77	2.0025	0.0662115	0.277618
ENSG00000265763.4	ZNF488	0.38	2.2	2.00223	0.0662436	0.277618
ENSG00000173276.14	ZBTB21	0.14	5.06	2.00194	0.0662777	0.27765
ENSG00000135457.9	TFCP2	0.25	5.39	2.00099	0.0663917	0.277752
ENSG00000089505.17	CMTM1	0.72	-0.89	1.99998	0.066512	0.27803
ENSG00000123607.15	TTC21B	0.12	5.7	1.99747	0.0668127	0.278635
ENSG00000166963.13	MAP1A	0.43	1.25	1.9974	0.0668208	0.278635
ENSG00000250151.9	ARPC4-TTLL3	0.87	-0.35	1.99735	0.0668274	0.278635
ENSG00000152291.14	TGOLN2	0.13	5.29	1.99671	0.0669034	0.278744
ENSG00000166257.9	SCN3B	1.62	-2.29	1.99596	0.0669938	0.278841
ENSG00000159217.10	IGF2BP1	0.14	8.5	1.99537	0.0670652	0.278925
ENSG00000162636.16	FAM102B	0.13	6.24	1.9951	0.0670982	0.278925
ENSG00000100483.14	VCPKMT	0.19	3.35	1.99493	0.0671183	0.278925
ENSG00000284906.1	ARHGAP11B	0.54	0.9	1.99475	0.06714	0.278925
ENSG00000079482.13	OPHN1	0.2	3.26	1.99441	0.0671811	0.279021
ENSG00000164631.19	ZNF12	0.11	6.12	1.99404	0.0672252	0.27913
ENSG00000124784.9	RIOK1	0.13	5.23	1.99351	0.0672898	0.279323
ENSG00000105605.7	CACNG7	0.2	3.92	1.99297	0.0673549	0.279456
ENSG00000186020.13	ZNF529	0.14	4.73	1.9929	0.0673636	0.279456
ENSG00000151065.14	DCP1B	0.16	4.57	1.99217	0.0674517	0.279456
ENSG00000197081.14	IGF2R	0.18	7.44	1.99175	0.0675021	0.279456
ENSG00000084774.14	CAD	0.18	7.76	1.99163	0.0675167	0.279456
ENSG00000133636.11	NTS	0.2	4.06	1.99162	0.0675182	0.279456
ENSG00000135842.17	FAM129A	0.18	5.18	1.9916	0.0675201	0.279456
ENSG00000136235.16	GPNMB	0.63	0.23	1.99089	0.0676066	0.279664
ENSG00000185261.14	KIAA0825	0.33	1.89	1.99054	0.0676492	0.279766
ENSG00000183495.13	EP400	0.29	4.89	1.99015	0.0676973	0.279777
ENSG00000204681.11	GABBR1	0.26	4.3	1.99013	0.0676991	0.279777
ENSG00000085377.14	PREP	0.14	6.24	1.98981	0.0677375	0.279833
ENSG00000261609.7	GAN	0.11	4.92	1.98912	0.0678223	0.279915
ENSG00000160285.15	LSS	0.13	6.44	1.9888	0.0678608	0.279915
ENSG00000136933.16	RABEPK	0.16	5.06	1.98876	0.0678658	0.279915
ENSG00000173559.12	NABP1	0.21	3.14	1.98756	0.0680119	0.280244
ENSG00000171865.10	RNASEH1	0.11	6.22	1.98751	0.0680179	0.280244
ENSG00000115677.17	HDLBP	0.09	9.34	1.98723	0.0680522	0.280311
ENSG00000164597.13	COG5	0.15	5.26	1.98681	0.0681035	0.280447
ENSG00000130119.16	GNL3L	0.16	6.49	1.98618	0.0681809	0.280617
ENSG00000137760.14	ALKBH8	0.15	4.67	1.98416	0.0684279	0.281335
ENSG00000100271.17	TTLL1	0.26	3.12	1.9836	0.0684969	0.281395
ENSG00000158636.16	EMSY	0.17	4	1.98314	0.0685529	0.281486
ENSG00000162650.16	ATXN7L2	0.25	2.8	1.98301	0.0685689	0.281486
ENSG00000144278.15	GALNT13	0.19	3.78	1.98297	0.0685737	0.281486
ENSG00000105176.18	URI1	0.1	7.03	1.98277	0.068599	0.281515
ENSG00000213762.12	ZNF134	0.1	7.04	1.98114	0.0687991	0.282187
ENSG00000184307.15	ZDHHC23	0.17	4.82	1.98085	0.0688358	0.282189
ENSG00000184575.12	XPOT	0.1	8.96	1.97961	0.0689884	0.282665
ENSG00000004897.12	CDC27	0.09	6.82	1.97932	0.0690238	0.282682
ENSG00000160124.9	CCDC58	0.14	5.37	1.97903	0.0690602	0.282735
ENSG00000136861.18	CDK5RAP2	0.14	5.66	1.9779	0.0692008	0.282991
ENSG00000182400.15	TRAPPC6B	0.13	5.64	1.97787	0.0692043	0.282991
ENSG00000138669.9	PRKG2	0.22	2.62	1.97728	0.0692767	0.283098
ENSG00000132604.11	TERF2	0.23	4.15	1.9771	0.0692992	0.283107
ENSG00000114867.20	EIF4G1	0.15	9.11	1.9759	0.0694481	0.283574
ENSG00000160439.16	RDH13	0.19	4.25	1.97492	0.0695709	0.283776
ENSG00000153015.16	CWC27	0.14	5.69	1.97416	0.0696658	0.284053
ENSG00000211455.8	STK38L	0.14	6.96	1.97408	0.0696755	0.284053
ENSG00000137266.14	SLC22A23	0.25	4.83	1.97386	0.0697029	0.28409
ENSG00000166619.15	BLCAP	0.14	5.06	1.97295	0.0698162	0.284477
ENSG00000113356.12	POLR3G	0.11	7.34	1.97276	0.0698399	0.284499
ENSG00000112234.9	FBXL4	0.15	5.65	1.97251	0.0698713	0.28451
ENSG00000089902.10	RCOR1	0.13	5.47	1.97229	0.0698996	0.28451
ENSG00000101448.13	EPPIN	1.42	-2.9	1.97215	0.0699162	0.28451
ENSG00000138073.14	PREB	0.13	5.7	1.972	0.0699353	0.284514
ENSG00000101574.15	METTL4	0.21	4.46	1.97152	0.069995	0.284607
ENSG00000128536.16	CDHR3	0.27	2.24	1.97056	0.0701159	0.285008
ENSG00000164199.18	ADGRV1	0.12	6.7	1.97044	0.0701304	0.285008
ENSG00000138111.14	MFSD13A	0.28	3.27	1.96981	0.0702099	0.285061
ENSG00000196712.17	NF1	0.16	5.42	1.9697	0.0702242	0.285061
ENSG00000164659.15	KIAA1324L	0.11	6.07	1.96968	0.0702256	0.285061
ENSG00000246705.4	H2AFJ	0.11	5.39	1.96957	0.0702406	0.285061
ENSG00000197857.13	ZNF44	0.2	3.6	1.96914	0.0702941	0.285117
ENSG00000172238.4	ATOH1	0.9	-1.82	1.96893	0.0703201	0.285117
ENSG00000139269.3	INHBE	0.26	6.6	1.96749	0.0705026	0.285556
ENSG00000240857.2	RDH14	0.14	4.95	1.96747	0.0705048	0.285556
ENSG00000064726.9	BTBD1	0.13	6.45	1.96547	0.0707574	0.286398
ENSG00000246922.8	UBAP1L	0.63	-0.38	1.96499	0.0708177	0.286524
ENSG00000165995.20	CACNB2	0.37	1.65	1.96417	0.0709219	0.286649
ENSG00000133216.16	EPHB2	0.15	4.97	1.96416	0.0709226	0.286649
ENSG00000136002.18	ARHGEF4	0.16	4.29	1.96396	0.0709487	0.28668
ENSG00000181773.7	GPR3	0.33	2.41	1.96329	0.0710333	0.286873
ENSG00000139842.15	CUL4A	0.1	7.24	1.96045	0.0713947	0.287882
ENSG00000101294.17	HM13	0.14	5.9	1.95982	0.0714753	0.288029
ENSG00000109381.19	ELF2	0.1	5.79	1.9597	0.0714906	0.288029
ENSG00000137727.12	ARHGAP20	0.68	-0.9	1.95903	0.071576	0.28814
ENSG00000177954.14	RPS27	0.1	10.2	1.95886	0.071598	0.28814
ENSG00000253537.3	PCDHGA7	0.51	0.12	1.95864	0.0716256	0.28814
ENSG00000174938.14	SEZ6L2	0.12	6.39	1.95748	0.0717745	0.288565
ENSG00000197498.13	RPF2	0.09	6.6	1.95586	0.0719822	0.289174
ENSG00000182256.13	GABRG3	0.74	-0.79	1.95565	0.0720094	0.289174
ENSG00000126581.13	BECN1	0.1	5.84	1.95523	0.0720632	0.289241
ENSG00000198130.16	HIBCH	0.13	4.89	1.9552	0.0720677	0.289241
ENSG00000155980.12	KIF5A	0.22	4.28	1.95487	0.0721105	0.289333
ENSG00000197976.12	AKAP17A	0.17	4.58	1.95459	0.0721465	0.289333
ENSG00000197976.12_PAR_Y	AKAP17A	0.17	4.58	1.95459	0.0721465	0.289333
ENSG00000154059.11	IMPACT	0.13	6.52	1.95402	0.0722199	0.289397
ENSG00000261221.3	ZNF865	0.39	1.54	1.95388	0.0722373	0.289397
ENSG00000089159.16	PXN	0.17	5.79	1.95374	0.0722561	0.289398
ENSG00000008128.23	CDK11A	0.26	3.77	1.95299	0.0723519	0.289706
ENSG00000091831.23	ESR1	1.44	-2.89	1.95264	0.0723978	0.289815
ENSG00000149474.13	KAT14	0.12	5.77	1.95222	0.0724523	0.289959
ENSG00000120798.17	NR2C1	0.13	5.13	1.95113	0.0725936	0.290299
ENSG00000112110.10	MRPL18	0.11	5.6	1.95028	0.0727034	0.290581
ENSG00000152795.17	HNRNPDL	0.14	8.68	1.95015	0.0727203	0.290581
ENSG00000112297.15	CRYBG1	0.21	5.25	1.94977	0.0727687	0.2907
ENSG00000166170.9	BAG5	0.11	6.42	1.94954	0.0727988	0.290745
ENSG00000164010.15	ERMAP	0.21	2.5	1.94922	0.0728403	0.290793
ENSG00000072571.20	HMMR	0.14	7.5	1.94913	0.0728528	0.290793
ENSG00000115761.16	NOL10	0.11	5.83	1.94902	0.0728671	0.290793
ENSG00000135747.11	ZNF670-ZNF695	0.53	0.3	1.94783	0.0730219	0.291186
ENSG00000159140.20	SON	0.29	6.97	1.94644	0.0732027	0.291431
ENSG00000163530.4	DPPA2	0.27	3.21	1.94632	0.0732186	0.291431
ENSG00000279765.3	AC013394.1	0.33	2.28	1.94617	0.0732385	0.291431
ENSG00000143258.16	USP21	0.33	3.56	1.94616	0.0732395	0.291431
ENSG00000013588.8	GPRC5A	1.49	-2.62	1.94563	0.0733091	0.291506
[truncated: 5,762 more rows]

## Sheet: Down in SAG+FSK vs SAG
geneID	geneSymbol	log2FC	AveExpr	t.Statistic	P.Value	FDR
ENSG00000213689.14	TREX1	-4.95	-2.34	-5.93363	6.5577e-05	0.0926543
ENSG00000276612.3	FP565260.2	-3.6	-1.6	-2.88053	0.0136715	0.515536
ENSG00000270106.6	TSNAX-DISC1	-3.59	-3.36	-4.17558	0.00125475	0.327392
ENSG00000061455.11	PRDM6	-3.42	-3.73	-4.42911	0.000799394	0.27542
ENSG00000260537.2	AC012184.2	-3.38	-0.54	-2.09918	0.057362	0.605106
ENSG00000264058.2	AC073508.2	-3.25	-3.13	-1.68547	0.117401	0.664809
ENSG00000256514.1	AP003419.1	-3.14	-2.63	-1.30961	0.214564	0.745524
ENSG00000248167.7	TRIM39-RPP21	-3.03	-2.27	-2.57011	0.0243468	0.547988
ENSG00000283149.1	AC068631.2	-2.98	-3.11	-1.59501	0.136391	0.679457
ENSG00000286185.1	AC242842.3	-2.88	-1.49	-2.33402	0.0375618	0.568393
ENSG00000283663.1	AC008687.8	-2.87	-3.98	-3.81836	0.00239673	0.38402
ENSG00000283765.1	AC131160.1	-2.71	-3.36	-1.71153	0.112382	0.664683
ENSG00000132259.12	CNGA4	-2.7	-3.39	-3.20505	0.00745792	0.465962
ENSG00000183246.6	RIMBP3C	-2.58	-2.25	-2.08665	0.0586555	0.611008
ENSG00000267228.7	AC012254.2	-2.54	-1.83	-2.06349	0.0611191	0.613728
ENSG00000258984.5	UBE2F-SCLY	-2.33	-0.79	-3.48081	0.00446418	0.452153
ENSG00000154330.13	PGM5	-2.3	-3.42	-2.70634	0.0189122	0.53766
ENSG00000170893.4	TRH	-2.29	-3.81	-2.49061	0.0281937	0.557271
ENSG00000268738.3	HSFX2	-2.28	-3.45	-1.34256	0.203975	0.737901
ENSG00000281348.1	AC120114.4	-2.19	-2.06	-2.745	0.0176003	0.533873
ENSG00000166352.16	C11orf74	-2.17	-3.16	-2.85572	0.0143191	0.523858
ENSG00000261247.1	GOLGA8T	-2.11	-1.67	-2.17258	0.0503042	0.604388
ENSG00000184574.10	LPAR5	-2.03	-2.11	-4.48314	0.000726905	0.262734
ENSG00000177294.7	FBXO39	-2.01	-3.87	-2.23519	0.0449397	0.590456
ENSG00000255072.1	PIGY	-1.98	-1.66	-2.26726	0.0424058	0.584125
ENSG00000282246.1	AL157392.5	-1.93	-4.16	-1.61868	0.131179	0.678464
ENSG00000088053.11	GP6	-1.92	-3.4	-2.67681	0.0199789	0.540677
ENSG00000177989.13	ODF3B	-1.88	-3.73	-2.20384	0.0475544	0.59268
ENSG00000267281.2	ATF7-NPFF	-1.84	-2.78	-1.9048	0.0807595	0.634313
ENSG00000101448.13	EPPIN	-1.78	-3.11	-1.97288	0.0717119	0.627554
ENSG00000176692.8	FOXC2	-1.78	-3.35	-2.44586	0.0306121	0.559599
ENSG00000162482.5	AKR7A3	-1.75	-3.24	-1.98584	0.0701002	0.624566
ENSG00000205670.11	SMIM11A	-1.75	1.88	-4.29156	0.00101995	0.293556
ENSG00000106511.6	MEOX2	-1.73	-2.09	-3.88622	0.0021174	0.38402
ENSG00000140522.12	RLBP1	-1.73	-3.6	-2.1507	0.0523177	0.605014
ENSG00000064195.7	DLX3	-1.7	-2.92	-2.23332	0.0450912	0.590456
ENSG00000180509.12	KCNE1	-1.69	-3.19	-2.1937	0.0484303	0.59268
ENSG00000182747.5	SLC35D3	-1.68	-1.76	-3.84077	0.00230053	0.38402
ENSG00000179869.15	ABCA13	-1.66	-2.22	-2.14165	0.0531729	0.605014
ENSG00000187902.11	SHISA7	-1.66	-3	-1.7849	0.0992589	0.653467
ENSG00000070031.4	SCT	-1.63	-2.26	-2.00933	0.0672617	0.619669
ENSG00000179304.16	FAM156B	-1.61	1.97	-2.12522	0.054758	0.605014
ENSG00000179938.12	GOLGA8J	-1.61	-3.69	-1.89289	0.082446	0.636669
ENSG00000258529.5	AP001781.2	-1.61	-3.49	-1.11371	0.286963	0.784401
ENSG00000260325.1	HSPB9	-1.59	-2.33	-2.13954	0.0533743	0.605014
ENSG00000126500.3	FLRT1	-1.57	-3.07	-1.67981	0.118517	0.664809
ENSG00000257921.6	AC025165.3	-1.56	-1.57	-1.66178	0.122136	0.667719
ENSG00000152315.5	KCNK13	-1.54	-1.95	-2.5115	0.0271293	0.554123
ENSG00000163017.13	ACTG2	-1.54	-1.74	-2.50535	0.0274385	0.555061
ENSG00000185823.3	NPAP1	-1.54	-3.41	-2.68838	0.0195542	0.53923
ENSG00000152669.9	CCNO	-1.51	-2.74	-2.52134	0.0266415	0.554123
ENSG00000109272.4	PF4V1	-1.5	-4.02	-1.67343	0.119787	0.664809
ENSG00000118307.19	CASC1	-1.5	-3.64	-1.86944	0.0858601	0.644911
ENSG00000131015.5	ULBP2	-1.48	-2.91	-1.91334	0.0795699	0.631197
ENSG00000283782.2	AC116366.3	-1.48	-1.94	-0.719354	0.485537	0.871609
ENSG00000043462.12	LCP2	-1.47	-1.95	-2.96699	0.0116334	0.497156
ENSG00000175820.3	CCDC168	-1.47	-2.9	-1.94976	0.074675	0.628855
ENSG00000285982.1	AC012213.5	-1.47	-1.95	-1.11935	0.284643	0.783793
ENSG00000261678.3	SCRT1	-1.46	-2.63	-2.52575	0.0264258	0.554123
ENSG00000184672.12	RALYL	-1.45	-2.5	-2.83832	0.0147915	0.523858
ENSG00000120054.11	CPN1	-1.44	-3.04	-2.23742	0.0447592	0.589531
ENSG00000258465.8	AL139011.2	-1.43	-2.31	-0.682502	0.507732	0.878382
ENSG00000126778.11	SIX1	-1.41	-1.39	-3.12965	0.00858515	0.469825
ENSG00000129465.16	RIPK3	-1.41	-2.51	-1.94743	0.0749791	0.628855
ENSG00000170577.8	SIX2	-1.41	-1.96	-3.11625	0.00880277	0.475044
ENSG00000103355.13	PRSS33	-1.4	-3.2	-2.01316	0.0668088	0.619669
ENSG00000196166.4	C8orf86	-1.39	-3.17	-1.79723	0.0971944	0.651612
ENSG00000268916.6	CSAG3	-1.39	-2.86	-2.22441	0.0458228	0.590708
ENSG00000269403.1	AC008750.8	-1.38	-3.27	-1.95704	0.0737299	0.628855
ENSG00000284797.1	AC008397.1	-1.38	-2.43	-1.44959	0.172503	0.704128
ENSG00000258724.1	PINX1	-1.37	-3.63	-1.29068	0.220848	0.748277
ENSG00000128218.8	VPREB3	-1.36	-2.8	-1.60827	0.13345	0.678464
ENSG00000134760.6	DSG1	-1.35	-2.73	-2.29886	0.0400434	0.577859
ENSG00000068781.21	STON1-GTF2A1L	-1.34	-3.63	-0.816237	0.430086	0.849567
ENSG00000188937.5	NYX	-1.34	-2.92	-1.83184	0.091602	0.648865
ENSG00000250641.1	LY6G6F-LY6G6D	-1.34	-3.53	-1.71467	0.11179	0.664683
ENSG00000123338.13	NCKAP1L	-1.33	-3.51	-1.70507	0.113608	0.664809
ENSG00000126895.15	AVPR2	-1.33	-3.42	-1.6879	0.116924	0.664809
ENSG00000224712.12	NPIPA3	-1.33	-1.29	-1.8701	0.085762	0.644911
ENSG00000156687.11	UNC5D	-1.32	-2.62	-2.37425	0.0349031	0.563511
ENSG00000206127.10	GOLGA8O	-1.32	-4.25	-1.27661	0.225614	0.750627
ENSG00000110693.18	SOX6	-1.31	-2.95	-1.72787	0.109332	0.663521
ENSG00000144810.16	COL8A1	-1.3	-0.01	-4.11244	0.00140546	0.327672
ENSG00000160951.4	PTGER1	-1.3	-3.43	-1.72232	0.11036	0.663896
ENSG00000144407.9	PTH2R	-1.28	-2.29	-1.71383	0.111947	0.664683
ENSG00000198881.10	ASB12	-1.28	-1.38	-2.97884	0.0113786	0.497156
ENSG00000204616.11	TRIM31	-1.28	-3.18	-1.44877	0.172728	0.704284
ENSG00000204219.10	TCEA3	-1.27	-2.6	-2.16197	0.0512711	0.605014
ENSG00000162398.11	LEXM	-1.25	-4.02	-1.17587	0.262184	0.768222
ENSG00000269693.1	AC010422.6	-1.25	-0.93	-1.03755	0.319698	0.79545
ENSG00000280571.2	AC006059.2	-1.25	-2.76	-1.56932	0.142251	0.681147
ENSG00000283930.1	AL117339.5	-1.25	-3.02	-1.60866	0.133363	0.678464
ENSG00000106384.12	MOGAT3	-1.24	-1.88	-2.28939	0.0407375	0.580158
ENSG00000130427.3	EPO	-1.24	-2.12	-1.92943	0.0773722	0.628855
ENSG00000158815.11	FGF17	-1.24	-3.92	-1.0742	0.303615	0.788436
ENSG00000204291.11	COL15A1	-1.24	-3.05	-1.9329	0.0769054	0.628855
ENSG00000214513.3	NOTO	-1.24	-2.38	-1.9193	0.0787488	0.630849
ENSG00000015285.10	WAS	-1.23	-1.8	-2.59875	0.0230904	0.547894
ENSG00000018280.17	SLC11A1	-1.21	-3.3	-1.49376	0.16076	0.69364
ENSG00000019186.10	CYP24A1	-1.21	-3.74	-0.943808	0.363668	0.816289
ENSG00000175311.7	ANKS4B	-1.21	-3.17	-1.52133	0.153781	0.689292
ENSG00000196754.11	S100A2	-1.21	-3.1	-1.32001	0.211173	0.743165
ENSG00000284292.1	AC004922.1	-1.21	0.23	-3.31242	0.00610488	0.454727
ENSG00000082175.14	PGR	-1.2	-1.85	-2.57829	0.0239814	0.547988
ENSG00000188549.12	CCDC9B	-1.2	-1.56	-3.07592	0.0094915	0.48477
ENSG00000204428.12	LY6G5C	-1.2	-2.57	-1.28626	0.222337	0.748277
ENSG00000239920.2	AC104389.4	-1.2	-2.87	-1.50047	0.159037	0.692368
ENSG00000002587.10	HS3ST1	-1.19	-2.56	-1.31344	0.213311	0.745524
ENSG00000262304.2	AC027796.3	-1.19	-2.53	-0.707538	0.492588	0.874384
ENSG00000135697.10	BCO1	-1.18	-3.38	-1.01624	0.329334	0.801774
ENSG00000100987.14	VSX1	-1.17	-3.31	-1.80452	0.0959919	0.650734
ENSG00000206549.13	PRSS50	-1.17	-0.45	-2.82133	0.0152675	0.524972
ENSG00000016082.15	ISL1	-1.16	-3.31	-1.94997	0.0746476	0.628855
ENSG00000101222.12	SPEF1	-1.16	-1.67	-2.93533	0.0123419	0.497156
ENSG00000178235.7	SLITRK1	-1.16	-1.71	-2.73532	0.01792	0.53463
ENSG00000082196.20	C1QTNF3	-1.15	-0.92	-3.41745	0.00502132	0.452521
ENSG00000101812.12	H2BFM	-1.15	-3.56	-0.973685	0.34921	0.812623
ENSG00000203772.7	SPRN	-1.15	-2.16	-2.24893	0.0438368	0.588351
ENSG00000162068.1	NTN3	-1.14	-3.13	-1.54121	0.148912	0.684934
ENSG00000136869.16	TLR4	-1.13	-1.93	-1.40509	0.185056	0.718677
ENSG00000168875.2	SOX14	-1.13	-2.73	-1.88846	0.08308	0.638275
ENSG00000179564.4	LSMEM2	-1.13	-1.9	-1.85087	0.0886535	0.646186
ENSG00000286094.1	AC026740.3	-1.13	-4.02	-1.07502	0.303263	0.788388
ENSG00000204655.12	MOG	-1.12	-0.92	-2.50095	0.0276618	0.55549
ENSG00000143995.20	MEIS1	-1.11	-2.62	-1.22576	0.243529	0.758198
ENSG00000204540.10	PSORS1C1	-1.11	-2.93	-1.53885	0.149483	0.685532
ENSG00000244219.7	TMEM225B	-1.11	-2.59	-1.28294	0.223457	0.749914
ENSG00000139547.7	RDH16	-1.1	-2.01	-1.56754	0.142665	0.681147
ENSG00000161594.6	KLHL10	-1.1	-2.94	-1.11562	0.286175	0.784401
ENSG00000187416.12	LHFPL3	-1.1	-2.21	-1.72701	0.109491	0.663521
ENSG00000159958.6	TNFRSF13C	-1.09	-0.9	-3.02417	0.0104549	0.497156
ENSG00000162624.14	LHX8	-1.09	-1.42	-2.34936	0.0365259	0.568375
ENSG00000180269.7	GPR139	-1.09	-2.66	-1.78882	0.0985984	0.652953
ENSG00000086159.13	AQP6	-1.08	-3.12	-1.68316	0.117855	0.664809
ENSG00000105509.10	HAS1	-1.08	-0.64	-2.30999	0.039241	0.575435
ENSG00000106991.13	ENG	-1.08	0.65	-3.45833	0.00465431	0.452521
ENSG00000143110.11	C1orf162	-1.08	-2.93	-1.59431	0.136549	0.679457
ENSG00000143217.9	NECTIN4	-1.08	-0.91	-2.94924	0.0120254	0.497156
ENSG00000160886.13	LY6K	-1.08	-2.5	-1.37722	0.1933	0.726407
ENSG00000285446.1	Z84488.2	-1.08	-2.54	-0.641022	0.53342	0.887561
ENSG00000111305.19	GSG1	-1.07	-2.14	-1.78216	0.0997233	0.653467
ENSG00000172824.16	CES4A	-1.07	-2.47	-1.42288	0.17995	0.713467
ENSG00000261949.5	GFY	-1.07	-3.6	-1.18239	0.259687	0.766377
ENSG00000104941.8	RSPH6A	-1.06	-2.83	-1.42656	0.178908	0.712887
ENSG00000170162.14	VGLL2	-1.06	-2.28	-1.67949	0.118581	0.664809
ENSG00000224389.9	C4B	-1.06	-1.01	-2.01855	0.0661767	0.619657
ENSG00000284981.1	AC093668.2	-1.06	-2.58	-1.10528	0.290455	0.785495
ENSG00000108825.17	PTGES3L-AARSD1	-1.05	-0.01	-1.79491	0.0975801	0.651923
ENSG00000080293.9	SCTR	-1.04	-3.69	-1.07819	0.301902	0.788224
ENSG00000164972.13	C9orf24	-1.04	-2.45	-1.34479	0.203272	0.737112
ENSG00000229859.9	PGA3	-1.04	-2.9	-0.990239	0.341379	0.807384
ENSG00000255526.6	NEDD8-MDP1	-1.04	-3.02	-1.0521	0.31324	0.791492
ENSG00000235631.2	RNF148	-1.03	-4.08	-0.942136	0.364489	0.816521
ENSG00000249967.1	AL355315.1	-1.03	-3.13	-0.689674	0.503366	0.87788
ENSG00000064489.23	BORCS8-MEF2B	-1.02	0.09	-1.90397	0.0808754	0.634313
ENSG00000108924.14	HLF	-1.02	-0.61	-2.46693	0.0294492	0.55894
ENSG00000134138.20	MEIS2	-1.02	-2.5	-1.85005	0.0887784	0.646186
ENSG00000161860.7	SYCE2	-1.02	-0.6	-3.01855	0.0105653	0.497156
ENSG00000182168.15	UNC5C	-1.02	-0.22	-3.36189	0.00556782	0.454727
ENSG00000249773.3	AC092647.5	-1.02	0.01	-1.85925	0.0873834	0.645836
ENSG00000109906.13	ZBTB16	-1.01	-2.88	-1.86043	0.0872048	0.645788
ENSG00000150275.18	PCDH15	-1.01	-2.17	-2.11722	0.0555458	0.605038
ENSG00000158286.13	RNF207	-1.01	0.28	-4.35048	0.000918612	0.27542
ENSG00000260092.1	AC009163.2	-1.01	-3.28	-0.836297	0.41914	0.84667
ENSG00000269891.2	ARHGAP19-SLIT1	-1.01	-1.73	-0.91504	0.377983	0.824159
ENSG00000077327.16	SPAG6	-1	-2.8	-1.87762	0.0846536	0.642425
ENSG00000120160.11	EQTN	-1	-2.91	-1.18466	0.25882	0.765967
ENSG00000168032.9	ENTPD3	-1	-0.87	-2.67775	0.019944	0.540677
ENSG00000179520.10	SLC17A8	-1	-3.19	-1.03407	0.321259	0.796825
ENSG00000269791.5	SSX4B	-1	-3.63	-1.10623	0.290062	0.785042
ENSG00000154556.18	SORBS2	-0.99	2.86	-7.16382	1.0698e-05	0.0385022
ENSG00000172716.16	SLFN11	-0.98	-2.09	-1.55384	0.145887	0.681519
ENSG00000250264.1	AL669918.1	-0.98	2.57	-3.84632	0.00227733	0.38402
ENSG00000102109.9	PCSK1N	-0.97	0.36	-3.04465	0.0100623	0.494203
ENSG00000133101.10	CCNA1	-0.97	1.1	-3.44164	0.00480078	0.452521
ENSG00000147256.12	ARHGAP36	-0.97	-2.51	-1.5924	0.136976	0.679457
ENSG00000165966.15	PDZRN4	-0.97	-3.22	-1.59538	0.136309	0.679457
ENSG00000226763.4	SRRM5	-0.96	-3.19	-1.20946	0.249508	0.763056
ENSG00000123095.6	BHLHE41	-0.95	0.23	-2.79283	0.0161005	0.530616
ENSG00000183153.6	GJD3	-0.95	-3.1	-1.20756	0.250209	0.763488
ENSG00000280537.2	AC068946.1	-0.95	-3.48	-0.77573	0.452752	0.858549
ENSG00000284431.1	AL022238.4	-0.95	0.79	-1.36615	0.196659	0.730245
ENSG00000173673.7	HES3	-0.94	1.31	-3.24026	0.00698371	0.454727
ENSG00000008517.16	IL32	-0.93	-1.58	-2.02448	0.0654884	0.619489
ENSG00000105369.9	CD79A	-0.93	-2.97	-0.861083	0.405874	0.838953
ENSG00000134531.10	EMP1	-0.93	-1.08	-2.21799	0.0463564	0.590708
ENSG00000143001.5	TMEM61	-0.93	-2.8	-1.33911	0.205062	0.73889
ENSG00000187823.3	RTL4	-0.93	-3.1	-1.297	0.218733	0.747169
ENSG00000213199.8	ASIC3	-0.93	-2.67	-1.97603	0.0713178	0.62729
ENSG00000213316.9	LTC4S	-0.93	-2.61	-1.09068	0.296584	0.786338
ENSG00000089505.17	CMTM1	-0.92	-0.95	-2.37692	0.034733	0.563511
ENSG00000135205.15	CCDC146	-0.92	-1.91	-1.87503	0.0850348	0.642897
ENSG00000156219.16	ART3	-0.92	-3.05	-0.962291	0.354674	0.814355
ENSG00000155269.12	GPR78	-0.91	0.15	-3.24681	0.00689892	0.454727
ENSG00000163082.10	SGPP2	-0.91	-2.67	-1.44222	0.174532	0.707803
ENSG00000242252.2	BGLAP	-0.91	-0.31	-1.82417	0.092817	0.649586
ENSG00000063015.19	SEZ6	-0.9	0.33	-2.97874	0.0113809	0.497156
ENSG00000100053.10	CRYBB3	-0.9	-2.56	-1.76273	0.103072	0.65518
ENSG00000101213.7	PTK6	-0.9	-3.23	-1.26305	0.230284	0.753012
ENSG00000170324.21	FRMPD2	-0.9	-1.21	-2.34615	0.0367403	0.568375
ENSG00000172139.15	SLC9C1	-0.9	-2.46	-1.58661	0.138284	0.679457
ENSG00000182223.7	ZAR1	-0.9	-2.18	-1.68103	0.118275	0.664809
ENSG00000240053.8	LY6G5B	-0.9	0.46	-1.92096	0.0785212	0.630849
ENSG00000284626.1	AC091167.7	-0.9	-3.65	-0.762167	0.460508	0.862312
ENSG00000142661.19	MYOM3	-0.89	-2.48	-1.65033	0.124483	0.672256
ENSG00000147509.14	RGS20	-0.89	-2.79	-1.24647	0.236101	0.753316
ENSG00000188039.14	NWD1	-0.89	-3.87	-0.880615	0.395621	0.834636
ENSG00000212124.2	TAS2R19	-0.89	-1.69	-1.94102	0.075824	0.628855
ENSG00000118997.14	DNAH7	-0.88	-2.34	-1.50443	0.158028	0.691316
ENSG00000158571.10	PFKFB1	-0.88	-2.43	-1.45484	0.171072	0.702941
ENSG00000161133.16	USP41	-0.88	-0.74	-2.48732	0.0283649	0.557271
ENSG00000204805.9	AL391987.2	-0.88	-1.85	-1.44932	0.172577	0.704128
ENSG00000251287.8	ALG1L2	-0.88	-3.33	-1.00787	0.333178	0.803703
ENSG00000104901.6	DKKL1	-0.87	-0.43	-2.77045	0.0167859	0.53234
ENSG00000109743.11	BST1	-0.87	-0.48	-2.6185	0.0222612	0.54196
ENSG00000172346.15	CSDC2	-0.87	-1.23	-2.30516	0.0395873	0.575907
ENSG00000188257.11	PLA2G2A	-0.87	-3.23	-0.951222	0.360041	0.815352
ENSG00000216921.8	FAM240C	-0.87	-2.87	-1.33044	0.207817	0.741627
ENSG00000161992.6	PRR35	-0.86	-0.77	-2.38492	0.0342293	0.563511
ENSG00000198156.10	NPIPB6	-0.86	-0.38	-2.56025	0.0247947	0.550512
ENSG00000206073.10	SERPINB4	-0.86	-1.11	-1.47382	0.165976	0.697756
ENSG00000213085.10	CFAP45	-0.86	-2.92	-0.715455	0.487857	0.873069
ENSG00000036828.16	CASR	-0.85	-1.29	-1.60617	0.133913	0.678464
ENSG00000141096.5	DPEP3	-0.85	-0.85	-2.10233	0.0570405	0.605106
ENSG00000149781.12	FERMT3	-0.85	-1.41	-1.8171	0.0939478	0.649586
ENSG00000160282.14	FTCD	-0.85	-1.92	-1.82874	0.0920921	0.648865
ENSG00000169218.14	RSPO1	-0.85	-3.32	-1.28847	0.221591	0.748277
ENSG00000196388.8	INCA1	-0.85	-2.18	-1.48356	0.163412	0.695805
ENSG00000198835.4	GJC2	-0.85	-1.3	-2.264	0.0426574	0.584125
ENSG00000259112.2	NDUFC2-KCTD14	-0.85	-0.07	-1.8129	0.0946256	0.649586
ENSG00000261147.1	AC091167.2	-0.85	-1.86	-0.863932	0.404367	0.83884
ENSG00000261934.2	PCDHGA9	-0.85	-1.08	-1.79878	0.0969373	0.651612
ENSG00000140675.13	SLC5A2	-0.84	-0.55	-2.08314	0.0590233	0.611428
ENSG00000167617.3	CDC42EP5	-0.84	0.66	-3.38784	0.00530541	0.454727
ENSG00000175356.13	SCUBE2	-0.84	-2.66	-0.874668	0.398724	0.83739
ENSG00000146477.6	SLC22A3	-0.83	0.41	-2.64489	0.0211984	0.54196
ENSG00000258790.1	AL121594.1	-0.83	0.9	-1.41361	0.182595	0.71678
ENSG00000162643.13	WDR63	-0.82	-2.16	-1.30176	0.21715	0.746546
ENSG00000171794.4	UTF1	-0.82	-0.28	-2.65882	0.0206574	0.54196
ENSG00000253537.3	PCDHGA7	-0.82	-0.06	-2.04612	0.06303	0.615334
ENSG00000010030.14	ETV7	-0.81	0.45	-3.31613	0.00606286	0.454727
ENSG00000090539.15	CHRD	-0.81	-0.64	-2.11824	0.0554451	0.605038
ENSG00000112139.16	MDGA1	-0.81	0.1	-3.30083	0.00623818	0.454727
ENSG00000127528.5	KLF2	-0.81	-3.15	-1.36288	0.197657	0.730245
ENSG00000141161.11	UNC45B	-0.81	-1.74	-1.45369	0.171383	0.702941
ENSG00000161939.19	RNASEK-C17orf49	-0.81	-0.01	-1.81209	0.0947572	0.649586
ENSG00000166682.13	TMPRSS5	-0.81	-2.93	-0.976871	0.347693	0.810952
ENSG00000170684.9	ZNF296	-0.81	0.38	-2.77764	0.0165625	0.531022
ENSG00000007174.18	DNAH9	-0.8	-2.49	-1.32455	0.209706	0.742406
ENSG00000206561.13	COLQ	-0.8	-1.11	-1.54889	0.147065	0.683109
ENSG00000278195.2	SSTR3	-0.8	-2.39	-1.24639	0.236131	0.753316
ENSG00000084110.11	HAL	-0.79	-3.49	-0.898839	0.386215	0.827607
ENSG00000104783.14	KCNN4	-0.79	0	-2.8581	0.0142556	0.523858
ENSG00000126467.11	TSKS	-0.79	-3.07	-1.05863	0.310373	0.790811
ENSG00000134343.13	ANO3	-0.79	-3.65	-0.777748	0.451605	0.857847
ENSG00000135111.16	TBX3	-0.79	-2.84	-1.12936	0.280563	0.779162
ENSG00000174807.4	CD248	-0.79	0.07	-2.79941	0.0159043	0.530616
ENSG00000267001.1	AC006538.3	-0.79	0.22	-2.02113	0.065877	0.619657
ENSG00000007038.11	PRSS21	-0.78	-2	-1.68747	0.117008	0.664809
ENSG00000163283.7	ALPP	-0.78	-3.07	-1.20204	0.252265	0.764271
ENSG00000136274.9	NACAD	-0.77	1.23	-3.23872	0.00700379	0.454727
ENSG00000148346.12	LCN2	-0.77	-1.5	-1.78733	0.0988494	0.653467
ENSG00000162241.12	SLC25A45	-0.77	-1.23	-1.92722	0.0776708	0.628855
ENSG00000177984.7	LCN15	-0.77	-3.29	-1.01741	0.328801	0.801774
ENSG00000183971.8	NPW	-0.77	0.09	-2.07167	0.0602385	0.613728
ENSG00000186862.20	PDZD7	-0.77	-0.64	-1.77025	0.101764	0.654914
ENSG00000105672.14	ETV2	-0.76	-1.65	-1.44137	0.174768	0.707859
ENSG00000109758.8	HGFAC	-0.76	-2.82	-1.11185	0.287729	0.784599
ENSG00000111424.10	VDR	-0.76	-0.64	-2.54009	0.0257355	0.552758
ENSG00000162040.6	HS3ST6	-0.76	-3.36	-0.825489	0.425014	0.848822
ENSG00000174776.11	WDR49	-0.76	-0.27	-2.84866	0.0145089	0.523858
ENSG00000111863.12	ADTRP	-0.75	-2.54	-1.1716	0.263832	0.76944
ENSG00000000005.6	TNMD	-0.74	-1.23	-1.72784	0.109337	0.663521
ENSG00000069812.11	HES2	-0.74	-0.72	-1.86262	0.0868759	0.645423
ENSG00000130950.13	NUTM2F	-0.74	-2.27	-1.08715	0.298077	0.786481
ENSG00000139287.13	TPH2	-0.74	-1.67	-1.58904	0.137734	0.679457
ENSG00000167984.18	NLRC3	-0.74	-1.59	-1.63265	0.128185	0.678222
ENSG00000179397.18	CATSPERE	-0.74	-2.79	-1.05139	0.313555	0.791637
ENSG00000184986.11	TMEM121	-0.74	-2.2	-1.48047	0.16422	0.695945
ENSG00000256713.7	PGA5	-0.74	-2.3	-0.83232	0.421296	0.848048
ENSG00000283567.1	C19orf85	-0.74	-0.61	-2.47628	0.0289473	0.557794
ENSG00000101342.10	TLDC2	-0.73	-2.38	-1.2843	0.222999	0.748949
ENSG00000145949.10	MYLK4	-0.73	-1.7	-1.27077	0.227615	0.751242
ENSG00000178015.5	GPR150	-0.73	-3.11	-1.21059	0.249088	0.763056
ENSG00000179344.16	HLA-DQB1	-0.73	-0.72	-1.95948	0.0734153	0.628855
ENSG00000184933.5	OR6A2	-0.73	-3.11	-0.847873	0.412909	0.843029
ENSG00000188641.13	DPYD	-0.73	-0.16	-1.82705	0.0923581	0.649127
ENSG00000234438.4	KBTBD13	-0.73	-3.49	-0.929484	0.370747	0.819611
ENSG00000244617.2	ASPRV1	-0.73	-0.95	-1.91669	0.0791079	0.630849
ENSG00000010310.9	GIPR	-0.72	-0.62	-2.03975	0.0637452	0.616461
ENSG00000107831.12	FGF8	-0.72	-0.86	-2.22237	0.0459923	0.590708
ENSG00000123999.5	INHA	-0.72	-2.33	-1.46401	0.168593	0.700794
ENSG00000126264.9	HCST	-0.72	-2.08	-1.51944	0.154251	0.689292
ENSG00000157873.17	TNFRSF14	-0.72	-2.81	-1.09394	0.295207	0.78585
ENSG00000274049.4	INO80B-WBP1	-0.72	-2.31	-0.324489	0.751089	0.946162
ENSG00000277893.2	SRD5A2	-0.72	-2.02	-1.58792	0.137986	0.679457
ENSG00000117013.17	KCNQ4	-0.71	0.3	-2.80038	0.0158754	0.530616
ENSG00000125551.18	PLGLB2	-0.71	-3.47	-0.89677	0.387274	0.828381
ENSG00000128604.20	IRF5	-0.71	-1.4	-1.66986	0.120502	0.665831
ENSG00000129167.9	TPH1	-0.71	-2.65	-0.883485	0.394129	0.833862
ENSG00000139192.12	TAPBPL	-0.71	-1.28	-1.57132	0.141788	0.680805
ENSG00000169900.7	PYDC1	-0.71	-0.76	-2.3067	0.0394767	0.57556
ENSG00000170807.12	LMOD2	-0.71	-3.33	-0.759578	0.461998	0.862338
ENSG00000273496.1	AC011841.1	-0.71	-2.3	-1.22264	0.244664	0.759298
ENSG00000278198.1	AC011043.2	-0.71	-2.3	-1.22264	0.244664	0.759298
ENSG00000115718.17	PROC	-0.7	-1.84	-1.27651	0.225647	0.750627
ENSG00000121454.6	LHX4	-0.7	2.46	-4.76845	0.000442715	0.196591
ENSG00000129204.16	USP6	-0.7	-2.97	-1.11816	0.28513	0.783793
ENSG00000132026.13	RTBDN	-0.7	-1.31	-1.55174	0.146386	0.681605
ENSG00000139193.3	CD27	-0.7	-2.39	-1.11769	0.285323	0.783793
ENSG00000147082.17	CCNB3	-0.7	-1.51	-1.13856	0.276849	0.776171
ENSG00000151702.17	FLI1	-0.7	-0.34	-2.44493	0.0306645	0.559599
ENSG00000158517.14	NCF1	-0.7	-2.05	-1.27031	0.227773	0.751388
ENSG00000179111.9	HES7	-0.7	-3.02	-1.3013	0.217303	0.746546
ENSG00000184860.10	SDR42E1	-0.7	-2.72	-1.03498	0.320851	0.796466
ENSG00000185271.8	KLHL33	-0.7	-2.12	-1.15214	0.271442	0.773524
ENSG00000196277.16	GRM7	-0.7	-2.78	-1.0446	0.316558	0.794249
ENSG00000196468.7	FGF16	-0.7	-0.12	-1.9792	0.0709213	0.626961
ENSG00000198840.2	MT-ND3	-0.7	3.76	-1.68033	0.118414	0.664809
ENSG00000225526.4	MKRN2OS	-0.7	-1.99	-1.49545	0.160325	0.693475
ENSG00000254996.5	ANKHD1-EIF4EBP3	-0.7	2.23	-1.54791	0.147299	0.683674
ENSG00000085741.13	WNT11	-0.69	-1.97	-1.39845	0.186994	0.721452
ENSG00000115041.13	KCNIP3	-0.69	0.53	-2.85984	0.0142095	0.523858
ENSG00000237489.5	C10orf143	-0.69	-0.15	-2.53043	0.0261985	0.553799
ENSG00000248871.1	TNFSF12-TNFSF13	-0.69	-3.17	-0.45746	0.655417	0.923191
ENSG00000063127.15	SLC6A16	-0.68	-2.64	-1.28614	0.222376	0.748277
ENSG00000123454.11	DBH	-0.68	-3.29	-0.734845	0.476386	0.866978
ENSG00000163806.16	SPDYA	-0.68	-1.38	-1.73957	0.107194	0.660067
ENSG00000164379.7	FOXQ1	-0.68	-2.4	-1.25605	0.232726	0.753012
ENSG00000169306.9	IL1RAPL1	-0.68	-3.5	-0.981509	0.345493	0.808484
ENSG00000177455.14	CD19	-0.68	-1.53	-1.69547	0.115451	0.664809
ENSG00000179088.14	C12orf42	-0.68	-3.17	-1.10705	0.28972	0.784919
ENSG00000220008.3	LINGO3	-0.68	-1.27	-1.85007	0.088776	0.646186
ENSG00000103888.17	CEMIP	-0.67	-0.68	-1.80755	0.0954956	0.649586
ENSG00000119242.8	CCDC92	-0.67	-1.73	-1.37882	0.192819	0.726407
ENSG00000127415.13	IDUA	-0.67	0.19	-2.13701	0.0536158	0.605014
ENSG00000145681.10	HAPLN1	-0.67	0.71	-2.9351	0.0123473	0.497156
ENSG00000154479.13	CCDC173	-0.67	-1.77	-1.1753	0.262404	0.768222
ENSG00000172508.10	CARNS1	-0.67	-0.32	-2.2024	0.047678	0.59268
ENSG00000176435.6	CLEC14A	-0.67	-1.49	-1.3362	0.205984	0.739839
ENSG00000184524.6	CEND1	-0.67	0.87	-1.93746	0.0762958	0.628855
ENSG00000189334.9	S100A14	-0.67	0.04	-2.77869	0.0165302	0.531022
ENSG00000196748.10	CLPSL2	-0.67	-0.38	-1.53501	0.150415	0.686764
ENSG00000270011.7	ZNF559-ZNF177	-0.67	0.29	-2.3501	0.0364764	0.568375
ENSG00000048540.15	LMO3	-0.66	4.16	-7.45676	7.15149e-06	0.0370495
ENSG00000130643.9	CALY	-0.66	-2.82	-1.07436	0.303546	0.788388
ENSG00000171462.15	DLK2	-0.66	-2.04	-1.25204	0.234132	0.753012
ENSG00000183760.10	ACP7	-0.66	-2.05	-1.23195	0.241292	0.756764
ENSG00000187624.9	C17orf97	-0.66	-0.86	-1.8279	0.0922248	0.648865
ENSG00000198754.5	OXCT2	-0.66	0.57	-2.67127	0.0201855	0.540677
ENSG00000204963.6	PCDHA7	-0.66	-0.3	-1.2637	0.230059	0.753012
ENSG00000285458.1	AC093827.5	-0.66	-0.13	-2.456	0.0300468	0.559599
ENSG00000072694.20	FCGR2B	-0.65	-3.38	-0.613302	0.550992	0.89486
ENSG00000091986.15	CCDC80	-0.65	1.19	-3.52295	0.00412887	0.452153
ENSG00000101082.14	SLA2	-0.65	-3.92	-0.580815	0.571987	0.900236
ENSG00000107859.10	PITX3	-0.65	-2.57	-1.13906	0.276648	0.776171
ENSG00000127666.9	TICAM1	-0.65	-0.59	-1.67422	0.119628	0.664809
ENSG00000144962.7	SPATA16	-0.65	-1.21	-1.01548	0.329685	0.801896
ENSG00000156395.13	SORCS3	-0.65	0.73	-2.6082	0.0226898	0.544206
ENSG00000170091.11	NSG2	-0.65	-3.59	-0.644103	0.531487	0.886685
ENSG00000248672.5	LY75-CD302	-0.65	0.82	-1.48338	0.163456	0.695805
ENSG00000286001.1	AC021087.5	-0.65	-2.41	-0.475085	0.643157	0.919494
ENSG00000286905.1	AC108488.2	-0.65	0.89	-2.01738	0.0663137	0.619657
ENSG00000104043.14	ATP8B4	-0.64	-1.95	-1.30073	0.217493	0.746546
ENSG00000129194.7	SOX15	-0.64	-0.27	-2.27567	0.0417646	0.584125
ENSG00000129910.7	CDH15	-0.64	-1.75	-1.25825	0.231957	0.753012
ENSG00000141449.14	GREB1L	-0.64	-3	-1.0378	0.319589	0.79545
ENSG00000145491.12	ROPN1L	-0.64	-3.67	-0.724826	0.482292	0.869341
ENSG00000169246.16	NPIPB3	-0.64	-0.4	-1.85481	0.0880534	0.645836
ENSG00000057593.13	F7	-0.63	-0.98	-1.75093	0.105153	0.658458
ENSG00000122728.6	TAF1L	-0.63	-1.14	-1.68145	0.118192	0.664809
ENSG00000125046.15	SSUH2	-0.63	-2.87	-1.16751	0.265418	0.76944
ENSG00000166664.13	CHRFAM7A	-0.63	0.84	-2.11694	0.0555735	0.605038
ENSG00000175766.13	EIF4E1B	-0.63	-1.8	-1.32162	0.210652	0.742852
ENSG00000184221.13	OLIG1	-0.63	-1.34	-1.62706	0.129377	0.678464
ENSG00000225556.1	C2CD4D	-0.63	-2.41	-1.01467	0.330056	0.801896
ENSG00000230626.4	AC011005.1	-0.63	-1.31	-1.62349	0.130141	0.678464
ENSG00000268870.1	AC008758.5	-0.63	-1.44	-1.55835	0.144819	0.681227
ENSG00000274276.4	CBSL	-0.63	0.24	-2.23932	0.0446056	0.58908
ENSG00000285854.1	AC010197.2	-0.63	-3.64	-0.621595	0.545701	0.894084
ENSG00000287363.1	AL096814.2	-0.63	0.86	-1.06909	0.305821	0.789549
ENSG00000118137.9	APOA1	-0.62	-3.48	-0.950588	0.36035	0.815472
ENSG00000151834.15	GABRA2	-0.62	-0.75	-1.7963	0.0973486	0.651612
ENSG00000162728.5	KCNJ9	-0.62	-2.05	-1.06835	0.30614	0.789549
ENSG00000163958.14	ZDHHC19	-0.62	-0.37	-2.00838	0.0673748	0.619871
ENSG00000166257.9	SCN3B	-0.62	-1.77	-1.11022	0.288405	0.784919
ENSG00000166527.8	CLEC4D	-0.62	-2.32	-0.923138	0.373914	0.821647
ENSG00000167701.14	GPT	-0.62	-3.29	-0.999953	0.336843	0.805664
ENSG00000173928.2	SWSAP1	-0.62	1.2	-3.47385	0.00452222	0.452521
ENSG00000186910.4	SERPINA11	-0.62	-3.47	-0.867772	0.402342	0.838746
ENSG00000188761.13	BCL2L15	-0.62	-2.61	-0.89223	0.389608	0.830743
ENSG00000228049.7	POLR2J2	-0.62	-1.79	-0.443097	0.665486	0.926514
ENSG00000231256.7	CFAP97D1	-0.62	-2.96	-0.709243	0.491567	0.873975
ENSG00000254206.5	NPIPB11	-0.62	-1.25	-0.688442	0.504115	0.87788
ENSG00000284512.1	AC092718.8	-0.62	-3.44	-0.719104	0.485685	0.871609
ENSG00000119614.3	VSX2	-0.61	-1.94	-1.25513	0.23305	0.753012
ENSG00000142623.11	PADI1	-0.61	-1.1	-1.57622	0.140655	0.680736
ENSG00000166183.16	ASPG	-0.61	-1.39	-1.37657	0.193497	0.726407
ENSG00000175793.12	SFN	-0.61	0.77	-2.70892	0.018822	0.53766
ENSG00000235098.8	ANKRD65	-0.61	-1.09	-1.37927	0.192684	0.726407
ENSG00000286106.1	AC253572.1	-0.61	-1.55	-0.638232	0.535173	0.888757
ENSG00000004468.13	CD38	-0.6	-0.86	-1.51931	0.154283	0.689292
ENSG00000136931.10	NR5A1	-0.6	-1.64	-1.26726	0.228824	0.752357
ENSG00000143340.6	FAM163A	-0.6	-1.13	-1.49773	0.15974	0.693475
ENSG00000146047.6	HIST1H2BA	-0.6	-3.18	-0.955979	0.357728	0.815091
ENSG00000167641.11	PPP1R14A	-0.6	1.24	-2.37612	0.0347843	0.563511
ENSG00000167759.13	KLK13	-0.6	0.52	-1.86302	0.0868159	0.645286
ENSG00000177675.8	CD163L1	-0.6	-1.44	-1.1758	0.262212	0.768222
ENSG00000186088.16	GSAP	-0.6	-1.78	-1.38329	0.191478	0.726407
ENSG00000198125.13	MB	-0.6	-1.32	-1.30489	0.216116	0.746441
ENSG00000103740.10	ACSBG1	-0.59	2.34	-4.65863	0.000535146	0.231035
ENSG00000119147.10	C2orf40	-0.59	0.72	-2.6217	0.0221295	0.54196
ENSG00000128016.6	ZFP36	-0.59	1.57	-2.37427	0.034902	0.563511
ENSG00000128298.17	BAIAP2L2	-0.59	0.3	-1.98136	0.0706533	0.626159
ENSG00000145708.11	CRHBP	-0.59	-4.06	-0.539993	0.598965	0.908359
ENSG00000151023.17	ENKUR	-0.59	-3.45	-0.668608	0.516254	0.883112
ENSG00000187848.14	P2RX2	-0.59	-0.51	-1.95709	0.0737229	0.628855
ENSG00000197993.9	KEL	-0.59	-1.52	-1.19811	0.253734	0.764484
ENSG00000118495.19	PLAGL1	-0.58	-0.58	-1.77237	0.101397	0.654466
ENSG00000124233.12	SEMG1	-0.58	1.52	-3.21076	0.00737887	0.464301
ENSG00000132000.13	PODNL1	-0.58	-1.13	-1.17705	0.26173	0.768222
ENSG00000178394.4	HTR1A	-0.58	-2.34	-1.20599	0.250792	0.764271
ENSG00000184985.16	SORCS2	-0.58	0.69	-2.41356	0.0324804	0.563511
ENSG00000185269.12	NOTUM	-0.58	-1.11	-1.58605	0.138411	0.679457
ENSG00000265590.9	C21orf59-TCP10L	-0.58	2.33	-1.5584	0.144808	0.681227
ENSG00000267127.7	AC090360.1	-0.58	-1.08	-1.46329	0.168786	0.701036
ENSG00000273291.5	AC092042.3	-0.58	-1.78	-1.32705	0.208905	0.7423
ENSG00000007306.15	CEACAM7	-0.57	-2.65	-1.06761	0.306461	0.789549
ENSG00000010610.10	CD4	-0.57	1.46	-3.23851	0.00700655	0.454727
ENSG00000054179.12	ENTPD2	-0.57	-1.04	-1.38048	0.192321	0.726407
ENSG00000089356.18	FXYD3	-0.57	-3.18	-0.713782	0.488854	0.873106
ENSG00000118322.14	ATP10B	-0.57	-1.5	-1.32344	0.210064	0.742713
ENSG00000124743.6	KLHL31	-0.57	-0.13	-1.6569	0.123131	0.671001
ENSG00000152785.7	BMP3	-0.57	-1.67	-1.07789	0.30203	0.788224
ENSG00000169026.12	SLC49A3	-0.57	0.5	-2.29401	0.0403975	0.57975
ENSG00000196263.8	ZNF471	-0.57	-1.47	-1.44108	0.174847	0.707859
ENSG00000213937.4	CLDN9	-0.57	-2.58	-0.948245	0.361494	0.816003
ENSG00000217442.4	SYCE3	-0.57	-3.34	-0.516787	0.614587	0.912924
ENSG00000259803.7	SLC22A31	-0.57	1.13	-2.40865	0.0327743	0.563511
ENSG00000265190.6	ANXA8	-0.57	-3.79	-0.60112	0.558814	0.896504
ENSG00000078487.17	ZCWPW1	-0.56	0.04	-2.19838	0.048024	0.59268
ENSG00000084674.14	APOB	-0.56	-0.1	-2.21871	0.0462963	0.590708
ENSG00000120332.15	TNN	-0.56	-0.91	-1.61293	0.132429	0.678464
ENSG00000144852.17	NR1I2	-0.56	-1.72	-1.28029	0.22436	0.750215
ENSG00000169031.19	COL4A3	-0.56	-0.55	-1.68628	0.117242	0.664809
ENSG00000180535.3	BHLHA15	-0.56	-0.42	-1.51795	0.154623	0.689292
ENSG00000182870.13	GALNT9	-0.56	-0.11	-1.61695	0.131555	0.678464
ENSG00000188505.5	NCCRP1	-0.56	0.96	-2.32782	0.0379883	0.568485
ENSG00000188649.14	CC2D2B	-0.56	-1.09	-1.49652	0.16005	0.693475
ENSG00000242220.7	TCP10L	-0.56	0.15	-1.95254	0.074312	0.628855
ENSG00000243449.6	C4orf48	-0.56	0.84	-1.8201	0.0934659	0.649586
ENSG00000270276.2	HIST2H4B	-0.56	3.91	-1.60815	0.133477	0.678464
ENSG00000006638.11	TBXA2R	-0.55	-1.09	-1.34084	0.204515	0.738751
ENSG00000100024.14	UPB1	-0.55	-3.22	-0.85961	0.406654	0.839562
ENSG00000111913.19	RIPOR2	-0.55	5.55	-9.32759	6.88566e-07	0.0107017
ENSG00000120262.10	CCDC170	-0.55	-1.9	-1.20091	0.252687	0.764271
ENSG00000126759.13	CFP	-0.55	0.23	-1.9015	0.0812239	0.63532
ENSG00000154065.17	ANKRD29	-0.55	1.53	-2.61594	0.0223668	0.542593
ENSG00000165309.14	ARMC3	-0.55	-1.85	-1.12046	0.284187	0.783532
ENSG00000169413.3	RNASE6	-0.55	-3.13	-0.576282	0.574951	0.902281
ENSG00000183114.8	FAM43B	-0.55	0.64	-2.09842	0.0574402	0.605106
ENSG00000189280.3	GJB5	-0.55	-0.68	-0.911652	0.379694	0.825217
ENSG00000226174.7	TEX22	-0.55	-1.55	-1.22163	0.245032	0.759971
ENSG00000228570.7	NUTM2E	-0.55	-2.86	-0.447161	0.66263	0.925384
ENSG00000282815.1	TEX13C	-0.55	-1.33	-1.39854	0.186967	0.721452
ENSG00000105392.16	CRX	-0.54	-3	-0.70037	0.496896	0.874972
ENSG00000109846.8	CRYAB	-0.54	-0.73	-1.56505	0.143246	0.681147
ENSG00000111331.13	OAS3	-0.54	1.15	-3.03484	0.0102484	0.495493
ENSG00000131634.14	TMEM204	-0.54	-3.94	-0.468589	0.647663	0.921572
ENSG00000135472.9	FAIM2	-0.54	-2.29	-0.590976	0.565374	0.897588
ENSG00000144045.14	DQX1	-0.54	-0.63	-1.37499	0.193974	0.727014
ENSG00000161405.17	IKZF3	-0.54	-0.88	-1.5252	0.152822	0.688399
ENSG00000167371.21	PRRT2	-0.54	1.62	-2.29241	0.0405152	0.57975
ENSG00000170955.10	CAVIN3	-0.54	2.8	-5.19691	0.000214583	0.145002
ENSG00000205078.5	SYCE1L	-0.54	-0.53	-1.23307	0.240886	0.756764
ENSG00000008735.14	MAPK8IP2	-0.53	1.25	-2.69964	0.0191494	0.53766
ENSG00000065618.21	COL17A1	-0.53	0.39	-2.64267	0.0212857	0.54196
ENSG00000069764.9	PLA2G10	-0.53	-2.44	-0.839318	0.417508	0.846484
ENSG00000105523.3	FAM83E	-0.53	0.1	-2.01504	0.0665887	0.619669
ENSG00000106333.13	PCOLCE	-0.53	3.73	-5.85236	7.44601e-05	0.0964382
ENSG00000115266.11	APC2	-0.53	0.85	-1.95002	0.0746413	0.628855
ENSG00000125122.15	LRRC29	-0.53	-2.93	-0.76753	0.457431	0.861922
ENSG00000128606.13	LRRC17	-0.53	0.16	-1.99384	0.069121	0.622006
ENSG00000130988.13	RGN	-0.53	1	-2.56506	0.0245752	0.547988
ENSG00000148082.10	SHC3	-0.53	3.72	-6.67296	2.15277e-05	0.0398473
ENSG00000152969.19	JAKMIP1	-0.53	2.44	-3.59912	0.00358636	0.438988
ENSG00000155307.18	SAMSN1	-0.53	-0.53	-1.94448	0.0753663	0.628855
ENSG00000164761.9	TNFRSF11B	-0.53	-0.64	-1.78302	0.0995778	0.653467
ENSG00000166317.12	SYNPO2L	-0.53	-2.44	-0.763762	0.459592	0.861922
ENSG00000171443.7	ZNF524	-0.53	1.51	-2.63016	0.0217851	0.54196
ENSG00000187800.13	PEAR1	-0.53	-1.4	-1.37412	0.194237	0.727428
ENSG00000188886.3	ASTL	-0.53	-1.92	-0.85845	0.40727	0.839995
ENSG00000259030.7	FPGT-TNNI3K	-0.53	-2.4	-1.02389	0.325853	0.798977
ENSG00000266524.3	GDF10	-0.53	-1.94	-0.972118	0.349958	0.812623
ENSG00000105219.10	CNTD2	-0.52	-0.85	-1.44532	0.173677	0.706619
ENSG00000106526.10	ACTR3C	-0.52	-1.79	-1.09648	0.294135	0.78585
ENSG00000128655.18	PDE11A	-0.52	-0.61	-1.20029	0.25292	0.764271
ENSG00000141933.9	TPGS1	-0.52	1.66	-2.72461	0.0182807	0.537173
ENSG00000164440.15	TXLNB	-0.52	-1.27	-1.19268	0.255779	0.764484
ENSG00000166793.12	YPEL4	-0.52	-3.2	-0.544588	0.595896	0.907357
ENSG00000173110.8	HSPA6	-0.52	-3.03	-0.687857	0.50447	0.87801
ENSG00000182463.16	TSHZ2	-0.52	-1.35	-0.949492	0.360885	0.815587
ENSG00000184545.11	DUSP8	-0.52	-1.6	-0.977138	0.347566	0.810952
ENSG00000206530.11	CFAP44	-0.52	-0.86	-1.24599	0.23627	0.753316
ENSG00000260342.2	AC138811.2	-0.52	-3.43	-0.469866	0.646776	0.921505
ENSG00000111664.10	GNB3	-0.51	0.81	-2.53571	0.0259443	0.553123
ENSG00000118231.5	CRYGD	-0.51	0.06	-1.83975	0.090367	0.648865
ENSG00000132170.21	PPARG	-0.51	-2.85	-0.856876	0.408105	0.840325
ENSG00000141744.3	PNMT	-0.51	0.12	-1.86813	0.0860534	0.644911
ENSG00000176020.8	AMIGO3	-0.51	0.96	-1.07785	0.302048	0.788224
ENSG00000182450.13	KCNK4	-0.51	-4.05	-0.457635	0.655295	0.923189
ENSG00000243896.4	OR2A7	-0.51	-0.93	-1.14595	0.273895	0.774118
ENSG00000262152.7	LINC00514	-0.51	-2.02	-1.01976	0.327731	0.801006
ENSG00000079112.10	CDH17	-0.5	-2.44	-0.837435	0.418525	0.84667
ENSG00000102890.15	ELMO3	-0.5	3.15	-4.20246	0.00119575	0.326042
ENSG00000104848.1	KCNA7	-0.5	-2.26	-0.818569	0.428803	0.848948
ENSG00000106565.18	TMEM176B	-0.5	-1.76	-0.72635	0.481391	0.868906
ENSG00000113389.16	NPR3	-0.5	-1.7	-0.914553	0.378228	0.824232
ENSG00000130368.5	MAS1	-0.5	-0.86	-1.20319	0.251837	0.764271
ENSG00000162598.13	C1orf87	-0.5	-2.03	-0.88355	0.394095	0.833862
ENSG00000165553.4	NGB	-0.5	-1.49	-0.890712	0.39039	0.83136
ENSG00000166866.13	MYO1A	-0.5	-2.39	-0.882545	0.394617	0.833874
ENSG00000166979.13	EVA1C	-0.5	-0.54	-1.51333	0.15578	0.689292
ENSG00000167779.9	IGFBP6	-0.5	2.61	-3.87069	0.00217823	0.38402
ENSG00000168060.16	NAALADL1	-0.5	0.64	-2.19683	0.0481587	0.59268
ENSG00000182853.12	VMO1	-0.5	-1.27	-1.14319	0.274996	0.774553
ENSG00000185897.6	FFAR3	-0.5	-3.71	-0.55492	0.589025	0.904876
ENSG00000185915.5	KLHL34	-0.5	0.74	-2.28551	0.0410258	0.582303
ENSG00000204003.8	AL355987.1	-0.5	-3.03	-0.389042	0.703981	0.936352
ENSG00000204538.4	PSORS1C2	-0.5	-1.21	-1.09536	0.294609	0.78585
ENSG00000255104.8	AC005324.4	-0.5	-0.67	-0.749141	0.468036	0.862634
ENSG00000283536.2	AC021072.1	-0.5	-3.84	-0.492072	0.631444	0.916513
ENSG00000006606.8	CCL26	-0.49	1.44	-2.90973	0.0129463	0.509658
ENSG00000049540.17	ELN	-0.49	1.01	-2.45402	0.0301565	0.559599
ENSG00000085514.16	PILRA	-0.49	-2.35	-0.943582	0.363779	0.816289
ENSG00000141086.18	CTRL	-0.49	0.13	-1.17009	0.264417	0.76944
ENSG00000145244.12	CORIN	-0.49	-2.5	-0.871902	0.400172	0.837894
ENSG00000149489.8	ROM1	-0.49	0.02	-1.75211	0.104944	0.658208
ENSG00000157999.5	ANKRD61	-0.49	-2.95	-0.825076	0.42524	0.848822
ENSG00000164651.16	SP8	-0.49	0.41	-2.2099	0.0470375	0.59268
ENSG00000165379.13	LRFN5	-0.49	0.15	-1.85494	0.0880339	0.645836
ENSG00000172116.22	CD8B	-0.49	-0.46	-1.4008	0.186306	0.720647
ENSG00000173338.12	KCNK7	-0.49	-1.57	-1.08427	0.299302	0.786481
ENSG00000183379.9	SYNDIG1L	-0.49	0.63	-2.26447	0.0426206	0.584125
ENSG00000183569.18	SERHL2	-0.49	-1.01	-1.45425	0.171232	0.702941
ENSG00000184486.9	POU3F2	-0.49	-1.89	-0.672778	0.513688	0.881545
ENSG00000185386.15	MAPK11	-0.49	-0.45	-1.37607	0.193648	0.726629
ENSG00000198570.5	RD3	-0.49	-2.91	-0.742606	0.471842	0.865191
ENSG00000212128.2	TAS2R13	-0.49	-2.52	-0.923246	0.37386	0.821647
ENSG00000213996.13	TM6SF2	-0.49	0.44	-1.83749	0.0907175	0.648865
ENSG00000241644.2	INMT	-0.49	0.21	-1.89602	0.0819989	0.636577
ENSG00000100122.7	CRYBB1	-0.48	1.59	-2.83905	0.0147712	0.523858
ENSG00000100583.4	SAMD15	-0.48	-0.69	-1.60949	0.133183	0.678464
ENSG00000104435.13	STMN2	-0.48	0.97	-2.42745	0.0316636	0.563106
ENSG00000105427.10	CNFN	-0.48	0.72	-2.01773	0.0662731	0.619657
ENSG00000109321.11	AREG	-0.48	-2.18	-0.845454	0.414206	0.843447
ENSG00000114737.15	CISH	-0.48	0.65	-1.86776	0.0861084	0.644911
ENSG00000118690.13	ARMC2	-0.48	1.11	-2.1702	0.0505198	0.604914
ENSG00000124302.13	CHST8	-0.48	3.73	-5.31351	0.000176973	0.139427
ENSG00000136630.13	HLX	-0.48	-3.46	-0.43755	0.669393	0.927661
ENSG00000154188.10	ANGPT1	-0.48	1.55	-3.15846	0.00813551	0.469566
ENSG00000172782.11	AC087651.1	-0.48	-0.63	-1.04825	0.31494	0.792832
ENSG00000174327.6	SLC16A13	-0.48	-0.26	-1.04944	0.314412	0.792528
ENSG00000176956.12	LY6H	-0.48	-2.87	-0.617178	0.548515	0.89466
ENSG00000179168.14	GGN	-0.48	-1.06	-1.29669	0.218837	0.747169
ENSG00000179292.5	TMEM151A	-0.48	0.11	-1.57151	0.141744	0.680805
ENSG00000181016.9	LSMEM1	-0.48	-1.53	-1.05132	0.313585	0.791637
ENSG00000183401.12	CCDC159	-0.48	-0.07	-1.75318	0.104755	0.657766
ENSG00000188385.12	JAKMIP3	-0.48	-0.01	-1.86399	0.0866715	0.645286
ENSG00000196972.9	SMIM10L2B	-0.48	2.06	-3.05457	0.0098776	0.491412
ENSG00000221821.4	C6orf226	-0.48	0.31	-2.00948	0.0672445	0.619669
ENSG00000229809.8	ZNF688	-0.48	1.68	-2.19405	0.0484003	0.59268
ENSG00000261221.3	ZNF865	-0.48	1.49	-2.26427	0.0426362	0.584125
ENSG00000063169.10	BICRA	-0.47	0.82	-1.73503	0.10802	0.662336
ENSG00000100373.10	UPK3A	-0.47	-2.65	-0.65666	0.523649	0.884143
ENSG00000115295.20	CLIP4	-0.47	-1.95	-0.635811	0.536698	0.889584
ENSG00000130590.14	SAMD10	-0.47	1.01	-2.55164	0.0251924	0.552758
ENSG00000136944.17	LMX1B	-0.47	-3.21	-0.637893	0.535387	0.888804
ENSG00000138080.13	EMILIN1	-0.47	1.02	-2.67401	0.0200831	0.540677
ENSG00000151490.14	PTPRO	-0.47	1.21	-2.79329	0.0160868	0.530616
ENSG00000163701.19	IL17RE	-0.47	0.4	-1.50804	0.157113	0.690023
ENSG00000179859.9	RNF227	-0.47	0.87	-2.6536	0.0208586	0.54196
ENSG00000181625.17	SLX1B	-0.47	3.78	-3.14149	0.00839741	0.469566
ENSG00000183134.5	PTGDR2	-0.47	-3.89	-0.474713	0.643415	0.919494
ENSG00000185615.15	PDIA2	-0.47	-2.05	-0.862655	0.405042	0.83884
ENSG00000214226.9	C17orf67	-0.47	0.66	-2.42028	0.0320827	0.563511
ENSG00000248713.1	C4orf54	-0.47	-3.88	-0.44832	0.661816	0.925289
ENSG00000102452.17	NALCN	-0.46	0.09	-1.4629	0.168891	0.701043
ENSG00000102886.15	GDPD3	-0.46	-1.4	-1.06356	0.308221	0.789882
ENSG00000105974.12	CAV1	-0.46	3.2	-3.88273	0.00213092	0.38402
ENSG00000135747.11	ZNF670-ZNF695	-0.46	0.34	-1.66332	0.121823	0.667719
ENSG00000135835.12	KIAA1614	-0.46	1.28	-2.75937	0.0171356	0.533709
ENSG00000141431.12	ASXL3	-0.46	-2.29	-0.825426	0.425049	0.848822
ENSG00000146856.14	AGBL3	-0.46	-0.05	-1.27481	0.226228	0.750627
ENSG00000160307.10	S100B	-0.46	-2.12	-0.783316	0.44845	0.857285
ENSG00000160318.6	CLDND2	-0.46	-0.66	-1.34904	0.201941	0.736651
ENSG00000168056.16	LTBP3	-0.46	2.27	-2.95256	0.0119511	0.497156
ENSG00000177103.14	DSCAML1	-0.46	-2.24	-0.801989	0.437973	0.852577
ENSG00000180209.11	MYLPF	-0.46	-2	-1.06472	0.307716	0.789882
ENSG00000184163.3	C1QTNF12	-0.46	-0.71	-1.33592	0.206071	0.739839
ENSG00000185686.18	PRAME	-0.46	-1.61	-1.18801	0.257547	0.765577
ENSG00000187688.15	TRPV2	-0.46	1.55	-2.50935	0.0272371	0.554808
ENSG00000188984.12	AADACL3	-0.46	0.22	-1.56931	0.142253	0.681147
ENSG00000197261.11	C6orf141	-0.46	0.98	-1.91115	0.0798725	0.632119
ENSG00000249992.1	TMEM158	-0.46	3.01	-3.33891	0.00581106	0.454727
ENSG00000261210.7	CLEC19A	-0.46	-3.1	-0.700942	0.496552	0.874972
ENSG00000002745.13	WNT16	-0.45	-1.24	-0.690962	0.502584	0.877691
ENSG00000006534.16	ALDH3B1	-0.45	-1.94	-0.78419	0.447956	0.857285
ENSG00000023839.12	ABCC2	-0.45	-0.76	-1.11351	0.287046	0.784401
ENSG00000100298.15	APOBEC3H	-0.45	-1.49	-0.82184	0.42701	0.848822
ENSG00000111432.4	FZD10	-0.45	-1.38	-0.813246	0.431734	0.8498
ENSG00000139155.8	SLCO1C1	-0.45	-3.21	-0.717078	0.48689	0.872752
ENSG00000159733.13	ZFYVE28	-0.45	2.16	-3.31799	0.00604194	0.454727
ENSG00000160781.17	PAQR6	-0.45	1.19	-2.82718	0.0151019	0.524313
ENSG00000176681.14	LRRC37A	-0.45	0.85	-1.28678	0.222161	0.748277
ENSG00000184659.5	FOXD4L4	-0.45	-2.97	-0.474904	0.643282	0.919494
ENSG00000184916.9	JAG2	-0.45	2.67	-3.48197	0.00445461	0.452153
ENSG00000187775.16	DNAH17	-0.45	0.99	-2.10839	0.0564285	0.605038
ENSG00000187942.11	LDLRAD2	-0.45	-0.44	-1.40562	0.184902	0.718402
ENSG00000197558.11	SSPO	-0.45	-1.63	-0.830572	0.422245	0.848669
ENSG00000258539.1	AC068896.1	-0.45	-1.07	-0.663303	0.51953	0.884029
ENSG00000271698.1	AC233992.2	-0.45	-2.16	-0.753093	0.465744	0.862338
ENSG00000025708.14	TYMP	-0.44	-1.45	-0.951784	0.359767	0.815207
ENSG00000099377.14	HSD3B7	-0.44	1.64	-2.34952	0.0365156	0.568375
ENSG00000123146.20	ADGRE5	-0.44	0.48	-1.47148	0.166597	0.698184
ENSG00000123342.16	MMP19	-0.44	-0.55	-1.43554	0.176389	0.710032
ENSG00000124215.16	CDH26	-0.44	0.52	-1.87704	0.0847395	0.642449
ENSG00000124343.13	XG	-0.44	-0.63	-1.19089	0.256455	0.764643
ENSG00000131650.14	KREMEN2	-0.44	2.68	-2.70727	0.0188796	0.53766
ENSG00000133661.16	SFTPD	-0.44	-2.73	-0.638471	0.535023	0.888757
ENSG00000136110.13	CNMD	-0.44	5.9	-6.62543	2.30746e-05	0.0398473
ENSG00000143365.19	RORC	-0.44	-0.71	-1.44305	0.174301	0.707678
ENSG00000152430.17	BOLL	-0.44	-4.19	-0.402717	0.694156	0.933658
ENSG00000166246.14	C16orf71	-0.44	-1.72	-1.01832	0.328385	0.801596
ENSG00000167992.13	VWCE	-0.44	2.06	-2.84637	0.0145711	0.523858
ENSG00000168026.18	TTC21A	-0.44	0.01	-1.45826	0.170143	0.70152
ENSG00000174514.13	MFSD4A	-0.44	-1.08	-1.07124	0.30489	0.789372
ENSG00000178199.13	ZC3H12D	-0.44	-2.11	-0.761624	0.46082	0.862312
ENSG00000204262.14	COL5A2	-0.44	4.66	-5.79257	8.18026e-05	0.0977982
ENSG00000204677.12	FAM153CP	-0.44	1.53	-2.26318	0.0427205	0.584474
ENSG00000258102.4	MAP1LC3B2	-0.44	-0.21	-0.939613	0.365731	0.816842
ENSG00000260428.3	SCX	-0.44	0.05	-1.11653	0.285801	0.784401
ENSG00000267368.1	UPK3BL1	-0.44	3.33	-3.07804	0.00945385	0.48477
ENSG00000269955.2	FMC1-LUC7L2	-0.44	3.63	-1.75611	0.104235	0.656661
ENSG00000076344.16	RGS11	-0.43	-0.54	-1.40703	0.184495	0.718111
ENSG00000095932.6	SMIM24	-0.43	-0.24	-1.38001	0.192461	0.726407
ENSG00000106018.14	VIPR2	-0.43	0.93	-2.28185	0.041299	0.583823
ENSG00000108001.13	EBF3	-0.43	-1.38	-1.14436	0.27453	0.774118
ENSG00000130675.15	MNX1	-0.43	-3.72	-0.445637	0.663701	0.92577
ENSG00000135407.10	AVIL	-0.43	-2.92	-0.601053	0.558857	0.896504
ENSG00000153165.18	RGPD3	-0.43	-0.79	-0.786923	0.446414	0.856667
ENSG00000156966.7	B3GNT7	-0.43	6.87	-5.98193	6.0835e-05	0.0926543
ENSG00000162399.9	BSND	-0.43	-3.02	-0.457194	0.655603	0.923351
ENSG00000184344.4	GDF3	-0.43	2.37	-2.99303	0.0110811	0.497156
ENSG00000187550.8	SBK2	-0.43	-0.9	-1.06307	0.308434	0.789882
ENSG00000189292.16	ALKAL2	-0.43	0.63	-1.69524	0.115496	0.664809
ENSG00000204347.4	BTBD17	-0.43	2.38	-3.26538	0.00666423	0.454727
ENSG00000246922.8	UBAP1L	-0.43	-0.31	-1.45388	0.171332	0.702941
ENSG00000028277.21	POU2F2	-0.42	0.92	-1.97663	0.0712419	0.62729
ENSG00000079739.17	PGM1	-0.42	6.63	-7.67034	5.36717e-06	0.0370495
ENSG00000102048.15	ASB9	-0.42	-1.82	-0.790499	0.444401	0.855023
ENSG00000106327.13	TFR2	-0.42	1.63	-2.66221	0.020528	0.54196
ENSG00000108840.15	HDAC5	-0.42	6.03	-6.73172	1.97662e-05	0.0398473
ENSG00000112319.19	EYA4	-0.42	-1.8	-0.884855	0.393418	0.833152
ENSG00000116329.11	OPRD1	-0.42	2.65	-3.30357	0.00620635	0.454727
ENSG00000116985.12	BMP8B	-0.42	0.69	-1.84986	0.088808	0.646186
ENSG00000119946.11	CNNM1	-0.42	-0.02	-1.35076	0.201405	0.735851
ENSG00000124313.16	IQSEC2	-0.42	2.97	-3.33727	0.00582884	0.454727
ENSG00000139173.10	TMEM117	-0.42	1.14	-1.77964	0.100152	0.653467
ENSG00000139220.16	PPFIA2	-0.42	0.15	-1.53632	0.150097	0.686525
ENSG00000149295.14	DRD2	-0.42	-3.15	-0.705484	0.49382	0.874384
ENSG00000152763.17	WDR78	-0.42	-0.71	-1.12361	0.282901	0.782218
ENSG00000154930.15	ACSS1	-0.42	1.89	-1.82425	0.0928031	0.649586
ENSG00000161395.14	PGAP3	-0.42	3.45	-4.14434	0.0013271	0.327392
ENSG00000161652.12	IZUMO2	-0.42	-1.32	-0.752853	0.465883	0.862338
ENSG00000165215.6	CLDN3	-0.42	2.91	-3.00539	0.0108281	0.497156
ENSG00000167711.13	SERPINF2	-0.42	1.39	-2.35777	0.0359697	0.568375
ENSG00000178809.11	TRIM73	-0.42	-1.46	-0.793796	0.44255	0.854211
ENSG00000182324.6	KCNJ14	-0.42	-0.57	-1.22116	0.245206	0.759971
ENSG00000186603.5	HPDL	-0.42	2.19	-2.51144	0.0271321	0.554123
ENSG00000196361.10	ELAVL3	-0.42	-1.7	-1.02872	0.323668	0.798493
ENSG00000218891.5	ZNF579	-0.42	3.5	-4.10141	0.00143364	0.327672
ENSG00000099338.23	CATSPERG	-0.41	-0.99	-0.991921	0.34059	0.807384
ENSG00000122012.14	SV2C	-0.41	-1.75	-0.828504	0.42337	0.848822
ENSG00000124920.13	MYRF	-0.41	1.45	-1.47389	0.165956	0.697756
ENSG00000126243.8	LRFN3	-0.41	2.52	-3.07016	0.00959403	0.48477
ENSG00000130433.7	CACNG6	-0.41	0.43	-1.48578	0.16283	0.695685
ENSG00000132881.12	CPLANE2	-0.41	0.95	-1.62036	0.130817	0.678464
ENSG00000133937.4	GSC	-0.41	-2.73	-0.456	0.656437	0.923351
ENSG00000136542.9	GALNT5	-0.41	-1.69	-0.703382	0.495083	0.874683
ENSG00000139722.7	VPS37B	-0.41	0.66	-1.95263	0.0743006	0.628855
ENSG00000140955.10	ADAD2	-0.41	-0.48	-1.42893	0.17824	0.711586
ENSG00000141522.12	ARHGDIA	-0.41	5.46	-1.59133	0.137217	0.679457
ENSG00000145287.10	PLAC8	-0.41	-1.2	-0.868973	0.401711	0.838659
ENSG00000146216.13	TTBK1	-0.41	0.42	-1.46241	0.169024	0.701043
ENSG00000149922.10	TBX6	-0.41	0.6	-1.70261	0.114078	0.664809
ENSG00000152977.10	ZIC1	-0.41	-2.67	-0.516278	0.614931	0.912969
ENSG00000163126.15	ANKRD23	-0.41	0.09	-1.28227	0.223686	0.749969
ENSG00000165462.5	PHOX2A	-0.41	-2.76	-0.455594	0.656721	0.923381
ENSG00000165617.14	DACT1	-0.41	5.87	-7.05913	1.23865e-05	0.0385022
ENSG00000175894.18	TSPEAR	-0.41	-1.92	-0.804611	0.436514	0.851978
ENSG00000180914.10	OXTR	-0.41	2.1	-2.51818	0.0267972	0.554123
ENSG00000184588.18	PDE4B	-0.41	4.87	-4.61448	0.000577786	0.242701
ENSG00000187140.5	FOXD3	-0.41	3.77	-3.97466	0.00180282	0.361497
ENSG00000196431.4	CRYBA4	-0.41	-0.63	-0.889294	0.391122	0.83174
ENSG00000206579.8	XKR4	-0.41	0.55	-1.7451	0.106197	0.659337
ENSG00000253598.1	SLC10A5	-0.41	-1.71	-0.947353	0.36193	0.816003
ENSG00000261739.2	GOLGA8S	-0.41	-2.05	-0.676695	0.511284	0.880235
ENSG00000095627.9	TDRD1	-0.4	-0.93	-0.942834	0.364146	0.81644
ENSG00000117154.12	IGSF21	-0.4	4.43	-3.37109	0.00547333	0.454727
ENSG00000120055.7	C10orf95	-0.4	-2.59	-0.739299	0.473775	0.866087
ENSG00000123810.8	B9D2	-0.4	1.39	-1.92621	0.0778065	0.628855
ENSG00000132357.14	CARD6	-0.4	-1.1	-0.994099	0.339571	0.807384
ENSG00000143450.16	OAZ3	-0.4	-1.6	-0.821214	0.427353	0.848822
ENSG00000152380.10	FAM151B	-0.4	-1.87	-0.956018	0.357709	0.815091
ENSG00000156097.12	GPR61	-0.4	-1.46	-0.869446	0.401462	0.838504
ENSG00000156500.15	FAM122C	-0.4	0.88	-1.55299	0.146087	0.681605
ENSG00000159674.12	SPON2	-0.4	-0.18	-0.978628	0.346858	0.810414
ENSG00000162009.8	SSTR5	-0.4	-2.44	-0.853153	0.410087	0.841188
ENSG00000165443.12	PHYHIPL	-0.4	-2.19	-0.634933	0.537252	0.889809
ENSG00000175602.3	CCDC85B	-0.4	4.31	-2.43503	0.0312267	0.563106
ENSG00000176381.6	PRR18	-0.4	-2.77	-0.580696	0.572065	0.900266
ENSG00000188124.3	OR2AG2	-0.4	-2.26	-0.60719	0.554909	0.896076
ENSG00000189433.7	GJB4	-0.4	-2.61	-0.664564	0.51875	0.884029
ENSG00000197191.5	CYSRT1	-0.4	0.59	-1.69848	0.114871	0.664809
ENSG00000198712.1	MT-CO2	-0.4	6.4	-1.51581	0.155158	0.689292
ENSG00000243566.6	UPK3B	-0.4	-1.64	-0.820509	0.427739	0.848822
ENSG00000244588.5	RAD21L1	-0.4	-2.65	-0.499644	0.626256	0.915089
ENSG00000072657.8	TRHDE	-0.39	2.02	-2.49446	0.0279945	0.557271
ENSG00000078579.9	FGF20	-0.39	-0.97	-1.03749	0.319726	0.79545
ENSG00000100678.18	SLC8A3	-0.39	-0.37	-0.976625	0.34781	0.810952
ENSG00000102524.11	TNFSF13B	-0.39	-2.65	-0.58648	0.568295	0.898718
ENSG00000102934.10	PLLP	-0.39	2.31	-2.5292	0.0262582	0.553799
ENSG00000103226.18	NOMO3	-0.39	3.31	-2.4595	0.0298545	0.559599
ENSG00000105251.10	SHD	-0.39	-0.45	-1.32262	0.210329	0.742713
ENSG00000108839.12	ALOX12	-0.39	1.33	-1.86109	0.0871055	0.645788
ENSG00000116983.13	HPCAL4	-0.39	1.69	-2.16453	0.051037	0.605014
ENSG00000129988.6	LBP	-0.39	-2.03	-0.72778	0.480546	0.868783
ENSG00000131187.9	F12	-0.39	2.09	-2.85456	0.01435	0.523858
ENSG00000136842.14	TMOD1	-0.39	0.75	-1.67999	0.118481	0.664809
ENSG00000161558.11	TMEM143	-0.39	3.03	-2.77737	0.016571	0.531022
ENSG00000165188.13	RNF183	-0.39	-3.59	-0.448814	0.66147	0.925261
ENSG00000167971.15	CASKIN1	-0.39	2.21	-2.19711	0.0481344	0.59268
ENSG00000169594.13	BNC1	-0.39	-0.88	-1.01354	0.330573	0.802075
ENSG00000170390.16	DCLK2	-0.39	-2.52	-0.558025	0.586968	0.904556
ENSG00000172578.12	KLHL6	-0.39	-2.14	-0.729343	0.479624	0.868396
ENSG00000173621.9	LRFN4	-0.39	5.28	-4.10668	0.00142009	0.327672
ENSG00000176884.15	GRIN1	-0.39	0.17	-1.36265	0.197729	0.730245
ENSG00000197355.11	UAP1L1	-0.39	2.73	-3.31565	0.0060683	0.454727
ENSG00000198822.10	GRM3	-0.39	1.55	-2.43291	0.0313482	0.563106
ENSG00000213648.10	SULT1A4	-0.39	1.81	-1.4613	0.169321	0.701043
ENSG00000225950.8	NTF4	-0.39	0.5	-1.86128	0.0870775	0.645788
ENSG00000230510.6	PPP5D1	-0.39	-1.42	-0.682145	0.50795	0.878382
ENSG00000259529.2	AL136295.5	-0.39	2.24	-1.8719	0.085495	0.643781
ENSG00000262655.4	SPON1	-0.39	1.85	-2.11986	0.055285	0.605038
ENSG00000283486.2	FAM95C	-0.39	-0.91	-1.04295	0.317292	0.794249
ENSG00000004660.14	CAMKK1	-0.38	2.71	-3.27566	0.00653771	0.454727
ENSG00000068976.14	PYGM	-0.38	2.89	-3.13395	0.00851653	0.469566
ENSG00000086967.10	MYBPC2	-0.38	1.7	-2.15412	0.0519986	0.605014
ENSG00000100031.19	GGT1	-0.38	3.46	-2.46343	0.0296395	0.559599
ENSG00000112041.13	TULP1	-0.38	0.1	-1.2089	0.249714	0.763205
ENSG00000116299.17	KIAA1324	-0.38	1.54	-2.42666	0.0317097	0.563106
ENSG00000129355.6	CDKN2D	-0.38	-0.17	-1.30668	0.215525	0.745942
ENSG00000131061.14	ZNF341	-0.38	2.64	-3.19238	0.00763635	0.467331
ENSG00000134007.4	ADAM20	-0.38	-2.27	-0.619614	0.546962	0.894266
ENSG00000134864.10	GGACT	-0.38	0.34	-1.30028	0.217643	0.746879
ENSG00000140519.14	RHCG	-0.38	-1.37	-0.991121	0.340965	0.807384
ENSG00000153246.13	PLA2R1	-0.38	1.05	-2.1465	0.052713	0.605014
ENSG00000155719.17	OTOA	-0.38	-2.05	-0.704315	0.494522	0.874384
ENSG00000158747.14	NBL1	-0.38	2.65	-3.26224	0.0067033	0.454727
ENSG00000160226.16	CFAP410	-0.38	1.94	-2.78446	0.0163534	0.530616
ENSG00000163492.15	CCDC141	-0.38	4.89	-3.88851	0.0021086	0.38402
ENSG00000167195.7	GOLGA6C	-0.38	0.18	-0.842877	0.41559	0.844351
ENSG00000167646.13	DNAAF3	-0.38	2.06	-2.73786	0.0178357	0.534107
ENSG00000182179.13	UBA7	-0.38	-0.99	-0.918661	0.376159	0.822607
ENSG00000196154.12	S100A4	-0.38	3.28	-2.92223	0.0126475	0.506617
ENSG00000205744.10	DENND1C	-0.38	1.57	-2.10151	0.0571247	0.605106
ENSG00000233232.7	NPIPB7	-0.38	-1.49	-0.702363	0.495696	0.874972
ENSG00000248746.6	ACTN3	-0.38	1.88	-2.05236	0.0623379	0.613728
ENSG00000261587.2	TMEM249	-0.38	0.04	-1.32042	0.21104	0.743165
ENSG00000269058.5	CALR3	-0.38	-2.01	-0.751884	0.466444	0.862338
ENSG00000283900.1	TPTEP2-CSNK1E	-0.38	-0.32	-0.793694	0.442607	0.854215
ENSG00000026025.16	VIM	-0.37	5.44	-5.36887	0.00016161	0.139427
ENSG00000053747.16	LAMA3	-0.37	0.28	-1.07684	0.302478	0.788224
ENSG00000084636.18	COL16A1	-0.37	2.93	-3.42349	0.00496534	0.452521
ENSG00000099250.18	NRP1	-0.37	1.6	-2.06781	0.0606527	0.613728
ENSG00000100427.15	MLC1	-0.37	-3.2	-0.435938	0.67053	0.927735
ENSG00000101282.9	RSPO4	-0.37	0.16	-1.24364	0.237105	0.753751
ENSG00000101489.20	CELF4	-0.37	0.97	-1.63181	0.128365	0.678222
ENSG00000129244.9	ATP1B2	-0.37	1.39	-1.69282	0.115966	0.664809
ENSG00000134627.12	PIWIL4	-0.37	-1.73	-0.688894	0.50384	0.87788
ENSG00000136928.7	GABBR2	-0.37	-0.04	-1.48002	0.16434	0.695945
ENSG00000147144.13	CCDC120	-0.37	1.34	-1.9152	0.0793128	0.630849
ENSG00000152128.13	TMEM163	-0.37	0.7	-1.77178	0.1015	0.654572
ENSG00000154146.13	NRGN	-0.37	-1.85	-0.591296	0.565167	0.897588
ENSG00000158106.14	RHPN1	-0.37	4.09	-2.95259	0.0119506	0.497156
ENSG00000162004.17	CCDC78	-0.37	2.29	-2.19695	0.0481476	0.59268
ENSG00000164920.9	OSR2	-0.37	-2.62	-0.558781	0.586468	0.904556
ENSG00000168509.20	HJV	-0.37	-1.65	-0.852892	0.410226	0.841188
ENSG00000175084.11	DES	-0.37	1.01	-2.12129	0.0551444	0.605038
ENSG00000183111.12	ARHGEF37	-0.37	-1.03	-0.77168	0.455059	0.86033
ENSG00000203950.6	RTL8A	-0.37	2.5	-2.64632	0.0211422	0.54196
ENSG00000204965.9	PCDHA5	-0.37	-0.84	-1.21161	0.24871	0.762417
ENSG00000214265.11	AC124312.1	-0.37	-0.42	-1.07888	0.301603	0.787685
ENSG00000223658.8	C1GALT1C1L	-0.37	-1.57	-0.589405	0.566394	0.898113
ENSG00000242028.6	HYPK	-0.37	2.36	-1.26773	0.228664	0.752307
ENSG00000273173.5	SNURF	-0.37	2.87	-2.63339	0.0216551	0.54196
ENSG00000282034.1	AC106886.5	-0.37	2.08	-0.682281	0.507867	0.878382
ENSG00000075461.6	CACNG4	-0.36	0.94	-1.57315	0.141365	0.680785
ENSG00000083454.22	P2RX5	-0.36	3.57	-3.32	0.00601929	0.454727
ENSG00000093217.10	XYLB	-0.36	0.94	-1.71895	0.110987	0.664245
ENSG00000102287.19	GABRE	-0.36	1.59	-2.02152	0.0658309	0.619657
ENSG00000116783.15	TNNI3K	-0.36	-2.34	-0.434481	0.671559	0.927932
ENSG00000116882.14	HAO2	-0.36	-1.54	-0.686608	0.50523	0.878088
ENSG00000126460.11	PRRG2	-0.36	1.51	-1.92656	0.0777597	0.628855
ENSG00000129991.13	TNNI3	-0.36	0.78	-1.78039	0.100024	0.653467
ENSG00000136235.16	GPNMB	-0.36	0.36	-1.27736	0.225357	0.750627
ENSG00000138271.5	GPR87	-0.36	-2.22	-0.692068	0.501914	0.877265
ENSG00000139625.13	MAP3K12	-0.36	4.18	-5.10007	0.00025219	0.163314
ENSG00000140836.17	ZFHX3	-0.36	-0.67	-0.964192	0.353759	0.814355
ENSG00000154478.3	GPR26	-0.36	-2	-0.450127	0.660549	0.924841
ENSG00000155657.26	TTN	-0.36	5.31	-1.88205	0.0840086	0.640973
ENSG00000160678.11	S100A1	-0.36	-2.31	-0.579283	0.572988	0.900898
ENSG00000161653.10	NAGS	-0.36	2.8	-2.46529	0.0295382	0.55894
ENSG00000162460.7	TMEM82	-0.36	-2.36	-0.395708	0.699184	0.935149
ENSG00000164078.13	MST1R	-0.36	1.26	-2.00529	0.0677419	0.619871
ENSG00000164398.14	ACSL6	-0.36	2.11	-2.39635	0.0335206	0.563511
ENSG00000168421.13	RHOH	-0.36	3.54	-2.84933	0.0144908	0.523858
ENSG00000168993.15	CPLX1	-0.36	-1.13	-0.879212	0.396351	0.835021
ENSG00000171132.14	PRKCE	-0.36	1.07	-1.61496	0.131986	0.678464
ENSG00000174137.12	FAM53A	-0.36	1.39	-2.28905	0.0407626	0.580158
ENSG00000175592.8	FOSL1	-0.36	2.2	-1.3544	0.200275	0.734416
ENSG00000182070.5	OR52A1	-0.36	3.06	-2.55066	0.0252381	0.552758
ENSG00000182389.19	CACNB4	-0.36	2.69	-2.82782	0.0150838	0.524313
ENSG00000188897.9	AC099489.1	-0.36	0.42	-1.08019	0.301044	0.78702
ENSG00000197766.7	CFD	-0.36	-0.56	-1.05489	0.312011	0.791492
ENSG00000198899.2	MT-ATP6	-0.36	3.96	-1.51889	0.154387	0.689292
ENSG00000213903.9	LTB4R	-0.36	1.76	-2.07656	0.0597174	0.612995
ENSG00000229183.8	PGA4	-0.36	-3.08	-0.392334	0.70161	0.935298
ENSG00000256188.3	TAS2R30	-0.36	-0.92	-0.963584	0.354051	0.814355
ENSG00000259399.1	TGIF2-RAB5IF	-0.36	0.64	-1.08648	0.298364	0.786481
ENSG00000262576.3	PCDHGA4	-0.36	-0.21	-1.06784	0.306363	0.789549
ENSG00000269404.7	SPIB	-0.36	2.47	-2.26888	0.0422818	0.584125
ENSG00000271810.5	AL603832.3	-0.36	-3.28	-0.397373	0.697989	0.934953
ENSG00000283632.2	EXOC3L2	-0.36	1	-1.91559	0.0792584	0.630849
ENSG00000047617.15	ANO2	-0.35	1.23	-1.62378	0.130079	0.678464
ENSG00000067842.17	ATP2B3	-0.35	-1.39	-0.835163	0.419754	0.84692
ENSG00000072818.12	ACAP1	-0.35	5.03	-5.64826	0.000102861	0.114191
ENSG00000099840.13	IZUMO4	-0.35	-1.49	-0.833341	0.420741	0.847829
ENSG00000099866.15	MADCAM1	-0.35	-1.21	-0.752111	0.466313	0.862338
ENSG00000101463.6	SYNDIG1	-0.35	1.76	-2.14756	0.0526129	0.605014
ENSG00000105270.15	CLIP3	-0.35	0.81	-1.3662	0.196643	0.730245
ENSG00000107331.17	ABCA2	-0.35	3.76	-3.03447	0.0102556	0.495493
ENSG00000116544.12	DLGAP3	-0.35	2.8	-1.99203	0.0693416	0.622006
ENSG00000120693.13	SMAD9	-0.35	0.5	-1.64741	0.125087	0.672502
ENSG00000125534.10	PPDPF	-0.35	3.46	-1.8086	0.0953242	0.649586
ENSG00000125965.9	GDF5	-0.35	-3.46	-0.329075	0.747705	0.945742
ENSG00000137727.12	ARHGAP20	-0.35	-0.72	-0.875715	0.398176	0.836856
ENSG00000140511.11	HAPLN3	-0.35	5.79	-5.35911	0.000164211	0.139427
ENSG00000145920.15	CPLX2	-0.35	-0.35	-1.17194	0.263701	0.76944
ENSG00000148357.16	HMCN2	-0.35	2.87	-3.5211	0.00414299	0.452153
ENSG00000166816.14	LDHD	-0.35	2.21	-2.63728	0.0214995	0.54196
ENSG00000168356.12	SCN11A	-0.35	-1.3	-0.945797	0.362692	0.816289
ENSG00000173269.14	MMRN2	-0.35	1.42	-2.13874	0.0534507	0.605014
ENSG00000183317.17	EPHA10	-0.35	0.13	-1.37088	0.195217	0.728819
ENSG00000186197.14	EDARADD	-0.35	3.05	-3.1425	0.0083816	0.469566
ENSG00000196872.12	KIAA1211L	-0.35	-0.69	-0.875497	0.39829	0.836856
ENSG00000197046.11	SIGLEC15	-0.35	-2.9	-0.529321	0.606124	0.910507
ENSG00000198216.12	CACNA1E	-0.35	-0.05	-1.12297	0.283161	0.782586
ENSG00000204352.3	C9orf129	-0.35	1.46	-1.4865	0.162644	0.695685
ENSG00000206140.11	TMEM191C	-0.35	0.07	-1.10542	0.290399	0.785483
ENSG00000216937.13	CCDC7	-0.35	1.07	-1.39018	0.189429	0.725328
ENSG00000221995.5	TIAF1	-0.35	0.03	-1.38734	0.190271	0.726407
ENSG00000248643.5	RBM14-RBM4	-0.35	2.12	-1.64585	0.125412	0.673052
ENSG00000253485.2	PCDHGA5	-0.35	-0.39	-0.955901	0.357765	0.815091
ENSG00000254536.2	AL360181.3	-0.35	0.77	-1.53375	0.150722	0.686854
ENSG00000269313.5	MAGIX	-0.35	-0.92	-0.627696	0.541827	0.892955
ENSG00000274512.5	TBC1D3L	-0.35	2.09	-2.61965	0.0222137	0.54196
ENSG00000277203.1	F8A1	-0.35	2.69	-1.98651	0.0700173	0.624566
ENSG00000072163.19	LIMS2	-0.34	-1.27	-0.89063	0.390432	0.83136
ENSG00000087085.15	ACHE	-0.34	1.08	-1.28731	0.221981	0.748277
ENSG00000103184.12	SEC14L5	-0.34	2.87	-3.34085	0.00579007	0.454727
ENSG00000108515.17	ENO3	-0.34	3.51	-3.58889	0.00365478	0.439226
ENSG00000121057.13	AKAP1	-0.34	6.17	-3.67465	0.00312008	0.407498
ENSG00000130876.11	SLC7A10	-0.34	1.27	-2.0792	0.059438	0.611428
ENSG00000131188.12	PRR7	-0.34	1.34	-1.4135	0.182629	0.71678
ENSG00000132329.11	RAMP1	-0.34	-0.97	-0.909587	0.38074	0.82574
ENSG00000133110.15	POSTN	-0.34	-0.72	-0.986304	0.343229	0.807565
ENSG00000137225.13	CAPN11	-0.34	1.47	-1.77964	0.100152	0.653467
ENSG00000143412.10	ANXA9	-0.34	-0.03	-0.94538	0.362897	0.816289
ENSG00000157680.15	DGKI	-0.34	-0.31	-0.909298	0.380886	0.82574
ENSG00000162650.16	ATXN7L2	-0.34	2.76	-2.14566	0.0527922	0.605014
ENSG00000166165.13	CKB	-0.34	7.23	-3.76692	0.00263351	0.393558
ENSG00000166436.16	TRIM66	-0.34	0.94	-1.56924	0.142271	0.681147
ENSG00000167476.10	JSRP1	-0.34	-1.99	-0.68731	0.504803	0.87801
ENSG00000176410.7	DNAJC30	-0.34	2.02	-1.81638	0.0940637	0.649586
ENSG00000183145.9	RIPPLY3	-0.34	0.52	-1.512	0.156113	0.689292
ENSG00000185614.5	INKA1	-0.34	1.16	-1.57298	0.141404	0.680785
ENSG00000188368.9	PRR19	-0.34	0.94	-1.86144	0.0870533	0.645788
ENSG00000188916.9	INSYN2A	-0.34	-1.34	-0.929138	0.370919	0.819682
ENSG00000197140.15	ADAM32	-0.34	-2.17	-0.48848	0.633912	0.91666
ENSG00000204618.8	RNF39	-0.34	1.16	-1.4743	0.165847	0.697756
ENSG00000223953.6	C1QTNF5	-0.34	0.5	-1.52782	0.152176	0.687643
ENSG00000276644.5	DACH1	-0.34	-1.34	-0.7058	0.493631	0.874384
ENSG00000284713.1	SMIM38	-0.34	-2.66	-0.473232	0.644441	0.920494
ENSG00000004948.15	CALCR	-0.33	1.12	-1.58516	0.138614	0.679457
ENSG00000041982.16	TNC	-0.33	3.14	-2.41784	0.0322267	0.563511
ENSG00000068615.18	REEP1	-0.33	0.84	-1.47911	0.164577	0.695945
ENSG00000092758.18	COL9A3	-0.33	5.22	-3.97118	0.00181423	0.361497
ENSG00000101230.6	ISM1	-0.33	-0.14	-1.37963	0.192576	0.726407
ENSG00000101443.18	WFDC2	-0.33	3.63	-2.51299	0.0270551	0.554123
ENSG00000106211.9	HSPB1	-0.33	6	-2.78321	0.0163915	0.530743
ENSG00000109610.6	SOD3	-0.33	-0.57	-0.849383	0.4121	0.84211
ENSG00000115884.11	SDC1	-0.33	5.85	-3.63589	0.00335107	0.420018
ENSG00000123405.14	NFE2	-0.33	0.12	-1.16091	0.267991	0.771459
ENSG00000125414.19	MYH2	-0.33	1.56	-1.99781	0.0686397	0.622006
ENSG00000137766.17	UNC13C	-0.33	-3.09	-0.528044	0.606984	0.910642
ENSG00000140961.13	OSGIN1	-0.33	-2.28	-0.496672	0.62829	0.915627
ENSG00000145861.8	C1QTNF2	-0.33	-0.1	-1.03118	0.322556	0.79764
ENSG00000148948.8	LRRC4C	-0.33	0.09	-1.04659	0.315676	0.793632
ENSG00000161921.15	CXCL16	-0.33	0.81	-1.53792	0.149708	0.685955
ENSG00000167644.12	C19orf33	-0.33	2.1	-1.93263	0.0769413	0.628855
ENSG00000167755.15	KLK6	-0.33	-1.23	-0.761109	0.461117	0.862312
ENSG00000174871.11	CNIH2	-0.33	2.06	-2.33812	0.0372821	0.568393
ENSG00000179546.4	HTR1D	-0.33	1.23	-1.63538	0.127607	0.677116
ENSG00000185052.11	SLC24A3	-0.33	3.02	-2.81889	0.015337	0.525487
ENSG00000185818.7	NAT8L	-0.33	4.21	-1.90847	0.0802457	0.633407
ENSG00000188152.12	NUTM2G	-0.33	-0.54	-0.864666	0.403979	0.83884
ENSG00000196415.10	PRTN3	-0.33	-2.13	-0.596563	0.561756	0.897061
ENSG00000197385.5	ZNF860	-0.33	3.59	-3.48168	0.00445705	0.452153
ENSG00000198804.2	MT-CO1	-0.33	9.24	-1.5869	0.138217	0.679457
ENSG00000206075.14	SERPINB5	-0.33	-2.17	-0.481314	0.63885	0.918672
ENSG00000233024.7	NPIPA9	-0.33	3.28	-2.5402	0.0257302	0.552758
ENSG00000239697.11	TNFSF12	-0.33	1.21	-1.9032	0.0809837	0.634313
ENSG00000271079.1	CTAGE15	-0.33	0.28	-1.1467	0.273599	0.774118
ENSG00000276410.3	HIST1H2BB	-0.33	2.13	-1.34775	0.202344	0.736717
ENSG00000039139.9	DNAH5	-0.32	-0.78	-0.988987	0.341966	0.807384
ENSG00000049283.18	EPN3	-0.32	0.89	-1.25153	0.234315	0.753012
ENSG00000072071.16	ADGRL1	-0.32	6.45	-2.91471	0.0128264	0.509244
ENSG00000091592.16	NLRP1	-0.32	0.31	-1.16608	0.265972	0.769626
ENSG00000091664.8	SLC17A6	-0.32	-0.43	-0.91725	0.376869	0.823498
ENSG00000099904.15	ZDHHC8	-0.32	4.05	-1.67338	0.119796	0.664809
ENSG00000100156.10	SLC16A8	-0.32	-2.7	-0.527511	0.607343	0.910642
ENSG00000115257.15	PCSK4	-0.32	1.58	-1.74493	0.106227	0.659337
ENSG00000126603.8	GLIS2	-0.32	1.68	-1.36672	0.196483	0.730245
ENSG00000132517.15	SLC52A1	-0.32	-0.13	-1.08967	0.297008	0.786481
ENSG00000134470.21	IL15RA	-0.32	0.61	-1.37429	0.194184	0.727407
ENSG00000136167.14	LCP1	-0.32	0.96	-1.51694	0.154876	0.689292
ENSG00000145824.12	CXCL14	-0.32	-1.93	-0.620849	0.546176	0.894238
ENSG00000153814.13	JAZF1	-0.32	3.82	-2.7693	0.0168217	0.53234
ENSG00000156049.7	GNA14	-0.32	3.65	-3.83415	0.00232852	0.38402
ENSG00000160284.15	SPATC1L	-0.32	3.99	-2.56674	0.0244993	0.547988
ENSG00000161642.17	ZNF385A	-0.32	0.64	-1.30738	0.215295	0.745942
ENSG00000161940.10	BCL6B	-0.32	3.11	-2.0305	0.0647961	0.618193
ENSG00000163618.18	CADPS	-0.32	3	-2.91094	0.012917	0.509658
ENSG00000163888.4	CAMK2N2	-0.32	1.86	-1.59679	0.135994	0.679457
ENSG00000164683.17	HEY1	-0.32	1.51	-1.71374	0.111964	0.664683
ENSG00000171533.11	MAP6	-0.32	-1.19	-0.740908	0.472833	0.865828
ENSG00000177106.16	EPS8L2	-0.32	4.25	-4.23674	0.00112466	0.31781
ENSG00000181577.16	C6orf223	-0.32	1.32	-2.00584	0.0676766	0.619871
ENSG00000181773.7	GPR3	-0.32	2.41	-1.88655	0.0833557	0.638695
ENSG00000183784.7	C9orf66	-0.32	-2.97	-0.497295	0.627863	0.915627
ENSG00000183828.15	NUDT14	-0.32	3.61	-2.70003	0.0191356	0.53766
ENSG00000183831.6	ANKRD45	-0.32	-0.13	-0.907898	0.381596	0.826107
ENSG00000184261.4	KCNK12	-0.32	3.3	-3.00914	0.0107526	0.497156
ENSG00000196338.12	NLGN3	-0.32	3.98	-2.90178	0.0131398	0.509658
ENSG00000197457.10	STMN3	-0.32	5.83	-4.88672	0.000361587	0.181283
ENSG00000198771.11	RCSD1	-0.32	0.11	-0.861666	0.405565	0.83884
ENSG00000198888.2	MT-ND1	-0.32	3.99	-2.39132	0.0338307	0.563511
ENSG00000214944.9	ARHGEF28	-0.32	0.31	-1.16169	0.267686	0.771268
ENSG00000224982.4	TMEM233	-0.32	-1.57	-0.61445	0.550257	0.894758
ENSG00000250510.8	GPR162	-0.32	2.32	-2.31076	0.0391863	0.575435
ENSG00000257704.3	INAFM1	-0.32	0.17	-1.15726	0.269421	0.772042
ENSG00000260300.5	AC009119.2	-0.32	0.32	-1.27274	0.226938	0.750921
ENSG00000285897.1	AC004687.2	-0.32	-1.74	-0.309159	0.76244	0.949441
ENSG00000004139.14	SARM1	-0.31	2.37	-2.272	0.0420431	0.584125
ENSG00000005238.19	FAM214B	-0.31	2.18	-1.89455	0.0822086	0.636669
ENSG00000040608.14	RTN4R	-0.31	4.11	-3.13238	0.00854142	0.469566
ENSG00000073150.13	PANX2	-0.31	1.3	-1.72512	0.109839	0.663521
ENSG00000100767.16	PAPLN	-0.31	3.12	-2.73972	0.0177741	0.533873
ENSG00000100842.13	EFS	-0.31	4.09	-1.69509	0.115526	0.664809
ENSG00000102879.15	CORO1A	-0.31	2.59	-2.35784	0.0359648	0.568375
ENSG00000103269.13	RHBDL1	-0.31	1.08	-1.2159	0.247133	0.761726
ENSG00000104327.7	CALB1	-0.31	4.77	-4.89476	0.000356672	0.181283
ENSG00000107984.10	DKK1	-0.31	-1.87	-0.559169	0.586211	0.904556
ENSG00000108556.10	CHRNE	-0.31	-0.68	-0.85534	0.408922	0.84065
ENSG00000113494.17	PRLR	-0.31	1.69	-2.22665	0.045638	0.590708
ENSG00000120949.15	TNFRSF8	-0.31	4.66	-3.41018	0.00508968	0.452841
ENSG00000122515.15	ZMIZ2	-0.31	3.61	-1.72936	0.109058	0.663222
ENSG00000129007.14	CALML4	-0.31	2.44	-1.34688	0.202616	0.737029
ENSG00000132016.11	C19orf57	-0.31	0.62	-1.19544	0.25474	0.764484
ENSG00000136040.9	PLXNC1	-0.31	1.49	-1.64759	0.125051	0.672502
ENSG00000138496.16	PARP9	-0.31	1.72	-1.59487	0.136422	0.679457
ENSG00000139910.20	NOVA1	-0.31	1.56	-1.86215	0.086947	0.645643
ENSG00000143994.14	ABHD1	-0.31	-1.13	-0.814032	0.4313	0.8498
ENSG00000150907.9	FOXO1	-0.31	5.75	-3.33804	0.00582045	0.454727
ENSG00000152670.18	DDX4	-0.31	-3.47	-0.399202	0.696676	0.934607
ENSG00000155093.19	PTPRN2	-0.31	2.33	-1.69888	0.114794	0.664809
ENSG00000156463.18	SH3RF2	-0.31	-0.27	-0.898021	0.386633	0.827807
ENSG00000159708.18	LRRC36	-0.31	-2.77	-0.363182	0.722712	0.941461
ENSG00000163508.12	EOMES	-0.31	-0.86	-0.806979	0.4352	0.851088
ENSG00000163576.18	EFHB	-0.31	-0.84	-0.896996	0.387159	0.828248
ENSG00000164061.5	BSN	-0.31	1.8	-1.44496	0.173774	0.706831
ENSG00000164867.11	NOS3	-0.31	1.82	-1.78382	0.0994421	0.653467
ENSG00000165644.10	COMTD1	-0.31	3.57	-2.7663	0.016916	0.53294
ENSG00000167065.13	DUSP18	-0.31	0.68	-0.95019	0.360544	0.815472
ENSG00000167614.13	TTYH1	-0.31	3.45	-3.32462	0.00596777	0.454727
ENSG00000169184.6	MN1	-0.31	1.49	-1.0797	0.301253	0.7873
ENSG00000171056.8	SOX7	-0.31	-0.64	-1.04298	0.317276	0.794249
ENSG00000171126.8	KCNG3	-0.31	2.75	-2.89107	0.0134052	0.512384
ENSG00000172247.4	C1QTNF4	-0.31	-0.09	-0.982918	0.344826	0.808484
ENSG00000172818.10	OVOL1	-0.31	1.9	-1.49808	0.15965	0.693475
ENSG00000175471.19	MCTP1	-0.31	1.67	-1.80943	0.0951896	0.649586
ENSG00000175764.14	TTLL11	-0.31	-1.17	-0.603665	0.557175	0.896504
ENSG00000176387.7	HSD11B2	-0.31	3.87	-2.54182	0.0256535	0.552758
ENSG00000184451.5	CCR10	-0.31	0.62	-1.36432	0.197219	0.730245
ENSG00000184925.12	LCN12	-0.31	-2.42	-0.459123	0.654256	0.922679
ENSG00000185261.14	KIAA0825	-0.31	1.89	-2.02401	0.0655423	0.619622
ENSG00000186834.3	HEXIM1	-0.31	4.54	-1.20009	0.252992	0.764271
ENSG00000189114.7	BLOC1S3	-0.31	1.03	-1.47085	0.166763	0.698184
ENSG00000189410.12	SH2D5	-0.31	4.04	-2.69682	0.01925	0.53766
ENSG00000197479.6	PCDHB11	-0.31	-0.46	-1.06027	0.309653	0.790511
ENSG00000198886.2	MT-ND4	-0.31	5.13	-1.77379	0.101153	0.654377
ENSG00000204305.14	AGER	-0.31	0.66	-1.52972	0.15171	0.687417
ENSG00000204388.7	HSPA1B	-0.31	5.09	-1.724	0.110049	0.663521
ENSG00000205364.4	MT1M	-0.31	-1.45	-0.725079	0.482143	0.869341
ENSG00000213760.10	ATP6V1G2	-0.31	0.72	-1.23334	0.24079	0.756764
ENSG00000233493.3	TMEM238	-0.31	-1.43	-0.727531	0.480693	0.868814
ENSG00000249209.2	AP000311.1	-0.31	-0.25	-0.619989	0.546723	0.894238
ENSG00000258405.10	ZNF578	-0.31	3.49	-2.58141	0.0238433	0.547988
ENSG00000285827.1	AP001267.5	-0.31	1.79	-0.938164	0.366445	0.817115
ENSG00000005020.13	SKAP2	-0.3	2.24	-2.0265	0.0652554	0.618414
ENSG00000019549.13	SNAI2	-0.3	0.13	-1.12574	0.282032	0.780926
ENSG00000026508.18	CD44	-0.3	2.24	-1.82584	0.0925504	0.649586
ENSG00000059377.17	TBXAS1	-0.3	-1.99	-0.671101	0.514719	0.8821
ENSG00000072201.13	LNX1	-0.3	2.46	-2.21686	0.0464517	0.591244
ENSG00000087128.10	TMPRSS11E	-0.3	-0.16	-0.912695	0.379167	0.825081
ENSG00000092295.12	TGM1	-0.3	-1.24	-0.529211	0.606198	0.910507
ENSG00000115226.10	FNDC4	-0.3	3.57	-2.67507	0.0200436	0.540677
ENSG00000120049.19	KCNIP2	-0.3	1.21	-1.27416	0.226451	0.750627
ENSG00000127507.18	ADGRE2	-0.3	0.98	-1.585	0.138649	0.679457
ENSG00000129951.18	PLPPR3	-0.3	4.82	-3.00228	0.0108912	0.497156
ENSG00000130479.11	MAP1S	-0.3	5.09	-1.59553	0.136275	0.679457
ENSG00000131409.13	LRRC4B	-0.3	3.23	-2.63873	0.0214418	0.54196
ENSG00000141736.13	ERBB2	-0.3	8.18	-4.01405	0.00167859	0.359416
ENSG00000142959.5	BEST4	-0.3	0.45	-1.42527	0.179273	0.712887
ENSG00000143443.9	C1orf56	-0.3	1.9	-1.65624	0.123265	0.6715
ENSG00000152154.11	TMEM178A	-0.3	3.4	-2.97163	0.0115329	0.497156
ENSG00000161618.10	ALDH16A1	-0.3	5.16	-3.73825	0.00277576	0.398854
ENSG00000162576.16	MXRA8	-0.3	1.72	-1.54584	0.147795	0.684661
ENSG00000166343.10	MSS51	-0.3	0.25	-1.32152	0.210687	0.742852
ENSG00000166831.9	RBPMS2	-0.3	3.67	-1.23527	0.240097	0.756764
ENSG00000168621.15	GDNF	-0.3	-1.07	-0.744351	0.470823	0.864242
ENSG00000170485.17	NPAS2	-0.3	-1.34	-0.754263	0.465067	0.862338
ENSG00000172663.9	TMEM134	-0.3	2.99	-2.70255	0.0190459	0.53766
ENSG00000175315.3	CST6	-0.3	-0.33	-1.03172	0.322312	0.797553
ENSG00000179044.16	EXOC3L1	-0.3	0.31	-0.953583	0.358891	0.815091
ENSG00000179593.16	ALOX15B	-0.3	-1.3	-0.697952	0.498354	0.875035
ENSG00000180929.6	GPR62	-0.3	-1.58	-0.64039	0.533816	0.887803
ENSG00000182326.15	C1S	-0.3	2.61	-1.98789	0.0698475	0.62389
ENSG00000182732.18	RGS6	-0.3	-0.08	-0.955014	0.358196	0.815091
ENSG00000186838.13	SELENOV	-0.3	1.96	-2.26648	0.0424662	0.584125
ENSG00000187569.3	DPPA3	-0.3	1.69	-1.57282	0.14144	0.680785
ENSG00000188782.8	CATSPER4	-0.3	-0.25	-0.934164	0.368423	0.818005
ENSG00000197747.9	S100A10	-0.3	4.63	-2.94245	0.012179	0.497156
ENSG00000198838.13	RYR3	-0.3	0.05	-1.0857	0.298696	0.786481
ENSG00000204950.4	LRRC10B	-0.3	-0.83	-0.824946	0.425311	0.848822
ENSG00000204969.7	PCDHA2	-0.3	-0.02	-0.711334	0.490316	0.873773
ENSG00000205639.11	MFSD2B	-0.3	-1.95	-0.519524	0.612734	0.912666
ENSG00000243279.4	PRAF2	-0.3	-0.03	-0.802186	0.437863	0.852531
ENSG00000255192.5	NANOGP8	-0.3	2.9	-1.88929	0.0829607	0.638275
ENSG00000261915.6	AC026954.2	-0.3	-4.48	-0.266294	0.794481	0.956841
ENSG00000051128.19	HOMER3	-0.29	3.88	-3.12599	0.00864406	0.471389
ENSG00000066735.14	KIF26A	-0.29	6.5	-3.42304	0.00496947	0.452521
ENSG00000066923.17	STAG3	-0.29	1.29	-1.68132	0.118219	0.664809
ENSG00000069535.14	MAOB	-0.29	0.75	-1.30288	0.216782	0.746441
ENSG00000078018.19	MAP2	-0.29	2.63	-2.02193	0.0657843	0.619657
ENSG00000079385.22	CEACAM1	-0.29	-1.13	-0.587959	0.567333	0.898457
ENSG00000101280.8	ANGPT4	-0.29	-0.92	-0.886104	0.392771	0.83259
ENSG00000104897.10	SF3A2	-0.29	4.67	-1.84078	0.0902066	0.648865
ENSG00000105048.17	TNNT1	-0.29	5.28	-4.12858	0.00136523	0.327672
ENSG00000105193.9	RPS16	-0.29	8.55	-0.596818	0.561591	0.897061
ENSG00000108557.19	RAI1	-0.29	0.71	-1.30226	0.216987	0.746441
ENSG00000111644.8	ACRBP	-0.29	-0.67	-0.617026	0.548612	0.89466
ENSG00000112164.6	GLP1R	-0.29	2.52	-2.37715	0.0347185	0.563511
ENSG00000112972.15	HMGCS1	-0.29	7.82	-2.88205	0.0136326	0.515518
ENSG00000113327.16	GABRG2	-0.29	1.19	-1.33104	0.207627	0.741627
ENSG00000116151.14	MORN1	-0.29	2.02	-1.89278	0.0824607	0.636669
ENSG00000119865.8	CNRIP1	-0.29	2.03	-2.40996	0.0326953	0.563511
ENSG00000128011.4	LRFN1	-0.29	1.4	-1.41713	0.181587	0.715757
ENSG00000131584.19	ACAP3	-0.29	3.6	-3.40676	0.00512213	0.452841
ENSG00000131668.14	BARX1	-0.29	-0.67	-0.9518	0.359759	0.815207
ENSG00000135063.19	FAM189A2	-0.29	3.71	-2.89367	0.0133401	0.512384
ENSG00000136883.14	KIF12	-0.29	0.22	-1.02078	0.327264	0.800256
ENSG00000137078.9	SIT1	-0.29	2.63	-2.0951	0.0577801	0.60595
ENSG00000140538.16	NTRK3	-0.29	2.44	-2.02741	0.0651499	0.618414
ENSG00000140545.15	MFGE8	-0.29	8.23	-5.53866	0.000122646	0.127078
ENSG00000142102.15	PGGHG	-0.29	5.84	-3.94805	0.00189204	0.372229
ENSG00000143382.14	ADAMTSL4	-0.29	2.32	-2.4117	0.0325913	0.563511
ENSG00000143603.19	KCNN3	-0.29	1.88	-1.94386	0.075448	0.628855
ENSG00000143627.19	PKLR	-0.29	0.92	-1.15197	0.271507	0.773524
ENSG00000143630.10	HCN3	-0.29	1.41	-1.52825	0.15207	0.687643
ENSG00000144057.15	ST6GAL2	-0.29	4.22	-3.82051	0.00238731	0.38402
ENSG00000148384.13	INPP5E	-0.29	4.04	-2.81166	0.0155451	0.527516
ENSG00000153443.13	UBALD1	-0.29	2.99	-2.13639	0.0536754	0.605014
ENSG00000156050.9	FAM161B	-0.29	0.09	-1.30986	0.214483	0.745524
ENSG00000158019.20	BABAM2	-0.29	4.29	-3.58363	0.00369044	0.439226
ENSG00000158825.6	CDA	-0.29	0.03	-0.964352	0.353682	0.814355
ENSG00000160716.5	CHRNB2	-0.29	2.62	-2.39519	0.0335917	0.563511
ENSG00000163932.15	PRKCD	-0.29	3.19	-1.46943	0.167142	0.698211
ENSG00000165323.15	FAT3	-0.29	5.71	-3.51068	0.00422379	0.452153
ENSG00000166106.3	ADAMTS15	-0.29	2.99	-2.49729	0.0278488	0.556332
ENSG00000166321.14	NUDT13	-0.29	0.71	-1.22129	0.245157	0.759971
ENSG00000166923.12	GREM1	-0.29	-0.9	-0.702201	0.495793	0.874972
ENSG00000168811.7	IL12A	-0.29	-1.03	-0.658365	0.52259	0.884143
ENSG00000170835.14	CEL	-0.29	1.11	-1.24392	0.237004	0.753738
ENSG00000172020.12	GAP43	-0.29	3.6	-2.78652	0.0162907	0.530616
ENSG00000172936.14	MYD88	-0.29	3	-0.649622	0.528033	0.886061
ENSG00000173809.18	AC008736.1	-0.29	0.42	-1.30098	0.21741	0.746546
ENSG00000179598.6	PLD6	-0.29	1.74	-1.94392	0.0754401	0.628855
ENSG00000181830.8	SLC35C1	-0.29	3	-2.95108	0.0119842	0.497156
ENSG00000182132.13	KCNIP1	-0.29	-0.75	-0.822131	0.42685	0.848822
ENSG00000182718.16	ANXA2	-0.29	6.93	-3.69384	0.00301182	0.403532
ENSG00000183307.3	TMEM121B	-0.29	2.08	-2.21804	0.0463525	0.590708
ENSG00000184557.4	SOCS3	-0.29	5.47	-5.02562	0.000285778	0.164502
ENSG00000184908.17	CLCNKB	-0.29	0.42	-1.2863	0.222321	0.748277
ENSG00000186891.14	TNFRSF18	-0.29	-1.45	-0.698172	0.498222	0.875035
ENSG00000186973.11	FAM183A	-0.29	-2.69	-0.276587	0.786748	0.954969
ENSG00000187554.14	TLR5	-0.29	-0.26	-0.747224	0.46915	0.86298
ENSG00000187838.17	PLSCR3	-0.29	3.79	-2.11674	0.0555935	0.605038
ENSG00000188493.15	C19orf54	-0.29	2.21	-0.981655	0.345424	0.808484
ENSG00000188816.3	HMX2	-0.29	3.15	-2.35452	0.0361838	0.568375
ENSG00000196544.7	BORCS6	-0.29	2.22	-2.36146	0.0357282	0.568375
ENSG00000198938.2	MT-CO3	-0.29	9.81	-1.41078	0.183412	0.717851
ENSG00000204385.12	SLC44A4	-0.29	0.79	-1.19271	0.255766	0.764484
ENSG00000205832.7	C16orf96	-0.29	0.15	-1.08149	0.300488	0.786481
ENSG00000212864.3	RNF208	-0.29	-0.28	-0.684708	0.506387	0.878093
ENSG00000213221.5	DNLZ	-0.29	2.29	-2.13202	0.0540965	0.605014
ENSG00000222011.9	FAM185A	-0.29	2.8	-2.45616	0.0300383	0.559599
ENSG00000240764.3	PCDHGC5	-0.29	-2.01	-0.555705	0.588505	0.904744
ENSG00000266714.9	MYO15B	-0.29	2.2	-1.59793	0.135738	0.679457
ENSG00000013288.8	MAN2B2	-0.28	2.87	-1.97203	0.071819	0.627554
ENSG00000081842.18	PCDHA6	-0.28	-0.84	-0.640306	0.53387	0.887803
ENSG00000100302.7	RASD2	-0.28	2.15	-1.89212	0.0825555	0.636763
ENSG00000100429.18	HDAC10	-0.28	2.49	-1.70723	0.113195	0.664809
ENSG00000101335.10	MYL9	-0.28	4.84	-1.11958	0.284547	0.783793
ENSG00000103024.7	NME3	-0.28	5.07	-2.20377	0.0475606	0.59268
ENSG00000103253.18	HAGHL	-0.28	4.06	-2.19974	0.0479069	0.59268
ENSG00000105245.9	NUMBL	-0.28	2.97	-1.83027	0.0918502	0.648865
ENSG00000106009.16	BRAT1	-0.28	5.68	-3.06983	0.0096001	0.48477
ENSG00000119125.16	GDA	-0.28	-0.41	-0.988546	0.342174	0.80748
ENSG00000123901.9	GPR83	-0.28	-0.17	-0.917463	0.376762	0.823462
ENSG00000124391.4	IL17C	-0.28	1.3	-1.21678	0.246809	0.761301
ENSG00000125878.6	TCF15	-0.28	2.29	-1.76768	0.10221	0.65518
ENSG00000127585.12	FBXL16	-0.28	2.1	-1.28139	0.223984	0.750006
ENSG00000128294.16	TPST2	-0.28	6.35	-4.44701	0.00077458	0.273603
ENSG00000130312.6	MRPL34	-0.28	5.09	-3.15114	0.00824749	0.469566
ENSG00000134590.13	RTL8C	-0.28	4.61	-3.17409	0.0079015	0.469526
ENSG00000136213.10	CHST12	-0.28	3.18	-1.93021	0.0772673	0.628855
ENSG00000136856.17	SLC2A8	-0.28	4.49	-3.60084	0.00357501	0.438988
ENSG00000141622.14	RNF165	-0.28	2.46	-2.45122	0.030312	0.559599
ENSG00000142303.14	ADAMTS10	-0.28	2.65	-1.77212	0.101442	0.654466
ENSG00000142449.13	FBN3	-0.28	5.12	-3.48216	0.00445309	0.452153
ENSG00000143178.13	TBX19	-0.28	-0.99	-0.576885	0.574556	0.902047
ENSG00000143195.13	ILDR2	-0.28	1.37	-1.49642	0.160076	0.693475
ENSG00000144785.8	AC073896.1	-0.28	4.02	-2.27085	0.0421308	0.584125
ENSG00000145703.16	IQGAP2	-0.28	7.07	-5.25068	0.000196292	0.139427
ENSG00000156398.13	SFXN2	-0.28	3.04	-2.73932	0.0177871	0.533873
ENSG00000157927.16	RADIL	-0.28	2.48	-2.09676	0.05761	0.605106
ENSG00000159167.12	STC1	-0.28	3.36	-2.98418	0.0112659	0.497156
ENSG00000159231.6	CBR3	-0.28	1.53	-1.74564	0.106099	0.659337
ENSG00000159314.11	ARHGAP27	-0.28	3.64	-3.28961	0.00636995	0.454727
ENSG00000161647.18	MPP3	-0.28	2.11	-2.21359	0.046726	0.59137
ENSG00000163191.6	S100A11	-0.28	5.58	-1.70356	0.113896	0.664809
ENSG00000168959.14	GRM5	-0.28	-0.7	-0.820741	0.427612	0.848822
ENSG00000170909.13	OSCAR	-0.28	-0.16	-1.03764	0.319659	0.79545
ENSG00000172548.14	NIPAL4	-0.28	-2.99	-0.342844	0.737577	0.943609
ENSG00000177519.4	RPRM	-0.28	2.26	-1.94679	0.0750627	0.628855
ENSG00000178301.3	AQP11	-0.28	0.9	-1.19441	0.255126	0.764484
ENSG00000179761.12	PIPOX	-0.28	5.32	-4.48642	0.000722723	0.262734
ENSG00000184232.9	OAF	-0.28	0.5	-1.03443	0.321096	0.796817
ENSG00000187808.5	SOWAHD	-0.28	0.7	-1.26656	0.229066	0.752514
ENSG00000197019.5	SERTAD1	-0.28	3.31	-2.63439	0.0216151	0.54196
ENSG00000198133.8	TMEM229B	-0.28	0.53	-1.12674	0.281627	0.780895
ENSG00000198821.10	CD247	-0.28	-1.33	-0.592185	0.56459	0.897588
ENSG00000198944.5	SOWAHA	-0.28	-2.55	-0.437333	0.669546	0.927707
ENSG00000205307.12	SAP25	-0.28	-0.3	-0.982898	0.344836	0.808484
ENSG00000213930.11	GALT	-0.28	4.08	-2.94657	0.0120856	0.497156
ENSG00000223573.7	TINCR	-0.28	-0.96	-0.622754	0.544964	0.893653
ENSG00000224940.8	PRRT4	-0.28	-0.46	-0.957474	0.357003	0.815091
ENSG00000251322.8	SHANK3	-0.28	2.99	-1.94202	0.0756916	0.628855
ENSG00000253305.2	PCDHGB6	-0.28	2.41	-1.44399	0.174043	0.707196
ENSG00000255561.7	FDXACB1	-0.28	2.56	-1.87324	0.0852982	0.643781
ENSG00000255690.2	TRIL	-0.28	3.1	-3.13247	0.00854001	0.469566
ENSG00000256061.7	DNAAF4	-0.28	0.72	-1.29603	0.219058	0.747278
ENSG00000258659.6	TRIM34	-0.28	1.75	-0.894168	0.38861	0.83021
ENSG00000268182.6	SMIM17	-0.28	-3.57	-0.314564	0.758432	0.948162
ENSG00000275342.4	PRAG1	-0.28	4.89	-2.30715	0.0394442	0.57556
ENSG00000275993.2	SIK1B	-0.28	3.16	-2.84615	0.014577	0.523858
ENSG00000013588.8	GPRC5A	-0.27	-1.99	-0.487885	0.634321	0.91688
ENSG00000056558.11	TRAF1	-0.27	1.4	-1.17156	0.263848	0.76944
ENSG00000060566.14	CREB3L3	-0.27	-3.07	-0.415833	0.684787	0.933071
ENSG00000066056.14	TIE1	-0.27	2.03	-1.799	0.0969016	0.651612
ENSG00000077080.9	ACTL6B	-0.27	-0.62	-0.782721	0.448786	0.857369
ENSG00000079432.7	CIC	-0.27	4.58	-2.27433	0.041866	0.584125
ENSG00000104881.16	PPP1R13L	-0.27	1.67	-1.09378	0.295275	0.78585
ENSG00000109971.14	HSPA8	-0.27	10.34	-2.14932	0.0524477	0.605014
ENSG00000114541.15	FRMD4B	-0.27	3.02	-2.40663	0.0328955	0.563511
ENSG00000114854.7	TNNC1	-0.27	1.1	-1.48871	0.162067	0.695047
ENSG00000114923.17	SLC4A3	-0.27	2.26	-1.9964	0.0688101	0.622006
ENSG00000124134.9	KCNS1	-0.27	1.62	-1.64766	0.125035	0.672502
ENSG00000125355.15	TMEM255A	-0.27	-2.71	-0.487381	0.634668	0.91688
ENSG00000125657.5	TNFSF9	-0.27	0.41	-0.821329	0.42729	0.848822
ENSG00000126464.14	PRR12	-0.27	3.79	-1.36297	0.197632	0.730245
ENSG00000127561.15	SYNGR3	-0.27	4.29	-3.07958	0.00942676	0.48477
ENSG00000127580.17	WDR24	-0.27	3.99	-2.44471	0.0306768	0.559599
ENSG00000128268.12	MGAT3	-0.27	3.8	-3.25932	0.00673985	0.454727
ENSG00000128610.12	FEZF1	-0.27	3.09	-2.04686	0.0629477	0.615334
ENSG00000129467.13	ADCY4	-0.27	-0.74	-0.730982	0.478658	0.867962
ENSG00000129654.8	FOXJ1	-0.27	3.73	-2.76015	0.0171107	0.533709
ENSG00000130700.7	GATA5	-0.27	-2.38	-0.498556	0.627	0.915265
ENSG00000130702.15	LAMA5	-0.27	6.29	-1.98435	0.0702832	0.624566
ENSG00000134258.17	VTCN1	-0.27	-3.24	-0.339574	0.739978	0.943979
ENSG00000137266.14	SLC22A23	-0.27	4.81	-1.80883	0.0952861	0.649586
ENSG00000137875.4	BCL2L10	-0.27	-0.43	-0.817682	0.429291	0.849195
ENSG00000142273.13	CBLC	-0.27	3.39	-2.66982	0.0202398	0.540677
ENSG00000143590.14	EFNA3	-0.27	2.83	-2.48751	0.0283549	0.557271
ENSG00000145536.15	ADAMTS16	-0.27	4.01	-2.58615	0.0236352	0.547988
ENSG00000147799.11	ARHGAP39	-0.27	2.78	-1.81627	0.0940817	0.649586
ENSG00000153234.14	NR4A2	-0.27	-1.2	-0.735548	0.475973	0.866632
ENSG00000153902.14	LGI4	-0.27	1.53	-1.56362	0.143581	0.681147
ENSG00000156076.10	WIF1	-0.27	1.25	-1.39698	0.187424	0.721563
ENSG00000157557.13	ETS2	-0.27	5.66	-3.16833	0.00798701	0.469526
ENSG00000158882.15	TOMM40L	-0.27	4.55	-3.72742	0.00283151	0.398854
ENSG00000159650.9	UROC1	-0.27	-3.33	-0.414095	0.686025	0.933071
ENSG00000160161.9	CILP2	-0.27	3.71	-2.52516	0.0264546	0.554123
ENSG00000160223.17	ICOSLG	-0.27	1.47	-0.815472	0.430507	0.849724
ENSG00000161509.14	GRIN2C	-0.27	-2.53	-0.451476	0.659604	0.924814
ENSG00000162585.17	FAAP20	-0.27	4.52	-1.88853	0.0830712	0.638275
ENSG00000162873.14	KLHDC8A	-0.27	0.61	-1.10047	0.292463	0.78585
ENSG00000163530.4	DPPA2	-0.27	3.2	-1.93203	0.0770219	0.628855
ENSG00000163704.12	PRRT3	-0.27	3.11	-2.15265	0.0521357	0.605014
ENSG00000163975.12	MELTF	-0.27	1.95	-1.45086	0.172156	0.703933
ENSG00000163995.20	ABLIM2	-0.27	1.45	-1.57547	0.140828	0.680736
ENSG00000164318.18	EGFLAM	-0.27	-0.4	-0.69386	0.500828	0.87634
ENSG00000164403.14	SHROOM1	-0.27	2.28	-1.93155	0.0770865	0.628855
ENSG00000166676.16	TVP23A	-0.27	1.44	-1.59342	0.136748	0.679457
ENSG00000166924.9	NYAP1	-0.27	2.63	-2.07994	0.0593597	0.611428
ENSG00000171222.10	SCAND1	-0.27	4.94	-2.94151	0.0122003	0.497156
ENSG00000178732.5	GP5	-0.27	-2.54	-0.424078	0.678925	0.930565
ENSG00000179046.8	TRIML2	-0.27	5.15	-3.90862	0.00203272	0.382594
ENSG00000180425.11	C11orf71	-0.27	3.42	-2.58128	0.023849	0.547988
ENSG00000180730.4	SHISA2	-0.27	6.33	-4.36526	0.000894875	0.27542
ENSG00000182272.12	B4GALNT4	-0.27	5.17	-3.2151	0.00731936	0.462429
ENSG00000182986.13	ZNF320	-0.27	3	-1.47786	0.164906	0.696081
ENSG00000183628.13	DGCR6	-0.27	0.28	-0.893942	0.388727	0.830231
ENSG00000183690.13	EFHC2	-0.27	2.3	-1.73212	0.108552	0.663059
ENSG00000184292.6	TACSTD2	-0.27	-0.2	-0.781082	0.449714	0.857847
ENSG00000185262.9	UBALD2	-0.27	3.02	-2.15899	0.0515463	0.605014
ENSG00000185669.6	SNAI3	-0.27	3.18	-2.11482	0.0557845	0.605038
ENSG00000185883.12	ATP6V0C	-0.27	4.15	-1.58157	0.139431	0.679905
ENSG00000186480.13	INSIG1	-0.27	5.4	-2.23188	0.0452093	0.590456
ENSG00000197614.11	MFAP5	-0.27	-2.53	-0.408896	0.689735	0.933231
ENSG00000198844.12	ARHGEF15	-0.27	1.27	-1.35672	0.199556	0.733736
ENSG00000264668.2	AC138696.1	-0.27	-1.53	-0.166183	0.870748	0.973817
ENSG00000267909.3	CCDC177	-0.27	2.3	-2.1554	0.0518793	0.605014
ENSG00000268964.2	ERVV-2	-0.27	-2.58	-0.524181	0.609588	0.911444
ENSG00000273213.3	HIST2H3PS2	-0.27	0.86	-1.22647	0.243274	0.758164
ENSG00000274808.5	TBC1D3B	-0.27	-1.83	-0.639384	0.534449	0.888291
ENSG00000006047.13	YBX2	-0.26	3.8	-3.27511	0.00654435	0.454727
ENSG00000012223.12	LTF	-0.26	-1.59	-0.54658	0.594569	0.907043
ENSG00000056487.16	PHF21B	-0.26	3.93	-3.10277	0.00902707	0.478835
ENSG00000069482.7	GAL	-0.26	4.89	-2.89053	0.0134185	0.512384
ENSG00000078900.15	TP73	-0.26	1.62	-1.63096	0.128546	0.678222
ENSG00000088305.18	DNMT3B	-0.26	10.38	-4.33861	0.000938147	0.27542
ENSG00000103044.11	HAS3	-0.26	4.99	-1.70035	0.114511	0.664809
ENSG00000103335.22	PIEZO1	-0.26	5.91	-4.33797	0.000939212	0.27542
ENSG00000104870.12	FCGRT	-0.26	4.22	-3.6437	0.00330317	0.420018
ENSG00000105383.15	CD33	-0.26	-2.47	-0.43844	0.668766	0.927535
ENSG00000106077.18	ABHD11	-0.26	3.04	-2.39332	0.0337072	0.563511
ENSG00000106633.16	GCK	-0.26	2.4	-1.9387	0.0761314	0.628855
ENSG00000107438.9	PDLIM1	-0.26	6.56	-2.42967	0.0315351	0.563106
ENSG00000111262.6	KCNA1	-0.26	-0.92	-0.660081	0.521525	0.884029
ENSG00000112539.15	C6orf118	-0.26	-1.84	-0.557054	0.587611	0.904556
ENSG00000117407.17	ARTN	-0.26	2.81	-2.41029	0.0326755	0.563511
ENSG00000130528.12	HRC	-0.26	1.78	-1.73292	0.108405	0.663059
ENSG00000132692.19	BCAN	-0.26	0.71	-1.02984	0.323163	0.797998
ENSG00000136279.20	DBNL	-0.26	4.96	-3.04995	0.00996335	0.491588
ENSG00000140853.15	NLRC5	-0.26	0.56	-1.31487	0.212844	0.74545
ENSG00000144410.4	CPO	-0.26	-2.48	-0.417447	0.683637	0.932203
ENSG00000144596.13	GRIP2	-0.26	2.77	-2.21821	0.046338	0.590708
ENSG00000148204.12	CRB2	-0.26	0.98	-1.23704	0.239462	0.756061
ENSG00000151640.13	DPYSL4	-0.26	3.51	-2.93866	0.0122655	0.497156
ENSG00000153012.12	LGI2	-0.26	3.26	-2.30096	0.0398906	0.577262
ENSG00000153291.16	SLC25A27	-0.26	2.02	-1.58523	0.138598	0.679457
ENSG00000159251.7	ACTC1	-0.26	3.61	-2.77878	0.0165274	0.531022
ENSG00000159871.15	LYPD5	-0.26	-1.12	-0.596073	0.562073	0.897061
ENSG00000162755.14	KLHDC9	-0.26	2.19	-1.72088	0.110628	0.663896
ENSG00000165233.18	CARD19	-0.26	3.65	-2.56744	0.0244676	0.547988
ENSG00000165716.11	DIPK1B	-0.26	5.08	-3.20028	0.00752453	0.467274
ENSG00000166482.11	MFAP4	-0.26	1.93	-1.38269	0.191658	0.726407
ENSG00000167178.16	ISLR2	-0.26	0.95	-0.957706	0.35689	0.815091
ENSG00000167470.12	MIDN	-0.26	5.13	-1.58623	0.138371	0.679457
ENSG00000167549.18	CORO6	-0.26	1.49	-1.81171	0.0948189	0.649586
ENSG00000167965.18	MLST8	-0.26	5.62	-1.3451	0.203174	0.737112
ENSG00000168612.4	ZSWIM1	-0.26	3.84	-3.36179	0.0055688	0.454727
ENSG00000168952.15	STXBP6	-0.26	3.35	-2.65462	0.020819	0.54196
ENSG00000169247.12	SH3TC2	-0.26	-1.73	-0.577143	0.574387	0.901938
ENSG00000169291.10	SHE	-0.26	2.27	-1.54398	0.148243	0.684934
ENSG00000169758.13	TMEM266	-0.26	2.77	-2.25506	0.0433538	0.586291
ENSG00000169918.9	OTUD7A	-0.26	2.04	-1.86787	0.086093	0.644911
ENSG00000171700.14	RGS19	-0.26	2.69	-2.0508	0.0625101	0.613728
ENSG00000174721.9	FGFBP3	-0.26	5.71	-3.03356	0.010273	0.495493
ENSG00000175229.7	GAL3ST3	-0.26	3.66	-2.02974	0.0648829	0.618193
ENSG00000175785.13	PRIMA1	-0.26	0.48	-1.1755	0.262326	0.768222
ENSG00000176454.14	LPCAT4	-0.26	4.69	-3.02491	0.0104404	0.497156
ENSG00000181790.11	ADGRB1	-0.26	1.31	-1.45124	0.172053	0.703886
ENSG00000182791.5	CCDC87	-0.26	-0.12	-0.786662	0.446561	0.856667
ENSG00000183715.13	OPCML	-0.26	0.79	-1.24725	0.235826	0.753073
ENSG00000183813.6	CCR4	-0.26	-3.57	-0.291346	0.775704	0.951792
ENSG00000183889.12	AC138969.1	-0.26	4.6	-2.65144	0.0209423	0.54196
ENSG00000185133.14	INPP5J	-0.26	2.03	-1.87982	0.0843327	0.641556
ENSG00000185352.8	HS6ST3	-0.26	2.15	-1.75879	0.103764	0.655653
ENSG00000186439.14	TRDN	-0.26	5.04	-3.58192	0.00370213	0.439226
ENSG00000187266.14	EPOR	-0.26	3.54	-2.69577	0.0192875	0.53766
ENSG00000187650.3	VMAC	-0.26	0.36	-1.09609	0.294303	0.78585
ENSG00000196408.11	NOXO1	-0.26	-0.34	-0.807938	0.434668	0.851048
ENSG00000198576.4	ARC	-0.26	3.97	-2.12417	0.0548612	0.605014
ENSG00000198753.12	PLXNB3	-0.26	0.29	-1.05207	0.313254	0.791492
ENSG00000203780.10	FANK1	-0.26	-1.82	-0.45046	0.660316	0.924841
ENSG00000212907.2	MT-ND4L	-0.26	2.48	-1.13112	0.279847	0.779041
ENSG00000213366.13	GSTM2	-0.26	1.84	-2.03624	0.0641419	0.617654
ENSG00000237693.4	IRGM	-0.26	-1.96	-0.439557	0.667978	0.927459
ENSG00000239521.8	CASTOR3	-0.26	2.37	-2.17816	0.0498027	0.601927
ENSG00000243709.1	LEFTY1	-0.26	6.06	-2.73526	0.0179219	0.53463
ENSG00000244509.4	APOBEC3C	-0.26	4.81	-1.43436	0.176718	0.71092
ENSG00000255339.6	AL133352.1	-0.26	0.01	-0.514581	0.616082	0.912969
ENSG00000257315.2	ZBED6	-0.26	5.03	-2.76293	0.0170224	0.53294
ENSG00000260903.3	XKR7	-0.26	2.71	-2.06967	0.0604529	0.613728
ENSG00000273703.1	HIST1H2BM	-0.26	6.23	-3.25939	0.00673904	0.454727
ENSG00000275793.1	RIMBP3	-0.26	0.51	-1.06705	0.306702	0.789549
ENSG00000284194.2	SCO2	-0.26	3.48	-1.82087	0.093343	0.649586
ENSG00000284906.1	ARHGAP11B	-0.26	1.07	-1.04353	0.317034	0.794249
ENSG00000017483.15	SLC38A5	-0.25	4.3	-3.24116	0.00697206	0.454727
ENSG00000072840.13	EVC	-0.25	2.62	-1.76077	0.103415	0.655653
ENSG00000081818.3	PCDHB4	-0.25	-0.65	-0.713224	0.489187	0.8733
ENSG00000091073.19	DTX2	-0.25	4.5	-2.03028	0.0648205	0.618193
ENSG00000092051.17	JPH4	-0.25	5.61	-3.55653	0.00388008	0.450032
ENSG00000100628.11	ASB2	-0.25	-0.62	-0.624028	0.544154	0.893579
ENSG00000101638.13	ST8SIA5	-0.25	2	-1.51391	0.155633	0.689292
ENSG00000102882.12	MAPK3	-0.25	4.4	-2.96597	0.0116556	0.497156
ENSG00000103254.10	FAM173A	-0.25	3.15	-1.93184	0.0770478	0.628855
ENSG00000105419.17	MEIS3	-0.25	4.43	-3.34824	0.00571106	0.454727
ENSG00000105649.9	RAB3A	-0.25	1.12	-1.25268	0.23391	0.753012
ENSG00000112246.9	SIM1	-0.25	-0.6	-0.811564	0.432662	0.850979
ENSG00000115194.10	SLC30A3	-0.25	2.21	-1.77496	0.100952	0.654022
ENSG00000116285.13	ERRFI1	-0.25	6.25	-4.84727	0.000386766	0.182155
ENSG00000120896.13	SORBS3	-0.25	4.37	-1.08512	0.29894	0.786481
ENSG00000127578.7	WFIKKN1	-0.25	2.71	-1.8452	0.0895235	0.646909
ENSG00000130164.13	LDLR	-0.25	6.61	-2.36767	0.0353254	0.566007
ENSG00000130751.9	NPAS1	-0.25	1.45	-1.12608	0.281895	0.780895
ENSG00000130755.13	GMFG	-0.25	-3.06	-0.377477	0.712334	0.938319
ENSG00000131037.15	EPS8L1	-0.25	3.83	-3.13827	0.008448	0.469566
ENSG00000131094.4	C1QL1	-0.25	2.04	-1.5606	0.144288	0.681202
ENSG00000133619.17	KRBA1	-0.25	2.97	-2.17078	0.0504671	0.60475
ENSG00000134817.10	APLNR	-0.25	-1.31	-0.588731	0.566832	0.898394
ENSG00000134917.10	ADAMTS8	-0.25	4.15	-3.11869	0.00876265	0.474526
ENSG00000137218.10	FRS3	-0.25	1.51	-1.255	0.233093	0.753012
ENSG00000140323.6	DISP2	-0.25	1.48	-1.47322	0.166133	0.698184
ENSG00000141665.12	FBXO15	-0.25	0.11	-0.877394	0.397299	0.835905
ENSG00000142327.13	RNPEPL1	-0.25	3.51	-2.02126	0.0658618	0.619657
ENSG00000142549.9	IGLON5	-0.25	3.9	-1.04871	0.314737	0.792829
ENSG00000142733.17	MAP3K6	-0.25	3.01	-1.93658	0.0764132	0.628855
ENSG00000144285.20	SCN1A	-0.25	1.81	-1.27972	0.224552	0.750536
ENSG00000145192.13	AHSG	-0.25	-1.87	-0.552562	0.59059	0.905358
ENSG00000148832.16	PAOX	-0.25	1.05	-0.940238	0.365423	0.816842
ENSG00000149557.13	FEZ1	-0.25	4.68	-3.82861	0.00235223	0.38402
ENSG00000155530.3	LRGUK	-0.25	0.81	-1.13763	0.277224	0.776171
ENSG00000157703.15	SVOPL	-0.25	0.58	-0.92538	0.372793	0.821491
ENSG00000159307.19	SCUBE1	-0.25	4.23	-2.7112	0.0187422	0.53766
ENSG00000161798.7	AQP5	-0.25	1.39	-1.48612	0.162742	0.695685
ENSG00000162881.6	OXER1	-0.25	-0.79	-0.611243	0.552309	0.895192
ENSG00000163673.7	DCLK3	-0.25	1.51	-1.32035	0.211062	0.743165
ENSG00000163739.4	CXCL1	-0.25	-1.82	-0.552477	0.590646	0.905358
ENSG00000165623.10	UCMA	-0.25	0.34	-1.01631	0.329303	0.801774
ENSG00000167754.13	KLK5	-0.25	-0.16	-0.973689	0.349208	0.812623
ENSG00000167799.10	NUDT8	-0.25	1.2	-1.32428	0.209796	0.742406
ENSG00000169174.10	PCSK9	-0.25	4.9	-3.59475	0.00361539	0.438988
ENSG00000169258.7	GPRIN1	-0.25	3.34	-1.79958	0.0968044	0.651612
ENSG00000170379.20	TCAF2	-0.25	-2.1	-0.408942	0.689702	0.933231
ENSG00000171956.7	FOXB1	-0.25	2.08	-1.25874	0.231785	0.753012
ENSG00000172927.8	MYEOV	-0.25	-1.29	-0.704599	0.494352	0.874384
ENSG00000173213.9	TUBB8P12	-0.25	-1.69	-0.415358	0.685125	0.933071
ENSG00000174292.12	TNK1	-0.25	3.13	-2.21902	0.0462707	0.590708
ENSG00000176014.12	TUBB6	-0.25	6.8	-4.3834	0.000866598	0.27542
ENSG00000177732.8	SOX12	-0.25	5.61	-1.36984	0.195532	0.729251
ENSG00000178401.16	DNAJC22	-0.25	-2.05	-0.488716	0.63375	0.916596
ENSG00000180628.15	PCGF5	-0.25	3.12	-2.2668	0.0424415	0.584125
ENSG00000182040.9	USH1G	-0.25	0.89	-1.27327	0.226758	0.750627
ENSG00000182175.14	RGMA	-0.25	4.24	-1.94029	0.07592	0.628855
ENSG00000185432.12	METTL7A	-0.25	5.82	-4.56573	0.000629028	0.254234
ENSG00000185736.16	ADARB2	-0.25	1.59	-1.25373	0.23354	0.753012
ENSG00000186472.20	PCLO	-0.25	1.73	-1.36345	0.197485	0.730245
ENSG00000187867.9	PALM3	-0.25	3.2	-1.30707	0.215398	0.745942
ENSG00000188620.10	HMX3	-0.25	-0.34	-0.78787	0.44588	0.85649
ENSG00000196358.11	NTNG2	-0.25	0.4	-0.957156	0.357157	0.815091
ENSG00000204065.3	TCEAL5	-0.25	2.29	-1.34485	0.203255	0.737112
ENSG00000213231.13	TCL1B	-0.25	2.26	-1.85483	0.0880514	0.645836
ENSG00000221887.6	HMSD	-0.25	0.77	-0.816247	0.43008	0.849567
ENSG00000221916.4	C19orf73	-0.25	0.89	-0.861126	0.405851	0.838953
ENSG00000221994.10	ZNF630	-0.25	1.67	-1.76406	0.10284	0.65518
ENSG00000228594.4	FNDC10	-0.25	4.07	-2.07067	0.0603455	0.613728
ENSG00000265763.4	ZNF488	-0.25	2.26	-1.22479	0.243882	0.7586
ENSG00000272196.2	HIST2H2AA4	-0.25	8.44	-1.22923	0.242272	0.757084
ENSG00000272921.1	AC005832.4	-0.25	1.1	-0.823481	0.426112	0.848822
ENSG00000284554.2	AL022318.4	-0.25	2.25	-0.939657	0.365709	0.816842
ENSG00000284770.2	TBCE	-0.25	5.26	-3.99143	0.0017488	0.359416
ENSG00000005882.11	PDK2	-0.24	3.21	-1.63345	0.128015	0.678222
ENSG00000022556.16	NLRP2	-0.24	1.22	-1.20265	0.252037	0.764271
ENSG00000048052.21	HDAC9	-0.24	4.11	-1.85057	0.088699	0.646186
ENSG00000067840.12	PDZD4	-0.24	7.57	-4.15977	0.00129083	0.327392
ENSG00000088836.14	SLC4A11	-0.24	3.78	-1.70409	0.113795	0.664809
ENSG00000100100.12	PIK3IP1	-0.24	1.13	-1.25783	0.232102	0.753012
ENSG00000102302.8	FGD1	-0.24	4.89	-1.71234	0.112229	0.664683
ENSG00000103326.12	CAPN15	-0.24	5.76	-2.58578	0.0236516	0.547988
ENSG00000107872.12	FBXL15	-0.24	3.23	-2.10604	0.056665	0.605038
ENSG00000108370.17	RGS9	-0.24	4.53	-2.82476	0.0151701	0.524313
ENSG00000119812.19	FAM98A	-0.24	6.07	-2.25796	0.0431265	0.586291
ENSG00000124159.15	MATN4	-0.24	-0.28	-0.757291	0.463317	0.862338
ENSG00000128394.17	APOBEC3F	-0.24	1.98	-0.899733	0.385757	0.82741
ENSG00000130669.17	PAK4	-0.24	5.17	-1.40322	0.185601	0.719534
ENSG00000132005.9	RFX1	-0.24	3.07	-1.25496	0.233109	0.753012
ENSG00000132622.11	HSPA12B	-0.24	3	-2.15986	0.0514663	0.605014
ENSG00000135094.11	SDS	-0.24	-3.18	-0.318621	0.755428	0.946614
ENSG00000138696.10	BMPR1B	-0.24	1.01	-1.08857	0.297478	0.786481
ENSG00000141696.13	P3H4	-0.24	5.06	-3.77382	0.0026004	0.392383
ENSG00000142235.9	LMTK3	-0.24	3.01	-1.97928	0.0709117	0.626961
ENSG00000143768.13	LEFTY2	-0.24	4.41	-2.41405	0.0324511	0.563511
ENSG00000144331.20	ZNF385B	-0.24	0.84	-0.71473	0.488289	0.873069
ENSG00000146858.8	ZC3HAV1L	-0.24	0.54	-0.872025	0.400108	0.837894
ENSG00000150281.6	CTF1	-0.24	-2	-0.335515	0.742962	0.944791
ENSG00000152475.7	ZNF837	-0.24	0.79	-1.06671	0.30685	0.789712
ENSG00000155363.18	MOV10	-0.24	6	-4.49923	0.000706653	0.262734
ENSG00000157399.14	ARSE	-0.24	1.71	-1.39832	0.187031	0.721452
ENSG00000159248.5	GJD2	-0.24	-1.78	-0.531201	0.60486	0.910507
ENSG00000161179.13	YDJC	-0.24	4.3	-1.94682	0.0750593	0.628855
ENSG00000162341.18	TPCN2	-0.24	3.33	-2.4589	0.0298874	0.559599
ENSG00000163239.12	TDRD10	-0.24	-2.05	-0.470518	0.646324	0.921505
ENSG00000163702.20	IL17RC	-0.24	2.55	-1.81448	0.0943708	0.649586
ENSG00000163762.7	TM4SF18	-0.24	2.23	-1.93607	0.0764818	0.628855
ENSG00000166289.6	PLEKHF1	-0.24	3.45	-2.4791	0.0287972	0.557271
ENSG00000167434.10	CA4	-0.24	1.14	-1.24318	0.237268	0.753961
ENSG00000169696.16	ASPSCR1	-0.24	4.71	-3.48276	0.00444812	0.452153
ENSG00000170381.14	SEMA3E	-0.24	0.64	-0.889247	0.391146	0.83174
ENSG00000172465.14	TCEAL1	-0.24	1.82	-1.53416	0.150622	0.686854
ENSG00000174276.6	ZNHIT2	-0.24	3.16	-1.87772	0.0846392	0.642425
ENSG00000174669.12	SLC29A2	-0.24	4.07	-1.94577	0.0751966	0.628855
ENSG00000175220.12	ARHGAP1	-0.24	4.78	-1.681	0.118281	0.664809
ENSG00000177946.6	CENPBD1	-0.24	3.17	-1.913	0.0796172	0.631197
ENSG00000181392.17	SYNE4	-0.24	3.88	-2.60154	0.0229715	0.546393
ENSG00000182325.11	FBXL6	-0.24	3.93	-2.83285	0.0149431	0.524313
ENSG00000183655.13	KLHL25	-0.24	4.55	-3.30601	0.00617822	0.454727
ENSG00000183833.16	MAATS1	-0.24	1.85	-1.37868	0.192861	0.726407
ENSG00000185527.12	AC139530.1	-0.24	-0.28	-0.687129	0.504913	0.87801
ENSG00000186166.9	CCDC84	-0.24	3.03	-1.70237	0.114124	0.664809
ENSG00000186648.15	CARMIL3	-0.24	3.39	-2.71754	0.0185225	0.537173
ENSG00000188060.7	RAB42	-0.24	2.88	-2.33311	0.0376244	0.568393
ENSG00000188747.8	NOXA1	-0.24	-0.69	-0.808127	0.434563	0.851048
ENSG00000189430.12	NCR1	-0.24	-0.33	-0.708923	0.491758	0.873975
ENSG00000196110.7	ZNF699	-0.24	1.57	-1.42781	0.178556	0.712301
ENSG00000196433.13	ASMT	-0.24	-2.18	-0.531639	0.604565	0.910507
ENSG00000196433.13_PAR_Y	ASMT	-0.24	-2.18	-0.531639	0.604565	0.910507
ENSG00000197959.14	DNM3	-0.24	1.13	-1.14566	0.274012	0.774118
ENSG00000198010.12	DLGAP2	-0.24	1.32	-1.32166	0.210639	0.742852
ENSG00000204851.6	PNMA8B	-0.24	2.07	-1.7859	0.0990911	0.653467
ENSG00000235169.8	SMIM1	-0.24	-0.07	-0.820657	0.427658	0.848822
ENSG00000244115.1	DNAJC25-GNG10	-0.24	3.15	-1.33508	0.20634	0.740161
ENSG00000244165.2	P2RY11	-0.24	1.8	-1.21284	0.248258	0.761933
ENSG00000268750.7	AC010522.1	-0.24	1.27	-0.950114	0.360581	0.815472
ENSG00000274897.3	PANO1	-0.24	-1.08	-0.699492	0.497425	0.874972
ENSG00000004777.18	ARHGAP33	-0.23	1.82	-1.09927	0.292965	0.78585
ENSG00000026036.22	RTEL1-TNFRSF6B	-0.23	2.45	-1.38655	0.190508	0.726407
ENSG00000033100.16	CHPF2	-0.23	4.35	-2.34519	0.0368051	0.568375
ENSG00000066230.11	SLC9A3	-0.23	1.54	-1.20104	0.25264	0.764271
ENSG00000070886.12	EPHA8	-0.23	2.93	-2.20374	0.0475632	0.59268
ENSG00000079102.16	RUNX1T1	-0.23	4.39	-1.1741	0.262867	0.768434
ENSG00000081041.9	CXCL2	-0.23	-2.14	-0.374421	0.714547	0.938857
ENSG00000099365.11	STX1B	-0.23	2.8	-1.33259	0.207133	0.740912
ENSG00000102385.12	DRP2	-0.23	-0.48	-0.58117	0.571755	0.900053
ENSG00000104936.17	DMPK	-0.23	3.13	-2.24992	0.0437584	0.587807
ENSG00000104967.7	NOVA2	-0.23	2.45	-1.29684	0.218788	0.747169
ENSG00000105732.13	ZNF574	-0.23	4.35	-2.6236	0.0220517	0.54196
ENSG00000106328.9	FSCN3	-0.23	-2.46	-0.356892	0.727297	0.942146
ENSG00000111215.12	PRR4	-0.23	-3.2	-0.255719	0.802448	0.959831
ENSG00000111490.13	TBC1D30	-0.23	1.9	-1.54295	0.14849	0.684934
ENSG00000112576.12	CCND3	-0.23	4.64	-3.0023	0.0108909	0.497156
ENSG00000112787.13	FBRSL1	-0.23	4.2	-1.07718	0.302333	0.788224
ENSG00000112818.10	MEP1A	-0.23	-2.73	-0.35132	0.731368	0.942998
ENSG00000112964.14	GHR	-0.23	-2.11	-0.374303	0.714633	0.938857
ENSG00000113504.21	SLC12A7	-0.23	4.34	-1.58244	0.139232	0.679905
ENSG00000114268.12	PFKFB4	-0.23	3.45	-2.0434	0.0633344	0.615454
ENSG00000115386.6	REG1A	-0.23	-2.22	-0.447851	0.662145	0.925384
ENSG00000115935.17	WIPF1	-0.23	2.33	-1.3015	0.217237	0.746546
ENSG00000118369.13	USP35	-0.23	2.97	-1.58195	0.139345	0.679905
ENSG00000119673.14	ACOT2	-0.23	2.56	-1.51604	0.155101	0.689292
ENSG00000120088.14	CRHR1	-0.23	-0.75	-0.72277	0.48351	0.870156
ENSG00000125089.17	SH3TC1	-0.23	-2.36	-0.372301	0.716085	0.939189
ENSG00000125347.14	IRF1	-0.23	3.07	-2.02553	0.0653666	0.618713
ENSG00000125520.14	SLC2A4RG	-0.23	3.56	-1.93719	0.0763319	0.628855
ENSG00000125531.7	FNDC11	-0.23	1.2	-0.981543	0.345477	0.808484
ENSG00000125675.18	GRIA3	-0.23	1.14	-1.18795	0.257568	0.765577
ENSG00000129968.15	ABHD17A	-0.23	4.68	-2.54897	0.025317	0.552758
ENSG00000130055.13	GDPD2	-0.23	3.33	-2.48019	0.0287398	0.557271
ENSG00000130182.8	ZSCAN10	-0.23	7.26	-2.91474	0.0128258	0.509244
ENSG00000130222.11	GADD45G	-0.23	2.68	-1.8558	0.0879037	0.645836
ENSG00000130748.7	TMEM160	-0.23	3.21	-1.32323	0.210134	0.742713
ENSG00000131876.17	SNRPA1	-0.23	6.03	-1.12051	0.284169	0.783532
ENSG00000135097.7	MSI1	-0.23	3.73	-1.33613	0.206006	0.739839
ENSG00000136531.16	SCN2A	-0.23	1.46	-1.1652	0.266317	0.769921
ENSG00000137877.10	SPTBN5	-0.23	1.47	-1.40725	0.184431	0.718111
ENSG00000140104.14	CLBA1	-0.23	1.27	-0.965621	0.353071	0.814159
ENSG00000146352.13	CLVS2	-0.23	1.02	-1.03018	0.323008	0.797911
ENSG00000148600.15	CDHR1	-0.23	2.86	-1.83983	0.0903544	0.648865
ENSG00000152137.6	HSPB8	-0.23	2.75	-1.75592	0.104268	0.656661
ENSG00000153563.15	CD8A	-0.23	-2.14	-0.467895	0.648146	0.921572
ENSG00000155666.11	KDM8	-0.23	3.06	-1.49568	0.160267	0.693475
ENSG00000156218.13	ADAMTSL3	-0.23	0.96	-1.16047	0.268165	0.771818
ENSG00000157111.13	TMEM171	-0.23	-0.17	-0.80036	0.43888	0.853258
ENSG00000157554.19	ERG	-0.23	2.6	-1.75589	0.104275	0.656661
ENSG00000157734.14	SNX22	-0.23	2.7	-1.44286	0.174355	0.70771
ENSG00000158089.15	GALNT14	-0.23	4.19	-3.32029	0.00601602	0.454727
ENSG00000158748.4	HTR6	-0.23	-0.53	-0.699554	0.497388	0.874972
ENSG00000160299.17	PCNT	-0.23	5.3	-1.83264	0.0914763	0.648865
ENSG00000160460.16	SPTBN4	-0.23	1.62	-1.28963	0.221199	0.748277
ENSG00000160602.14	AC010761.1	-0.23	3.47	-2.78744	0.016263	0.530616
ENSG00000160801.14	PTH1R	-0.23	-1.34	-0.448899	0.66141	0.92526
ENSG00000160999.10	SH2B2	-0.23	3.16	-1.63281	0.128152	0.678222
ENSG00000161847.14	RAVER1	-0.23	4.89	-1.26416	0.229899	0.753012
ENSG00000163482.12	STK36	-0.23	4.51	-3.43078	0.00489857	0.452521
ENSG00000163568.15	AIM2	-0.23	-0.71	-0.648586	0.52868	0.886572
ENSG00000166963.13	MAP1A	-0.23	1.32	-1.06007	0.309743	0.79061
ENSG00000167281.19	RBFOX3	-0.23	3.61	-2.3559	0.0360927	0.568375
ENSG00000167600.14	CYP2S1	-0.23	6.63	-1.48802	0.162249	0.695632
ENSG00000176087.15	SLC35A4	-0.23	4.89	-1.39351	0.188447	0.722813
ENSG00000177096.9	PHETA2	-0.23	1.34	-1.4525	0.171707	0.703378
ENSG00000177542.11	SLC25A22	-0.23	4.67	-3.13616	0.00848146	0.469566
ENSG00000178171.10	AMER3	-0.23	-1.5	-0.496865	0.628158	0.915627
ENSG00000179399.15	GPC5	-0.23	-0.25	-0.764703	0.459052	0.861922
ENSG00000179627.10	ZBTB42	-0.23	1.88	-1.4555	0.170892	0.702941
ENSG00000179943.8	FIZ1	-0.23	2.68	-1.58138	0.139474	0.679905
ENSG00000180834.7	MAP6D1	-0.23	2.35	-2.06241	0.0612371	0.613728
ENSG00000181513.14	ACBD4	-0.23	2.78	-2.02895	0.0649738	0.618193
ENSG00000181523.13	SGSH	-0.23	3.02	-2.12343	0.0549333	0.605014
ENSG00000182162.11	P2RY8	-0.23	-2.88	-0.341825	0.738325	0.943609
ENSG00000182162.11_PAR_Y	P2RY8	-0.23	-2.88	-0.341825	0.738325	0.943609
ENSG00000183036.11	PCP4	-0.23	-1.19	-0.598833	0.560289	0.896899
ENSG00000183186.8	C2CD4C	-0.23	2.22	-1.32554	0.20939	0.742406
ENSG00000185760.15	KCNQ5	-0.23	1.12	-1.29557	0.21921	0.747305
ENSG00000188219.14	POTEE	-0.23	0.65	-0.929519	0.370729	0.819611
ENSG00000188674.11	C2orf80	-0.23	-1.19	-0.563756	0.583182	0.904556
ENSG00000188760.10	TMEM198	-0.23	2.98	-2.22154	0.0460604	0.590708
ENSG00000196155.13	PLEKHG4	-0.23	3.97	-2.57289	0.0242223	0.547988
ENSG00000196421.8	C20orf204	-0.23	-0.93	-0.582966	0.570584	0.899392
ENSG00000196700.9	ZNF512B	-0.23	4.77	-2.37334	0.0349613	0.563511
ENSG00000203685.10	STUM	-0.23	-0.28	-0.728358	0.480205	0.86874
ENSG00000204149.11	AGAP6	-0.23	2.5	-1.3816	0.191986	0.726407
ENSG00000204314.12	PRRT1	-0.23	-1	-0.516843	0.614549	0.912924
ENSG00000205609.12	EIF3CL	-0.23	7.02	-0.787	0.44637	0.856667
ENSG00000213190.3	MLLT11	-0.23	4.7	-3.44763	0.0047477	0.452521
ENSG00000213563.6	C8orf82	-0.23	4.03	-2.2684	0.0423189	0.584125
ENSG00000214128.11	TMEM213	-0.23	-2.92	-0.422042	0.68037	0.930923
ENSG00000221946.7	FXYD7	-0.23	0.81	-0.948268	0.361483	0.816003
ENSG00000224383.7	PRR29	-0.23	0.08	-0.888994	0.391277	0.831905
ENSG00000234857.2	HNRNPUL2-BSCL2	-0.23	2.99	-0.523632	0.609958	0.911691
ENSG00000266964.5	FXYD1	-0.23	0.3	-0.765125	0.458809	0.861922
ENSG00000275379.1	HIST1H3I	-0.23	6.49	-2.84501	0.0146079	0.523858
ENSG00000284691.1	AC073111.4	-0.23	3.64	-2.42841	0.0316082	0.563106
ENSG00000010626.15	LRRC23	-0.22	1.12	-0.97088	0.35055	0.812769
ENSG00000042980.12	ADAM28	-0.22	-0.81	-0.509081	0.619818	0.913514
ENSG00000061656.9	SPAG4	-0.22	-1.22	-0.524411	0.609432	0.911444
ENSG00000067082.15	KLF6	-0.22	4.67	-1.59142	0.137198	0.679457
ENSG00000068354.16	TBC1D25	-0.22	2.43	-1.16888	0.264887	0.76944
ENSG00000075340.23	ADD2	-0.22	7.73	-1.85731	0.0876749	0.645836
ENSG00000076826.9	CAMSAP3	-0.22	4.37	-1.68217	0.11805	0.664809
ENSG00000085185.15	BCORL1	-0.22	0.29	-0.747153	0.469192	0.86298
ENSG00000089847.12	ANKRD24	-0.22	4.21	-2.30244	0.0397837	0.576252
ENSG00000100968.14	NFATC4	-0.22	4.7	-2.79486	0.0160396	0.530616
ENSG00000104946.13	TBC1D17	-0.22	3.91	-1.65378	0.123772	0.671639
ENSG00000108479.11	GALK1	-0.22	4.66	-2.82325	0.015213	0.524313
ENSG00000109066.13	TMEM104	-0.22	3.3	-1.81314	0.094587	0.649586
ENSG00000109118.14	PHF12	-0.22	4.78	-1.70207	0.114181	0.664809
ENSG00000111077.17	TNS2	-0.22	2.2	-1.6193	0.131044	0.678464
ENSG00000115568.15	ZNF142	-0.22	4.16	-1.55729	0.14507	0.681519
ENSG00000116771.6	AGMAT	-0.22	3.63	-2.33465	0.0375187	0.568393
ENSG00000118298.12	CA14	-0.22	5.35	-3.774	0.00259954	0.392383
ENSG00000122254.7	HS3ST2	-0.22	-1.62	-0.428742	0.675618	0.929647
ENSG00000127220.6	ABHD8	-0.22	3.44	-2.01871	0.066159	0.619657
ENSG00000127774.7	EMC6	-0.22	4.43	-2.25322	0.0434984	0.586291
ENSG00000130529.16	TRPM4	-0.22	2.87	-1.99977	0.0684032	0.621709
ENSG00000130881.14	LRP3	-0.22	5.06	-2.83812	0.0147969	0.523858
ENSG00000131591.17	C1orf159	-0.22	2.32	-1.67613	0.119248	0.664809
ENSG00000131969.15	ABHD12B	-0.22	1.12	-0.910558	0.380248	0.825518
ENSG00000132872.12	SYT4	-0.22	2.93	-2.09718	0.0575664	0.605106
ENSG00000133124.11	IRS4	-0.22	3	-1.7845	0.0993262	0.653467
ENSG00000134107.4	BHLHE40	-0.22	1.05	-0.776077	0.452554	0.858334
ENSG00000134986.13	NREP	-0.22	7.61	-4.16313	0.00128308	0.327392
ENSG00000136490.9	LIMD2	-0.22	5.81	-3.36451	0.00554067	0.454727
ENSG00000139219.19	COL2A1	-0.22	4.32	-2.949	0.0120308	0.497156
ENSG00000139767.10	SRRM4	-0.22	0.55	-1.00638	0.333866	0.804321
ENSG00000140368.12	PSTPIP1	-0.22	-0.64	-0.729686	0.479421	0.868237
ENSG00000144642.21	RBMS3	-0.22	1.21	-1.12182	0.28363	0.782846
ENSG00000147601.14	TERF1	-0.22	8.73	-2.78976	0.0161927	0.530616
ENSG00000147606.9	SLC26A7	-0.22	-1.62	-0.56243	0.584056	0.904556
ENSG00000149131.15	SERPING1	-0.22	3.35	-1.08056	0.300888	0.786875
ENSG00000155254.13	MARVELD1	-0.22	5.33	-2.78893	0.0162177	0.530616
ENSG00000156504.16	FAM122B	-0.22	4.23	-2.75626	0.0172353	0.533873
ENSG00000158445.10	KCNB1	-0.22	0.34	-0.902122	0.384536	0.827137
ENSG00000159640.16	ACE	-0.22	1.82	-1.53208	0.15113	0.687417
ENSG00000159784.17	FAM131B	-0.22	5.52	-3.2306	0.00711077	0.456356
ENSG00000160606.11	TLCD1	-0.22	4.22	-3.06957	0.00960476	0.48477
ENSG00000161920.10	MED11	-0.22	3.61	-2.16409	0.0510767	0.605014
ENSG00000163635.18	ATXN7	-0.22	3.97	-1.67901	0.118676	0.664809
ENSG00000164749.11	HNF4G	-0.22	2	-1.18427	0.258969	0.765967
ENSG00000164855.16	TMEM184A	-0.22	0.59	-1.01695	0.329011	0.801774
ENSG00000166535.20	A2ML1	-0.22	3.84	-2.42932	0.0315554	0.563106
ENSG00000167778.9	SPRYD3	-0.22	2.07	-1.72639	0.109606	0.663521
ENSG00000167968.13	DNASE1L2	-0.22	-2.24	-0.417938	0.683288	0.932203
ENSG00000168477.19	TNXB	-0.22	3.28	-1.89292	0.0824404	0.636669
ENSG00000169314.14	C22orf15	-0.22	0.74	-0.988065	0.3424	0.807565
ENSG00000172613.8	RAD9A	-0.22	3.2	-1.92964	0.0773431	0.628855
ENSG00000173137.12	ADCK5	-0.22	1.73	-1.18411	0.259028	0.765967
ENSG00000176978.14	DPP7	-0.22	3.39	-2.12224	0.0550507	0.605014
ENSG00000177469.13	CAVIN1	-0.22	5.53	-3.98869	0.00175754	0.359416
ENSG00000178531.6	CTXN1	-0.22	2.6	-1.35565	0.199888	0.734416
ENSG00000178567.7	EPM2AIP1	-0.22	4.2	-2.22105	0.0461017	0.590708
ENSG00000179922.5	ZNF784	-0.22	2.95	-1.62162	0.130545	0.678464
ENSG00000180815.14	MAP3K15	-0.22	2.37	-1.73054	0.108841	0.663222
ENSG00000182759.3	MAFA	-0.22	1.11	-1.06224	0.308797	0.789882
ENSG00000183671.12	GPR1	-0.22	-2.94	-0.322565	0.75251	0.946162
ENSG00000183876.9	ARSI	-0.22	1.92	-1.33225	0.20724	0.741123
ENSG00000183963.18	SMTN	-0.22	3.74	-1.89841	0.08166	0.635623
ENSG00000184571.13	PIWIL3	-0.22	-2.5	-0.331639	0.745816	0.945413
ENSG00000185046.18	ANKS1B	-0.22	2.05	-1.2096	0.249456	0.763056
ENSG00000188389.11	PDCD1	-0.22	-0.33	-0.653041	0.525901	0.885212
ENSG00000197162.9	ZNF785	-0.22	3.22	-2.24611	0.0440613	0.588861
ENSG00000198837.10	DENND4B	-0.22	5.31	-1.96014	0.0733311	0.628855
ENSG00000204439.3	C6orf47	-0.22	4.77	-3.44748	0.00474901	0.452521
ENSG00000213638.6	ADAT3	-0.22	1.16	-1.10378	0.291081	0.785597
ENSG00000221947.7	XKR9	-0.22	-1.38	-0.442226	0.666099	0.926918
ENSG00000223572.9	CKMT1A	-0.22	4.67	-1.95774	0.0736395	0.628855
ENSG00000258947.7	TUBB3	-0.22	6.81	-3.10366	0.00901209	0.478835
ENSG00000005189.19	REXO5	-0.21	2.76	-1.19334	0.255531	0.764484
ENSG00000007264.15	MATK	-0.21	4.72	-2.00325	0.0679859	0.620514
ENSG00000010361.13	FUZ	-0.21	4.34	-2.74427	0.017624	0.533873
ENSG00000052802.13	MSMO1	-0.21	7.07	-2.4208	0.0320523	0.563511
ENSG00000066322.15	ELOVL1	-0.21	3.91	-2.90004	0.0131825	0.509658
ENSG00000070444.15	MNT	-0.21	2.4	-0.961631	0.354993	0.814705
ENSG00000077463.15	AC016586.1	-0.21	3.52	-1.92732	0.0776562	0.628855
ENSG00000085552.17	IGSF9	-0.21	3.9	-1.84371	0.0897535	0.647308
ENSG00000085872.15	CHERP	-0.21	4.72	-0.986647	0.343067	0.807565
ENSG00000088002.11	SULT2B1	-0.21	-0.01	-0.705006	0.494107	0.874384
ENSG00000088038.19	CNOT3	-0.21	4.57	-0.949932	0.36067	0.815472
ENSG00000099994.11	SUSD2	-0.21	-1.61	-0.462203	0.652107	0.92253
ENSG00000099995.19	SF3A1	-0.21	6.53	-1.19173	0.256139	0.76453
ENSG00000100258.18	LMF2	-0.21	4.3	-1.52181	0.153662	0.689292
ENSG00000100985.7	MMP9	-0.21	2.41	-1.64738	0.125094	0.672502
ENSG00000101057.16	MYBL2	-0.21	7.11	-1.50991	0.156641	0.689951
ENSG00000103034.14	NDRG4	-0.21	4.3	-2.6515	0.0209399	0.54196
ENSG00000104823.9	ECH1	-0.21	5.82	-2.48664	0.0284006	0.557271
ENSG00000104964.14	TLE5	-0.21	6.79	-2.24512	0.0441399	0.588861
ENSG00000107159.13	CA9	-0.21	-1.45	-0.440152	0.667559	0.927459
ENSG00000110492.15	MDK	-0.21	6.76	-2.79567	0.0160156	0.530616
ENSG00000110723.12	EXPH5	-0.21	3.46	-1.82764	0.0922656	0.648865
ENSG00000114378.17	HYAL1	-0.21	2.03	-1.50742	0.157268	0.690023
ENSG00000123104.12	ITPR2	-0.21	6.72	-2.82639	0.0151243	0.524313
ENSG00000123989.14	CHPF	-0.21	5.93	-2.23831	0.044687	0.58908
ENSG00000124201.15	ZNFX1	-0.21	4.54	-2.62481	0.0220024	0.54196
ENSG00000125434.11	SLC25A35	-0.21	0.51	-0.874379	0.398875	0.837519
ENSG00000128228.5	SDF2L1	-0.21	3.92	-1.85633	0.0878231	0.645836
ENSG00000130477.15	UNC13A	-0.21	6.35	-1.83059	0.0918002	0.648865
ENSG00000131323.14	TRAF3	-0.21	3.69	-2.12731	0.0545542	0.605014
ENSG00000131477.11	RAMP2	-0.21	2.72	-1.93202	0.0770227	0.628855
ENSG00000133250.14	ZNF414	-0.21	2.17	-0.843052	0.415497	0.844351
ENSG00000136935.13	GOLGA1	-0.21	3.2	-1.90383	0.0808959	0.634313
ENSG00000140939.14	AC074143.1	-0.21	1.09	-0.920079	0.375447	0.822295
ENSG00000143793.13	C1orf35	-0.21	3.58	-1.95471	0.0740316	0.628855
ENSG00000143858.12	SYT2	-0.21	4.91	-2.15244	0.0521547	0.605014
ENSG00000144488.15	ESPNL	-0.21	0.71	-0.571274	0.578234	0.903476
ENSG00000146205.13	ANO7	-0.21	0.51	-0.641212	0.5333	0.887561
ENSG00000149179.13	C11orf49	-0.21	4.77	-3.21808	0.00727871	0.461738
ENSG00000149418.11	ST14	-0.21	5.13	-2.86249	0.0141395	0.523858
ENSG00000152804.11	HHEX	-0.21	-1.05	-0.619699	0.546908	0.894266
ENSG00000154545.16	MAGED4	-0.21	5.64	-0.94429	0.363431	0.816289
ENSG00000155066.16	PROM2	-0.21	1.62	-1.3138	0.213193	0.745524
ENSG00000158863.22	FAM160B2	-0.21	3.23	-1.71246	0.112207	0.664683
ENSG00000159228.13	CBR1	-0.21	6.86	-3.05293	0.00990787	0.491412
ENSG00000160111.13	CPAMD8	-0.21	3.03	-1.71431	0.111857	0.664683
ENSG00000160213.7	CSTB	-0.21	5.21	-2.78651	0.0162912	0.530616
ENSG00000160948.14	VPS28	-0.21	4.37	-2.57971	0.0239187	0.547988
ENSG00000164100.9	NDST3	-0.21	0.07	-0.827528	0.423902	0.848822
ENSG00000164296.7	TIGD6	-0.21	2.32	-1.75976	0.103592	0.655653
ENSG00000165406.16	MARCH8	-0.21	4.79	-3.33662	0.0058359	0.454727
ENSG00000165804.16	ZNF219	-0.21	6.6	-2.56741	0.024469	0.547988
ENSG00000165821.12	SALL2	-0.21	8.45	-2.99523	0.0110356	0.497156
ENSG00000166105.16	GLB1L3	-0.21	4.35	-3.0149	0.0106376	0.497156
ENSG00000167394.13	ZNF668	-0.21	3.49	-1.83155	0.0916482	0.648865
ENSG00000167702.12	KIFC2	-0.21	3.39	-1.76593	0.102514	0.65518
ENSG00000168824.14	NSG1	-0.21	4.45	-2.99358	0.0110697	0.497156
ENSG00000168994.13	PXDC1	-0.21	1.14	-1.06193	0.308933	0.789882
ENSG00000169783.12	LINGO1	-0.21	4.01	-1.12482	0.282406	0.781683
ENSG00000170190.16	SLC16A5	-0.21	3.9	-2.35632	0.0360648	0.568375
ENSG00000171813.14	PWWP2B	-0.21	2.97	-1.29317	0.220013	0.748236
ENSG00000173175.14	ADCY5	-0.21	4.37	-3.17266	0.00792262	0.469526
ENSG00000173918.15	C1QTNF1	-0.21	1.03	-1.10986	0.288556	0.784919
ENSG00000174943.11	KCTD13	-0.21	1.53	-1.22919	0.242288	0.757084
ENSG00000176845.13	METRNL	-0.21	3.13	-1.45856	0.170062	0.70152
ENSG00000176920.12	FUT2	-0.21	2.46	-1.61498	0.131983	0.678464
ENSG00000177105.10	RHOG	-0.21	3.56	-1.23306	0.240892	0.756764
ENSG00000177465.4	ACOT4	-0.21	1.1	-1.26584	0.229315	0.752993
ENSG00000177706.9	FAM20C	-0.21	4.13	-1.76517	0.102647	0.65518
ENSG00000178209.15	PLEC	-0.21	6.83	-2.43399	0.0312861	0.563106
ENSG00000178860.8	MSC	-0.21	1.38	-1.22794	0.242741	0.757414
ENSG00000181817.6	LSM10	-0.21	3.81	-0.807305	0.435019	0.851088
ENSG00000183479.12	TREX2	-0.21	-3.31	-0.219973	0.829546	0.964167
ENSG00000183785.15	TUBA8	-0.21	0.16	-0.790757	0.444256	0.854937
ENSG00000184207.8	PGP	-0.21	5.16	-2.37826	0.034648	0.563511
ENSG00000185215.9	TNFAIP2	-0.21	4.13	-3.15646	0.00816591	0.469566
ENSG00000185340.15	GAS2L1	-0.21	2.8	-1.61813	0.131299	0.678464
ENSG00000185668.7	POU3F1	-0.21	3.51	-1.94523	0.0752676	0.628855
ENSG00000186994.11	KANK3	-0.21	1.51	-1.03285	0.321807	0.797309
ENSG00000188290.10	HES4	-0.21	-1.08	-0.572011	0.57775	0.903368
ENSG00000189143.9	CLDN4	-0.21	4.5	-2.05373	0.0621861	0.613728
ENSG00000196456.13	ZNF775	-0.21	4.26	-1.93979	0.0759868	0.628855
ENSG00000198720.13	ANKRD13B	-0.21	4.03	-1.65484	0.123554	0.671639
ENSG00000198727.2	MT-CYB	-0.21	5.06	-1.76545	0.102597	0.65518
ENSG00000204389.9	HSPA1A	-0.21	3.77	-0.964872	0.353431	0.814355
ENSG00000204396.10	VWA7	-0.21	-0.92	-0.4754	0.642939	0.919494
ENSG00000204882.3	GPR20	-0.21	-1.02	-0.586856	0.568051	0.898718
ENSG00000204967.11	PCDHA4	-0.21	3.37	-1.71097	0.112487	0.664683
ENSG00000213347.10	MXD3	-0.21	2.05	-1.74393	0.106407	0.659705
ENSG00000235034.6	C19orf81	-0.21	0.36	-0.834647	0.420034	0.847018
ENSG00000243989.9	ACY1	-0.21	5.21	-2.73203	0.0180302	0.53683
ENSG00000244486.8	SCARF2	-0.21	2.48	-1.68224	0.118037	0.664809
ENSG00000259431.5	THTPA	-0.21	4.42	-2.94539	0.0121123	0.497156
ENSG00000262814.8	MRPL12	-0.21	5.14	-1.24813	0.235513	0.753012
ENSG00000265107.3	GJA5	-0.21	2.04	-1.40549	0.184939	0.718402
ENSG00000273154.3	AL121845.3	-0.21	0.67	-0.966543	0.352628	0.813979
ENSG00000285292.1	ABCF2	-0.21	4.39	-2.74924	0.017462	0.533873
ENSG00000008441.16	NFIX	-0.2	-2.67	-0.216667	0.832065	0.964527
ENSG00000008516.17	MMP25	-0.2	4.19	-1.68713	0.117075	0.664809
ENSG00000011451.19	WIZ	-0.2	4.15	-1.36879	0.195853	0.729587
ENSG00000013810.19	TACC3	-0.2	6.93	-1.12971	0.280421	0.779162
ENSG00000019102.12	VSIG2	-0.2	-2.5	-0.37963	0.710776	0.938247
ENSG00000020181.17	ADGRA2	-0.2	1.78	-1.13347	0.278901	0.77752
ENSG00000044574.8	HSPA5	-0.2	8.2	-0.778898	0.450952	0.857847
ENSG00000050327.15	ARHGEF5	-0.2	6.21	-2.4857	0.0284499	0.557271
ENSG00000061273.18	HDAC7	-0.2	6.35	-3.51346	0.00420211	0.452153
ENSG00000063587.14	ZNF275	-0.2	3.86	-1.83584	0.0909755	0.648865
ENSG00000066248.15	NGEF	-0.2	2.07	-1.37041	0.19536	0.729002
ENSG00000074855.11	ANO8	-0.2	3.37	-1.90487	0.0807496	0.634313
ENSG00000089351.14	GRAMD1A	-0.2	6.41	-1.21232	0.248451	0.762222
ENSG00000092096.16	SLC22A17	-0.2	5.34	-2.50455	0.027479	0.555061
ENSG00000099889.14	ARVCF	-0.2	4.75	-1.97246	0.0717646	0.627554
ENSG00000099992.15	TBC1D10A	-0.2	2.78	-1.48099	0.164083	0.695945
ENSG00000100097.12	LGALS1	-0.2	2.2	-1.53745	0.149821	0.68607
ENSG00000100139.13	MICALL1	-0.2	5.23	-2.54857	0.0253356	0.552758
ENSG00000100926.15	TM9SF1	-0.2	4.38	-2.01364	0.0667528	0.619669
ENSG00000101292.7	PROKR2	-0.2	0.21	-0.599952	0.559567	0.896748
ENSG00000104883.8	PEX11G	-0.2	0.55	-0.819575	0.428251	0.848822
ENSG00000105325.14	FZR1	-0.2	4.4	-2.40353	0.0330827	0.563511
ENSG00000106003.13	LFNG	-0.2	4.61	-2.38716	0.0340892	0.563511
ENSG00000107816.17	LZTS2	-0.2	6.26	-3.24539	0.00691732	0.454727
ENSG00000108641.16	B9D1	-0.2	4.02	-1.73194	0.108584	0.663059
ENSG00000108786.10	HSD17B1	-0.2	0.16	-0.569231	0.579576	0.903762
ENSG00000109832.14	DDX25	-0.2	4.41	-2.47376	0.0290819	0.557794
ENSG00000110148.10	CCKBR	-0.2	2.38	-1.17493	0.262549	0.768327
ENSG00000112759.18	SLC29A1	-0.2	6.85	-1.94313	0.0755452	0.628855
ENSG00000112812.16	PRSS16	-0.2	1.87	-1.27692	0.225508	0.750627
ENSG00000115129.14	TP53I3	-0.2	4.94	-2.7044	0.0189807	0.53766
ENSG00000116032.5	GRIN3B	-0.2	-1.26	-0.409181	0.689531	0.933231
ENSG00000116871.15	MAP7D1	-0.2	5.55	-2.39301	0.0337263	0.563511
ENSG00000117480.16	FAAH	-0.2	3.28	-2.04542	0.0631085	0.615454
ENSG00000118162.14	KPTN	-0.2	3.01	-1.44115	0.174827	0.707859
ENSG00000123636.18	BAZ2B	-0.2	5.22	-1.97554	0.0713791	0.627474
ENSG00000124143.10	ARHGAP40	-0.2	-2.87	-0.286031	0.779675	0.952436
ENSG00000125775.15	SDCBP2	-0.2	1.44	-1.06698	0.306736	0.789549
ENSG00000126259.19	KIRREL2	-0.2	2.6	-1.6108	0.132894	0.678464
ENSG00000128242.13	GAL3ST1	-0.2	2.87	-1.59886	0.135531	0.679457
ENSG00000129862.6	VCY1B	-0.2	-2.31	-0.412905	0.686874	0.933165
ENSG00000129864.6	VCY	-0.2	-2.31	-0.412905	0.686874	0.933165
ENSG00000132024.17	CC2D1A	-0.2	4.5	-1.66331	0.121824	0.667719
ENSG00000133107.14	TRPC4	-0.2	4.24	-2.86307	0.0141241	0.523858
ENSG00000134207.16	SYT6	-0.2	4.2	-1.57496	0.140947	0.680736
ENSG00000135362.14	PRR5L	-0.2	2.25	-1.52424	0.15306	0.688526
ENSG00000136002.18	ARHGEF4	-0.2	4.27	-2.21588	0.0465339	0.591357
ENSG00000138100.13	TRIM54	-0.2	-0.42	-0.560913	0.585058	0.904556
ENSG00000138623.10	SEMA7A	-0.2	3.76	-1.9107	0.0799358	0.632119
ENSG00000138769.11	CDKL2	-0.2	2.08	-1.45415	0.171259	0.702941
ENSG00000140534.13	TICRR	-0.2	4.75	-1.48575	0.162837	0.695685
ENSG00000140548.10	ZNF710	-0.2	4.65	-2.42274	0.0319386	0.563511
ENSG00000142178.8	SIK1	-0.2	0.37	-0.40525	0.692342	0.933658
ENSG00000143409.15	MINDY1	-0.2	2.8	-1.56459	0.143352	0.681147
ENSG00000143772.9	ITPKB	-0.2	4.06	-1.65344	0.123841	0.671639
ENSG00000146955.10	RAB19	-0.2	1.26	-1.15215	0.271436	0.773524
ENSG00000147383.11	NSDHL	-0.2	4.5	-1.4873	0.162433	0.695685
ENSG00000147804.9	SLC39A4	-0.2	-0.42	-0.471711	0.645495	0.921493
ENSG00000149243.15	KLHL35	-0.2	-2.98	-0.211521	0.835989	0.965372
ENSG00000149639.15	SOGA1	-0.2	4.32	-1.97813	0.0710544	0.626961
ENSG00000149929.15	HIRIP3	-0.2	3.06	-1.20546	0.250991	0.764271
ENSG00000150510.16	FAM124A	-0.2	4.87	-2.16556	0.0509425	0.605014
ENSG00000153391.15	INO80C	-0.2	3.53	-1.81668	0.0940146	0.649586
ENSG00000159409.14	CELF3	-0.2	-2.69	-0.33875	0.740584	0.943979
ENSG00000160117.15	ANKLE1	-0.2	1.24	-0.762843	0.46012	0.862312
ENSG00000160326.14	SLC2A6	-0.2	4.04	-2.33527	0.0374763	0.568393
ENSG00000160813.7	PPP1R35	-0.2	4.62	-1.74948	0.105413	0.658839
ENSG00000160973.7	FOXH1	-0.2	5.16	-2.02667	0.0652355	0.618414
ENSG00000162493.16	PDPN	-0.2	5.91	-3.13183	0.0085502	0.469566
ENSG00000165272.16	AQP3	-0.2	2	-1.06737	0.306565	0.789549
ENSG00000165802.22	NSMF	-0.2	5.28	-1.60496	0.134179	0.678464
ENSG00000165915.14	SLC39A13	-0.2	4.1	-2.38202	0.0344112	0.563511
ENSG00000166148.3	AVPR1A	-0.2	-0.57	-0.535868	0.601727	0.909322
ENSG00000166394.15	CYB5R2	-0.2	4.89	-3.07064	0.00958549	0.48477
ENSG00000167107.12	ACSF2	-0.2	3.54	-1.6733	0.119813	0.664809
ENSG00000167566.17	NCKAP5L	-0.2	4.95	-1.57544	0.140836	0.680736
ENSG00000167861.16	HID1	-0.2	3.08	-2.13709	0.0536082	0.605014
ENSG00000168096.14	ANKS3	-0.2	4.04	-2.61199	0.0225311	0.543867
ENSG00000169231.13	THBS3	-0.2	1.36	-1.21291	0.248231	0.761933
ENSG00000169442.9	CD52	-0.2	-0.93	-0.651153	0.527078	0.885688
ENSG00000169515.8	CCDC8	-0.2	4.74	-2.44828	0.0304761	0.559599
ENSG00000169750.9	RAC3	-0.2	6.19	-2.88273	0.0136154	0.515518
ENSG00000170419.10	VSTM2A	-0.2	-0.5	-0.599134	0.560095	0.89678
ENSG00000171357.6	LURAP1	-0.2	1.29	-0.857619	0.40771	0.840006
ENSG00000171992.13	SYNPO	-0.2	2.31	-1.25444	0.23329	0.753012
ENSG00000173846.13	PLK3	-0.2	2.77	-1.66495	0.121492	0.667719
ENSG00000175221.15	MED16	-0.2	5.44	-2.06128	0.0613593	0.613728
ENSG00000175414.7	ARL10	-0.2	2.05	-1.28799	0.221753	0.748277
ENSG00000175567.10	UCP2	-0.2	2.44	-1.31657	0.21229	0.744708
ENSG00000175573.7	C11orf68	-0.2	3.97	-2.08259	0.0590815	0.611428
ENSG00000176371.14	ZSCAN2	-0.2	5.64	-3.74588	0.00273716	0.398854
ENSG00000177144.7	NUDT4B	-0.2	2.6	-0.802588	0.437639	0.852531
ENSG00000177459.11	ERICH5	-0.2	0.8	-0.920639	0.375166	0.82226
ENSG00000177679.16	SRRM3	-0.2	3.55	-2.07763	0.0596046	0.612277
ENSG00000178233.17	TMEM151B	-0.2	4.18	-2.69798	0.0192085	0.53766
ENSG00000180044.5	C3orf80	-0.2	1.56	-1.11885	0.284847	0.783793
ENSG00000180423.4	HARBI1	-0.2	2.31	-1.51946	0.154247	0.689292
ENSG00000180921.7	FAM83H	-0.2	5.45	-2.10751	0.0565166	0.605038
ENSG00000182667.14	NTM	-0.2	3.12	-1.44113	0.174834	0.707859
ENSG00000183048.12	SLC25A10	-0.2	4.65	-2.63557	0.0215677	0.54196
ENSG00000183172.8	SMDT1	-0.2	2.81	-1.751	0.105143	0.658458
ENSG00000184967.7	NOC4L	-0.2	4.57	-2.44056	0.030911	0.56255
ENSG00000185504.17	FAAP100	-0.2	4.8	-1.65783	0.122941	0.670437
ENSG00000186364.12	NUDT17	-0.2	1.16	-1.10405	0.290969	0.785597
ENSG00000186567.12	CEACAM19	-0.2	-1.62	-0.394851	0.6998	0.935149
ENSG00000187391.21	MAGI2	-0.2	4.22	-1.87205	0.0854731	0.643781
ENSG00000188566.13	NDOR1	-0.2	3.81	-2.20119	0.0477822	0.59268
ENSG00000189367.15	KIAA0408	-0.2	2.64	-1.54947	0.146927	0.682688
ENSG00000196843.16	ARID5A	-0.2	2.52	-1.78531	0.0991905	0.653467
ENSG00000197982.14	C1orf122	-0.2	4.42	-1.78353	0.0994904	0.653467
ENSG00000198626.17	RYR2	-0.2	4.05	-1.58993	0.137533	0.679457
ENSG00000198786.2	MT-ND5	-0.2	4.57	-1.51221	0.156061	0.689292
ENSG00000198863.7	RUNDC1	-0.2	3.99	-1.86853	0.0859942	0.644911
ENSG00000204472.13	AIF1	-0.2	2.3	-1.1486	0.272845	0.77363
ENSG00000204991.11	SPIRE2	-0.2	3.11	-2.17444	0.0501368	0.604
ENSG00000212747.4	RTL8B	-0.2	1.87	-1.15526	0.270211	0.772962
ENSG00000214447.4	FAM187A	-0.2	0.86	-0.594701	0.56296	0.89751
ENSG00000222047.8	C10orf55	-0.2	-1.36	-0.385563	0.706489	0.937156
ENSG00000227500.10	SCAMP4	-0.2	3.59	-0.885857	0.392899	0.83259
ENSG00000232629.9	HLA-DQB2	-0.2	-2.79	-0.306131	0.76469	0.94959
ENSG00000233608.4	TWIST2	-0.2	0.98	-1.05764	0.310806	0.790857
ENSG00000240038.6	AMY2B	-0.2	-0.25	-0.520124	0.612328	0.912666
ENSG00000240972.2	MIF	-0.2	8.4	-2.24065	0.0444982	0.58908
ENSG00000250067.12	YJEFN3	-0.2	0.81	-0.989848	0.341562	0.807384
ENSG00000269964.3	MEI4	-0.2	0.26	-0.80171	0.438128	0.852665
ENSG00000277224.2	HIST1H2BF	-0.2	7.7	-3.06945	0.00960681	0.48477
ENSG00000283228.1	AC068547.1	-0.2	3.46	-0.901145	0.385035	0.827137
ENSG00000284308.1	C2orf81	-0.2	-0.08	-0.508917	0.619931	0.913514
ENSG00000285723.1	AL034430.2	-0.2	1.71	-0.784958	0.447522	0.857285
ENSG00000003137.8	CYP26B1	-0.19	-1.78	-0.45221	0.659089	0.924593
ENSG00000005379.17	TSPOAP1	-0.19	2.97	-1.93487	0.0766417	0.628855
ENSG00000005471.17	ABCB4	-0.19	1.48	-1.15515	0.270253	0.772962
ENSG00000006118.14	TMEM132A	-0.19	5.38	-2.90427	0.0130787	0.509658
ENSG00000006283.18	CACNA1G	-0.19	2.43	-1.60723	0.133679	0.678464
ENSG00000007384.15	RHBDF1	-0.19	3.98	-2.26635	0.0424759	0.584125
ENSG00000008283.16	CYB561	-0.19	4.53	-2.84026	0.0147381	0.523858
ENSG00000035862.12	TIMP2	-0.19	4.49	-1.60101	0.135053	0.679457
ENSG00000040487.13	PQLC2	-0.19	2.95	-1.30169	0.217174	0.746546
ENSG00000042062.12	RIPOR3	-0.19	0.78	-1.02735	0.324285	0.798493
ENSG00000051596.9	THOC3	-0.19	6.41	-2.94428	0.0121374	0.497156
ENSG00000074181.9	NOTCH3	-0.19	5.85	-1.9521	0.0743694	0.628855
ENSG00000074211.14	PPP2R2C	-0.19	3.54	-1.52861	0.151982	0.687643
ENSG00000074219.13	TEAD2	-0.19	7.08	-3.71713	0.00288553	0.398854
ENSG00000074410.14	CA12	-0.19	2.6	-1.32689	0.208954	0.7423
ENSG00000077942.19	FBLN1	-0.19	6.22	-2.04662	0.062974	0.615334
ENSG00000081923.14	ATP8B1	-0.19	3.28	-1.93559	0.0765447	0.628855
ENSG00000084070.12	SMAP2	-0.19	2.15	-1.18657	0.258094	0.765798
ENSG00000099625.13	CBARP	-0.19	2.72	-1.55868	0.144742	0.681227
ENSG00000099783.12	HNRNPM	-0.19	7.53	-1.08817	0.297644	0.786481
ENSG00000099917.17	MED15	-0.19	4.52	-1.66394	0.121696	0.667719
ENSG00000099953.10	MMP11	-0.19	3.54	-1.94067	0.0758702	0.628855
ENSG00000100196.11	KDELR3	-0.19	3.83	-1.95429	0.0740854	0.628855
ENSG00000100292.17	HMOX1	-0.19	4.23	-1.97283	0.0717191	0.627554
ENSG00000101019.22	UQCC1	-0.19	5.87	-2.71814	0.0185018	0.537173
ENSG00000101327.9	PDYN	-0.19	-0.43	-0.569789	0.579209	0.903762
ENSG00000103723.14	AP3B2	-0.19	3.5	-2.22711	0.0455997	0.590708
ENSG00000105290.12	APLP1	-0.19	2.92	-1.19401	0.255276	0.764484
ENSG00000110046.13	ATG2A	-0.19	4.41	-2.51499	0.0269553	0.554123
ENSG00000110446.11	SLC15A3	-0.19	3.04	-1.49258	0.161064	0.694579
ENSG00000114279.13	FGF12	-0.19	3.55	-2.17239	0.0503218	0.604388
ENSG00000116649.10	SRM	-0.19	5.7	-1.01907	0.328044	0.801266
ENSG00000117971.12	CHRNB4	-0.19	-0.04	-0.758217	0.462783	0.862338
ENSG00000118804.8	STBD1	-0.19	1.56	-0.516408	0.614843	0.912969
ENSG00000120156.21	TEK	-0.19	2.6	-1.4808	0.164134	0.695945
ENSG00000121753.12	ADGRB2	-0.19	4.31	-2.28156	0.0413206	0.583823
ENSG00000122971.9	ACADS	-0.19	2.9	-1.50297	0.158399	0.692103
ENSG00000124557.12	BTN1A1	-0.19	-1.34	-0.475098	0.643148	0.919494
ENSG00000125843.11	AP5S1	-0.19	2.13	-1.29728	0.218641	0.747169
ENSG00000127616.18	SMARCA4	-0.19	7.86	-1.38276	0.191638	0.726407
ENSG00000128271.22	ADORA2A	-0.19	2.73	-1.29832	0.218292	0.747169
ENSG00000128274.17	A4GALT	-0.19	2.73	-1.61816	0.131292	0.678464
ENSG00000128335.14	APOL2	-0.19	3.73	-1.59477	0.136445	0.679457
ENSG00000128536.16	CDHR3	-0.19	2.28	-1.31979	0.211246	0.743165
ENSG00000129173.13	E2F8	-0.19	3.32	-1.86829	0.0860305	0.644911
ENSG00000129667.12	RHBDF2	-0.19	3.96	-1.57722	0.140426	0.680331
ENSG00000132031.13	MATN3	-0.19	3.61	-2.08443	0.0588883	0.611428
ENSG00000132635.17	PCED1A	-0.19	4.37	-2.50229	0.0275935	0.55549
ENSG00000137331.12	IER3	-0.19	3.58	-1.87787	0.0846182	0.642425
ENSG00000137561.4	TTPA	-0.19	-0.9	-0.462268	0.652062	0.92253
ENSG00000140398.13	NEIL1	-0.19	2.08	-1.41187	0.183096	0.717384
ENSG00000140750.17	ARHGAP17	-0.19	4.44	-1.02786	0.324055	0.798493
ENSG00000142694.6	EVA1B	-0.19	3.1	-1.31635	0.21236	0.744708
ENSG00000143819.12	EPHX1	-0.19	4.79	-0.964569	0.353577	0.814355
ENSG00000147119.3	CHST7	-0.19	4.25	-2.01167	0.0669846	0.619669
ENSG00000148411.8	NACC2	-0.19	4.53	-2.688	0.019568	0.53923
ENSG00000149591.16	TAGLN	-0.19	5.14	-2.57452	0.0241492	0.547988
ENSG00000149926.13	FAM57B	-0.19	2.22	-0.924715	0.373125	0.821491
ENSG00000151474.23	FRMD4A	-0.19	4.18	-1.5661	0.143001	0.681147
ENSG00000153162.9	BMP6	-0.19	2.21	-1.41865	0.181154	0.715412
ENSG00000154889.16	MPPE1	-0.19	3.62	-1.62906	0.12895	0.678464
ENSG00000155629.15	PIK3AP1	-0.19	2.97	-1.51417	0.155568	0.689292
ENSG00000157833.13	GAREM2	-0.19	4.12	-2.06909	0.0605147	0.613728
ENSG00000157851.17	DPYSL5	-0.19	3.49	-1.36459	0.197134	0.730245
ENSG00000158292.7	GPR153	-0.19	3.02	-1.80888	0.0952786	0.649586
ENSG00000160221.18	GATD3A	-0.19	3.43	-1.37669	0.193461	0.726407
ENSG00000160345.13	C9orf116	-0.19	2.22	-1.34817	0.202214	0.736717
ENSG00000160633.13	SAFB	-0.19	6.26	-1.32958	0.208093	0.741627
ENSG00000160953.16	PWWP3A	-0.19	4.95	-1.93337	0.0768425	0.628855
ENSG00000162976.13	PQLC3	-0.19	3.43	-1.56335	0.143643	0.681147
ENSG00000163251.4	FZD5	-0.19	6.73	-2.60106	0.0229919	0.546393
ENSG00000163794.6	UCN	-0.19	-3.64	-0.199303	0.845324	0.968832
ENSG00000167103.12	PIP5KL1	-0.19	2.58	-1.69028	0.116459	0.664809
ENSG00000167105.8	TMEM92	-0.19	2.99	-1.04528	0.316254	0.794249
ENSG00000167183.3	PRR15L	-0.19	-2.18	-0.358634	0.726027	0.942146
ENSG00000167608.11	TMC4	-0.19	0.58	-0.811003	0.432972	0.851048
ENSG00000168079.17	SCARA5	-0.19	-1.21	-0.554302	0.589435	0.905156
ENSG00000168517.10	HEXIM2	-0.19	3.13	-1.65244	0.124047	0.671988
ENSG00000169220.18	RGS14	-0.19	4.01	-2.19076	0.0486877	0.594895
ENSG00000171812.13	COL8A2	-0.19	3.08	-1.95688	0.0737501	0.628855
ENSG00000173264.14	GPR137	-0.19	3.65	-2.16321	0.0511576	0.605014
ENSG00000173898.13	SPTBN2	-0.19	5.72	-2.66595	0.0203858	0.540677
ENSG00000174791.11	RIN1	-0.19	1.66	-1.36506	0.196991	0.730245
ENSG00000175324.10	LSM1	-0.19	4.77	-1.97385	0.0715907	0.627554
ENSG00000175866.15	BAIAP2	-0.19	3.56	-1.79603	0.097393	0.651612
ENSG00000176401.5	EID2B	-0.19	1.55	-0.787504	0.446086	0.856602
ENSG00000177108.5	ZDHHC22	-0.19	5.46	-2.12421	0.0548572	0.605014
ENSG00000177666.17	PNPLA2	-0.19	3.77	-1.51062	0.156462	0.689801
ENSG00000178814.17	OPLAH	-0.19	3.99	-2.26235	0.0427848	0.584839
ENSG00000179886.5	TIGD5	-0.19	2.93	-1.68081	0.118319	0.664809
ENSG00000179912.20	R3HDM2	-0.19	3.57	-1.32957	0.208097	0.741627
ENSG00000180340.6	FZD2	-0.19	5.11	-2.05139	0.0624448	0.613728
ENSG00000180767.9	CHST13	-0.19	1.52	-0.84048	0.416881	0.845845
ENSG00000181029.9	TRAPPC5	-0.19	5.09	-2.88935	0.0134481	0.512384
ENSG00000183770.7	FOXL2	-0.19	1.24	-1.23545	0.240032	0.756764
ENSG00000184507.15	NUTM1	-0.19	1.24	-1.05418	0.312324	0.791492
ENSG00000185090.14	MANEAL	-0.19	2.27	-1.46115	0.169362	0.701043
ENSG00000185156.5	MFSD6L	-0.19	2.05	-1.13049	0.280104	0.779162
ENSG00000185567.7	AHNAK2	-0.19	2.21	-1.56383	0.14353	0.681147
ENSG00000186377.8	CYP4X1	-0.19	0.39	-0.668789	0.516143	0.883112
ENSG00000187122.17	SLIT1	-0.19	0.13	-0.799087	0.439591	0.853258
ENSG00000188112.9	C6orf132	-0.19	4.25	-1.31284	0.213506	0.745524
ENSG00000188157.15	AGRN	-0.19	6.9	-2.71574	0.0185847	0.53766
ENSG00000188786.10	MTF1	-0.19	3.28	-1.71915	0.110951	0.664245
ENSG00000196542.8	SPTSSB	-0.19	5.13	-1.98058	0.0707499	0.62655
ENSG00000197245.6	FAM110D	-0.19	-1.87	-0.279287	0.784724	0.953734
ENSG00000198121.13	LPAR1	-0.19	2.29	-1.05324	0.312739	0.791492
ENSG00000198598.6	MMP17	-0.19	4.79	-1.82914	0.0920283	0.648865
ENSG00000198736.11	MSRB1	-0.19	4.22	-1.86719	0.0861938	0.644911
ENSG00000198816.7	ZNF358	-0.19	4.67	-1.73591	0.107858	0.662336
ENSG00000198892.6	SHISA4	-0.19	2.49	-1.58392	0.138895	0.679905
ENSG00000204624.8	DISP3	-0.19	2.34	-1.53996	0.149212	0.684976
ENSG00000213676.13	ATF6B	-0.19	4.57	-2.58013	0.0239002	0.547988
ENSG00000214309.5	MBLAC1	-0.19	-0.08	-0.614782	0.550045	0.894758
ENSG00000225614.3	ZNF469	-0.19	1.25	-0.843458	0.415278	0.844245
ENSG00000231925.11	TAPBP	-0.19	5.06	-1.89024	0.0828252	0.637587
ENSG00000235568.6	NFAM1	-0.19	-0.38	-0.627864	0.541721	0.892955
ENSG00000241697.5	TMEFF1	-0.19	5.28	-1.7034	0.113927	0.664809
ENSG00000250479.8	CHCHD10	-0.19	4.76	-1.47099	0.166728	0.698184
ENSG00000254553.1	AL033529.1	-0.19	2.13	-0.999023	0.337275	0.805999
ENSG00000257390.5	AC023055.1	-0.19	-2.18	-0.236396	0.817066	0.964167
ENSG00000258472.8	AC005726.1	-0.19	0.74	-1.02443	0.325608	0.798771
[truncated: 5,651 more rows]

## Sheet: Up in SAG and Down by FSK
		Increased in SAG vs. DMSO			Decreased in SAG+FSK vs. SAG
geneID	geneSymbol	log2FC	P.Value	FDR	log2FC	P.Value	FDR
ENSG00000165617.14	DACT1	0.92	4.30362e-09	6.9488e-06	-0.41	1.23865e-05	0.0385022
ENSG00000196187.12	TMEM63A	0.89	6.28649e-09	8.12005e-06	-0.1	0.265766	0.769465
ENSG00000243709.1	LEFTY1	1.37	9.94207e-09	1.02735e-05	-0.26	0.0179219	0.53463
ENSG00000185432.12	METTL7A	0.83	1.71735e-08	1.66368e-05	-0.25	0.000629028	0.254234
ENSG00000156574.9	NODAL	0.86	3.53567e-08	2.19861e-05	-0.1	0.29092	0.785597
ENSG00000143811.19	PYCR2	0.56	3.54614e-08	2.19861e-05	-0.08	0.119053	0.664809
ENSG00000169860.7	P2RY1	0.6	1.9632e-07	0.000101432	-0.09	0.173319	0.705717
ENSG00000162601.11	MYSM1	0.6	2.40943e-07	0.000116347	-0.14	0.17274	0.704284
ENSG00000116285.13	ERRFI1	0.43	5.23209e-07	0.000202743	-0.25	0.000386766	0.182155
ENSG00000137573.14	SULF1	0.69	6.846e-07	0.000225772	-0.12	0.106481	0.659705
ENSG00000198888.2	MT-ND1	1.16	7.26842e-07	0.000234709	-0.32	0.0338307	0.563511
ENSG00000111704.11	NANOG	0.4	9.24143e-07	0.000265263	-0.08	0.126361	0.674816
ENSG00000198786.2	MT-ND5	1.27	1.12042e-06	0.000304676	-0.2	0.156061	0.689292
ENSG00000123560.14	PLP1	0.45	1.20267e-06	0.000321402	-0.15	0.0328319	0.563511
ENSG00000156049.7	GNA14	0.75	1.63509e-06	0.000402285	-0.32	0.00232852	0.38402
ENSG00000136997.19	MYC	0.53	2.06803e-06	0.000448672	-0.06	0.324144	0.798493
ENSG00000138166.6	DUSP5	0.59	2.63494e-06	0.000523407	-0.04	0.592836	0.906373
ENSG00000169499.15	PLEKHA2	0.66	2.66769e-06	0.000523407	-0.02	0.829797	0.964167
ENSG00000101311.15	FERMT1	0.5	3.94185e-06	0.000694303	-0.08	0.235075	0.753012
ENSG00000136504.12	KAT7	0.31	4.65597e-06	0.00078443	-0.13	0.0211882	0.54196
ENSG00000081923.14	ATP8B1	0.77	5.26162e-06	0.000858851	-0.19	0.0765447	0.628855
ENSG00000176834.14	VSIG10	0.33	9.1633e-06	0.00140445	-0.09	0.0961789	0.650948
ENSG00000198727.2	MT-CYB	1.01	9.24218e-06	0.00140445	-0.21	0.102597	0.65518
ENSG00000139318.8	DUSP6	0.45	9.69474e-06	0.00145892	-0.01	0.828056	0.964167
ENSG00000198886.2	MT-ND4	1.12	1.05844e-05	0.00151197	-0.31	0.101153	0.654377
ENSG00000180730.4	SHISA2	0.46	1.28707e-05	0.00174996	-0.27	0.000894875	0.27542
ENSG00000187678.9	SPRY4	0.53	1.68469e-05	0.00212638	-0.09	0.377056	0.823505
ENSG00000188816.3	HMX2	0.94	1.68738e-05	0.00212638	-0.29	0.0361838	0.568375
ENSG00000128512.22	DOCK4	0.51	1.8852e-05	0.00230083	-0.03	0.647283	0.921505
ENSG00000143768.13	LEFTY2	0.77	2.10177e-05	0.00250596	-0.24	0.0324511	0.563511
ENSG00000170345.10	FOS	0.76	2.19617e-05	0.00256236	-0.11	0.345478	0.808484
ENSG00000067082.15	KLF6	0.75	2.20795e-05	0.00256236	-0.22	0.137198	0.679457
ENSG00000065923.10	SLC9A7	0.35	2.24826e-05	0.00256236	-0.08	0.156717	0.689951
ENSG00000181019.13	NQO1	0.35	2.55865e-05	0.00281271	-0.15	0.0336575	0.563511
ENSG00000163251.4	FZD5	0.47	2.67239e-05	0.00291704	-0.19	0.0229919	0.546393
ENSG00000162344.4	FGF19	0.62	2.71925e-05	0.00294744	-0.04	0.651085	0.922251
ENSG00000132359.15	RAP1GAP2	0.33	2.83104e-05	0.00300367	-0.09	0.194759	0.728508
ENSG00000149269.9	PAK1	0.31	3.12e-05	0.00314778	-0.09	0.238537	0.754974
ENSG00000164056.11	SPRY1	0.36	3.16311e-05	0.00314778	-0.09	0.228899	0.752416
ENSG00000131725.14	WDR44	0.34	3.40984e-05	0.00330504	-0.05	0.398722	0.83739
ENSG00000154734.15	ADAMTS1	0.33	3.61498e-05	0.00348026	-0.13	0.0232683	0.547988
ENSG00000106789.13	CORO2A	0.27	3.71738e-05	0.00355675	-0.1	0.0544715	0.605014
ENSG00000159231.6	CBR3	1.26	3.76337e-05	0.00357866	-0.28	0.106099	0.659337
ENSG00000188283.11	ZNF383	0.52	4.24947e-05	0.00385221	-0.04	0.615501	0.912969
ENSG00000198763.3	MT-ND2	1.09	4.24985e-05	0.00385221	-0.18	0.280165	0.779162
ENSG00000136098.17	NEK3	0.35	4.90531e-05	0.00422402	-0.12	0.0541609	0.605014
ENSG00000050405.13	LIMA1	0.32	6.10669e-05	0.00498178	-0.04	0.498541	0.875035
ENSG00000104327.7	CALB1	0.39	6.19167e-05	0.00502465	-0.31	0.000356672	0.181283
ENSG00000187569.3	DPPA3	1.11	6.26515e-05	0.0050578	-0.3	0.14144	0.680785
ENSG00000124225.16	PMEPA1	0.54	6.38442e-05	0.00509162	-0.12	0.185464	0.719534
ENSG00000134569.10	LRP4	0.47	6.46412e-05	0.00509162	-0.02	0.798764	0.957989
ENSG00000106538.10	RARRES2	0.35	7.19199e-05	0.0053044	-0.14	0.0847259	0.642449
ENSG00000129682.16	FGF13	0.3	7.26839e-05	0.00531415	-0.01	0.89297	0.978112
ENSG00000138735.16	PDE5A	0.29	7.30844e-05	0.00531835	-0.05	0.4048	0.83884
ENSG00000101445.10	PPP1R16B	0.39	8.20261e-05	0.0058055	-0.09	0.216739	0.746441
ENSG00000129244.9	ATP1B2	1.21	8.94366e-05	0.00613392	-0.37	0.115966	0.664809
ENSG00000176371.14	ZSCAN2	0.31	9.01523e-05	0.00615578	-0.2	0.00273716	0.398854
ENSG00000186340.15	THBS2	0.39	9.43712e-05	0.00633776	-0.16	0.0185007	0.537173
ENSG00000169744.13	LDB2	0.29	0.000104885	0.00683075	-0.04	0.473674	0.866087
ENSG00000050344.9	NFE2L3	0.25	0.000108557	0.00691001	-0.05	0.298584	0.786481
ENSG00000166206.15	GABRB3	0.34	0.000108777	0.00691001	-0.05	0.503637	0.87788
ENSG00000105088.8	OLFM2	0.51	0.000119517	0.00727622	-0.04	0.687888	0.933165
ENSG00000166105.16	GLB1L3	0.46	0.00011996	0.00727622	-0.21	0.0106376	0.497156
ENSG00000169116.11	PARM1	0.42	0.000128255	0.00760977	-0.08	0.340389	0.807384
ENSG00000138674.17	SEC31A	0.27	0.00013097	0.00766051	-0.03	0.629556	0.915811
ENSG00000186432.9	KPNA4	0.24	0.000135426	0.00789139	-0.03	0.541433	0.892955
ENSG00000100985.7	MMP9	0.82	0.000137477	0.00794324	-0.21	0.125094	0.672502
ENSG00000088305.18	DNMT3B	0.29	0.000137854	0.00794324	-0.26	0.000938147	0.27542
ENSG00000184588.18	PDE4B	0.44	0.000144836	0.00825353	-0.41	0.000577786	0.242701
ENSG00000178343.5	SHISA3	0.59	0.000152782	0.00851839	-0.17	0.151475	0.687417
ENSG00000165480.16	SKA3	0.24	0.000157641	0.00863406	-0.07	0.353525	0.814355
ENSG00000124313.16	IQSEC2	0.9	0.000160703	0.00874	-0.42	0.00582884	0.454727
ENSG00000174718.12	RESF1	0.3	0.000165319	0.00889739	-0.04	0.494923	0.874499
ENSG00000251201.8	TMED7-TICAM2	0.45	0.000167223	0.00896872	-0.14	0.15565	0.689292
ENSG00000038427.16	VCAN	0.36	0.00017323	0.00924781	-0.08	0.276121	0.775809
ENSG00000220205.9	VAMP2	1.05	0.000175278	0.00926573	-0.07	0.607484	0.910642
ENSG00000086475.15	SEPHS1	0.23	0.00017575	0.00926573	-0.04	0.404414	0.83884
ENSG00000123485.12	HJURP	0.23	0.000182112	0.00953629	-0.06	0.25329	0.764447
ENSG00000141622.14	RNF165	0.67	0.000187841	0.00973758	-0.28	0.030312	0.559599
ENSG00000135605.13	TEC	0.46	0.000190031	0.00981829	-0.09	0.298134	0.786481
ENSG00000107554.17	DNMBP	0.31	0.000195352	0.0100263	-0.12	0.179464	0.712887
ENSG00000109920.12	FNBP4	0.45	0.000207546	0.0104109	-0.09	0.331878	0.802808
ENSG00000143858.12	SYT2	0.47	0.000216484	0.0107204	-0.21	0.0521547	0.605014
ENSG00000121897.14	LIAS	0.37	0.000224923	0.0110326	-0.05	0.561937	0.897061
ENSG00000107077.18	KDM4C	0.29	0.000226861	0.0110913	-0.11	0.195158	0.728819
ENSG00000196090.12	PTPRT	0.74	0.000229715	0.0111617	-0.07	0.57846	0.903552
ENSG00000186648.15	CARMIL3	0.45	0.000234842	0.0112347	-0.24	0.0185225	0.537173
ENSG00000152284.5	TCF7L1	0.9	0.000238179	0.0113593	-0.17	0.4233	0.848822
ENSG00000134324.11	LPIN1	0.31	0.000239893	0.011406	-0.08	0.311977	0.791492
ENSG00000136111.13	TBC1D4	0.24	0.000249335	0.0117539	-0.04	0.51256	0.88045
ENSG00000198604.11	BAZ1A	0.41	0.000250753	0.0117539	-0.02	0.792686	0.95626
ENSG00000164683.17	HEY1	0.94	0.000251973	0.0117638	-0.32	0.111964	0.664683
ENSG00000258947.7	TUBB3	0.29	0.000256827	0.0119544	-0.22	0.00901209	0.478835
ENSG00000011028.14	AC080038.1	0.34	0.000260539	0.0120548	-0.18	0.0278189	0.556332
ENSG00000196781.15	TLE1	0.28	0.000281872	0.0128124	-0.05	0.448504	0.857285
ENSG00000144730.18	IL17RD	0.47	0.000283612	0.0128538	-0.06	0.605189	0.910507
ENSG00000172071.13	EIF2AK3	0.29	0.000295505	0.0131241	-0.06	0.427092	0.848822
ENSG00000213190.3	MLLT11	0.37	0.000297966	0.0131593	-0.23	0.0047477	0.452521
ENSG00000132561.14	MATN2	0.33	0.000298371	0.0131593	-0.01	0.869336	0.973801
ENSG00000148600.15	CDHR1	0.53	0.000306503	0.0133076	-0.23	0.0903544	0.648865
ENSG00000142449.13	FBN3	0.36	0.000339291	0.0142878	-0.28	0.00445309	0.452153
ENSG00000065361.15	ERBB3	0.29	0.000348824	0.0145735	-0.05	0.519959	0.884029
ENSG00000144369.13	FAM171B	0.28	0.000357083	0.0147989	-0.02	0.788923	0.955426
ENSG00000067182.7	TNFRSF1A	0.28	0.000359587	0.0148049	-0.05	0.414565	0.843567
ENSG00000261115.6	TMEM178B	0.33	0.000373979	0.0152544	-0.07	0.40721	0.839995
ENSG00000175727.14	MLXIP	0.37	0.000376343	0.0153106	-0.15	0.12928	0.678464
ENSG00000134109.11	EDEM1	0.4	0.000396936	0.0159392	-0.05	0.595762	0.907357
ENSG00000198393.8	ZNF26	0.38	0.000416839	0.0161525	-0.06	0.406417	0.839393
ENSG00000164649.20	CDCA7L	0.2	0.000423829	0.016368	-0.02	0.664588	0.926186
ENSG00000106344.8	RBM28	0.29	0.00043349	0.0166314	-0.09	0.241935	0.757084
ENSG00000154188.10	ANGPT1	0.87	0.000444893	0.0169848	-0.48	0.00813551	0.469566
ENSG00000130477.15	UNC13A	0.43	0.00046487	0.0173983	-0.21	0.0918002	0.648865
ENSG00000113369.9	ARRDC3	0.6	0.000465826	0.0173983	-0.16	0.22173	0.748277
ENSG00000167178.16	ISLR2	1.13	0.000476641	0.0177594	-0.26	0.35689	0.815091
ENSG00000134186.12	PRPF38B	0.42	0.000493045	0.0181203	-0.04	0.773426	0.951506
ENSG00000006468.14	ETV1	0.21	0.000493362	0.0181203	-0.01	0.921217	0.984021
ENSG00000100813.14	ACIN1	0.29	0.000507894	0.0184364	-0.02	0.828456	0.964167
ENSG00000185262.9	UBALD2	0.47	0.0005159	0.0185964	-0.27	0.0515463	0.605014
ENSG00000144645.13	OSBPL10	0.25	0.000521776	0.0187646	-0.16	0.021808	0.54196
ENSG00000167552.14	TUBA1A	0.23	0.00052429	0.0188113	-0.15	0.0488202	0.594895
ENSG00000159307.19	SCUBE1	0.42	0.000548375	0.019495	-0.25	0.0187422	0.53766
ENSG00000123384.13	LRP1	0.51	0.000564449	0.0198389	-0.13	0.234458	0.753012
ENSG00000124302.13	CHST8	0.42	0.000580008	0.0202025	-0.48	0.000176973	0.139427
ENSG00000180611.7	MB21D2	0.25	0.000588522	0.0204531	-0.04	0.554793	0.896076
ENSG00000185344.14	ATP6V0A2	0.28	0.000623724	0.0212012	-0.05	0.41341	0.843093
ENSG00000132781.17	MUTYH	0.27	0.000639154	0.0215367	-0.1	0.122215	0.667719
ENSG00000144161.13	ZC3H8	0.38	0.000648534	0.0217568	-0.05	0.542923	0.893164
ENSG00000263956.6	NBPF11	0.35	0.000670239	0.0222933	-0.1	0.238813	0.755473
ENSG00000169291.10	SHE	0.69	0.000674052	0.0223722	-0.26	0.148243	0.684934
ENSG00000136813.14	ECPAS	0.21	0.000680498	0.0224317	-0.09	0.0770564	0.628855
ENSG00000103044.11	HAS3	0.52	0.000681636	0.0224317	-0.26	0.114511	0.664809
ENSG00000119865.8	CNRIP1	0.64	0.000684634	0.0224317	-0.29	0.0326953	0.563511
ENSG00000178233.17	TMEM151B	0.33	0.000686084	0.0224317	-0.2	0.0192085	0.53766
ENSG00000150961.15	SEC24D	0.23	0.000688512	0.0224317	-0.15	0.0236439	0.547988
ENSG00000139364.10	TMEM132B	0.33	0.000707879	0.0228111	-0.1	0.266642	0.770003
ENSG00000124383.9	MPHOSPH10	0.31	0.000716515	0.0229938	-0.09	0.392303	0.832307
ENSG00000088280.19	ASAP3	0.21	0.000734606	0.0233328	-0.18	0.00218557	0.38402
ENSG00000198720.13	ANKRD13B	0.45	0.00076655	0.0240777	-0.21	0.123554	0.671639
ENSG00000061936.9	SFSWAP	0.25	0.000779699	0.0243656	-0.07	0.206064	0.739839
ENSG00000147601.14	TERF1	0.24	0.000784467	0.0244653	-0.22	0.0161927	0.530616
ENSG00000181896.12	ZNF101	0.24	0.000804774	0.0248486	-0.03	0.589991	0.905358
ENSG00000124493.13	GRM4	0.33	0.000816194	0.0251511	-0.1	0.354607	0.814355
ENSG00000160888.7	IER2	0.32	0.000828826	0.0254392	-0.14	0.139035	0.679905
ENSG00000138246.17	DNAJC13	0.27	0.000833774	0.0255405	-0.06	0.424431	0.848822
ENSG00000174227.16	PIGG	0.33	0.000852582	0.0259627	-0.08	0.259409	0.766054
ENSG00000106511.6	MEOX2	2.38	0.000866647	0.0262877	-1.73	0.0021174	0.38402
ENSG00000121297.7	TSHZ3	0.38	0.000870151	0.026299	-0.13	0.343225	0.807565
ENSG00000170473.17	PYM1	0.27	0.000875584	0.026299	-0.17	0.0200314	0.540677
ENSG00000151014.6	NOCT	0.24	0.000877199	0.026299	-0.1	0.0839056	0.640537
ENSG00000145833.16	DDX46	0.28	0.000880125	0.0263358	-0.02	0.810898	0.962647
ENSG00000102003.10	SYP	0.48	0.000896125	0.0264552	-0.17	0.103324	0.655653
ENSG00000133606.11	MKRN1	0.22	0.000905103	0.0264552	-0.05	0.363458	0.816289
ENSG00000134899.21	ERCC5	0.24	0.000911449	0.0264552	-0.04	0.503843	0.87788
ENSG00000185823.3	NPAP1	2.65	0.000914839	0.0264552	-1.54	0.0195542	0.53923
ENSG00000078177.14	N4BP2	0.22	0.000929319	0.0267741	-0.05	0.418821	0.84667
ENSG00000173064.13	HECTD4	0.45	0.000940841	0.0269112	-0.07	0.51117	0.880192
ENSG00000164061.5	BSN	0.81	0.000993377	0.0279779	-0.31	0.173774	0.706831
ENSG00000173681.16	BCLAF3	0.34	0.00102386	0.0287496	-0.09	0.433778	0.851048
ENSG00000130779.20	CLIP1	0.31	0.00103976	0.0288307	-0.12	0.15886	0.692178
ENSG00000128731.17	HERC2	0.33	0.0010497	0.0290542	-0.06	0.536828	0.889584
ENSG00000196843.16	ARID5A	0.52	0.00106216	0.029139	-0.2	0.0991905	0.653467
ENSG00000267041.6	ZNF850	0.21	0.00106593	0.0291908	-0.05	0.49118	0.873778
ENSG00000198576.4	ARC	0.51	0.00112703	0.0302888	-0.26	0.0548612	0.605014
ENSG00000257591.5	ZNF625	0.33	0.0011326	0.0303724	-0.01	0.9141	0.982908
ENSG00000254996.5	ANKHD1-EIF4EBP3	2.3	0.00115604	0.0307351	-0.7	0.147299	0.683674
ENSG00000075213.11	SEMA3A	0.22	0.00116334	0.0308211	-0.17	0.0101025	0.494203
ENSG00000162769.13	FLVCR1	0.23	0.00119406	0.0313163	-0.03	0.588426	0.904744
ENSG00000162433.15	AK4	0.19	0.00120754	0.0314894	-0.16	0.0118119	0.497156
ENSG00000137807.15	AC027237.1	0.22	0.00121226	0.0315269	-0.04	0.403134	0.83884
ENSG00000182827.9	ACBD3	0.22	0.00122469	0.0316379	-0.03	0.733099	0.943198
ENSG00000161642.17	ZNF385A	1.07	0.00122975	0.031712	-0.32	0.215295	0.745942
ENSG00000134744.14	TUT4	0.27	0.00123165	0.031712	-0.06	0.577542	0.903368
ENSG00000118873.16	RAB3GAP2	0.25	0.00125334	0.0318994	-0.05	0.483169	0.869768
ENSG00000187416.12	LHFPL3	2.48	0.0012664	0.0321263	-1.1	0.109491	0.663521
ENSG00000123358.20	NR4A1	0.28	0.00129368	0.0326867	-0.16	0.0374157	0.568393
ENSG00000145920.15	CPLX2	1.31	0.00129481	0.0326867	-0.35	0.263701	0.76944
ENSG00000284770.2	TBCE	0.25	0.00129778	0.0327083	-0.25	0.0017488	0.359416
ENSG00000130766.5	SESN2	0.21	0.00134061	0.0333539	-0.02	0.685751	0.933071
ENSG00000120318.16	ARAP3	0.26	0.00136835	0.0337192	-0.07	0.448248	0.857285
ENSG00000258984.5	UBE2F-SCLY	2.3	0.0013891	0.033971	-2.33	0.00446418	0.452153
ENSG00000125952.19	MAX	0.32	0.00140841	0.0341633	-0.13	0.0815395	0.635623
ENSG00000065717.15	TLE2	0.5	0.00141112	0.0341757	-0.1	0.363013	0.816289
ENSG00000213988.11	ZNF90	0.21	0.00145477	0.0348211	-0.04	0.445472	0.856025
ENSG00000103740.10	ACSBG1	0.54	0.00146059	0.0348211	-0.59	0.000535146	0.231035
ENSG00000144566.11	RAB5A	0.28	0.00146546	0.0348383	-0.02	0.867459	0.972942
ENSG00000166848.7	TERF2IP	0.27	0.00146953	0.0348816	-0.05	0.532447	0.886955
ENSG00000196218.12	RYR1	0.46	0.0015076	0.0353522	-0.07	0.580765	0.904252
ENSG00000078725.13	BRINP1	0.26	0.00152911	0.0357485	-0.01	0.830317	0.964278
ENSG00000164418.20	GRIK2	0.75	0.00153165	0.035753	-0.14	0.546526	0.894238
ENSG00000185668.7	POU3F1	0.44	0.00153576	0.035753	-0.21	0.0752676	0.628855
ENSG00000146904.9	EPHA1	0.18	0.00157585	0.036402	-0.07	0.245272	0.759971
ENSG00000111203.13	ITFG2	0.28	0.0015901	0.0366145	-0.04	0.648119	0.921572
ENSG00000185453.13	ZSWIM9	0.94	0.00159724	0.0366476	-0.15	0.540923	0.892655
ENSG00000075340.23	ADD2	0.35	0.0016111	0.0367946	-0.22	0.0876749	0.645836
ENSG00000088970.16	KIZ	0.27	0.00161372	0.0367946	-0.05	0.491544	0.873975
ENSG00000197283.16	SYNGAP1	0.46	0.00164214	0.0371037	-0.11	0.419434	0.846713
ENSG00000115306.16	SPTBN1	0.27	0.00165055	0.0371855	-0.04	0.484078	0.870291
ENSG00000101104.12	PABPC1L	0.48	0.00170411	0.0382253	-0.03	0.774204	0.951506
ENSG00000213221.5	DNLZ	0.56	0.00170783	0.0382534	-0.29	0.0540965	0.605014
ENSG00000144285.20	SCN1A	0.74	0.00171464	0.0383504	-0.25	0.224552	0.750536
ENSG00000135127.11	BICDL1	0.32	0.00172597	0.0385185	-0.17	0.0279932	0.557271
ENSG00000132680.11	KHDC4	0.34	0.00172712	0.0385185	-0.01	0.852114	0.970049
ENSG00000182667.14	NTM	0.43	0.00179618	0.0395069	-0.2	0.174834	0.707859
ENSG00000104967.7	NOVA2	0.7	0.00186557	0.0407273	-0.23	0.218788	0.747169
ENSG00000122482.21	ZNF644	0.18	0.00191883	0.0414811	-0.01	0.860694	0.971578
ENSG00000175048.17	ZDHHC14	0.34	0.00192484	0.0414996	-0.12	0.286951	0.784401
ENSG00000146414.16	SHPRH	0.21	0.00199771	0.0422336	-0.03	0.64645	0.921505
ENSG00000122882.10	ECD	0.18	0.00200458	0.0422704	-0.02	0.774028	0.951506
ENSG00000153832.12	FBXO36	0.44	0.0020653	0.0431968	-0.14	0.234376	0.753012
ENSG00000082781.12	ITGB5	0.16	0.00207206	0.0432261	-0.11	0.022081	0.54196
ENSG00000136367.14	ZFHX2	0.75	0.00207891	0.0432861	-0.1	0.593881	0.907043
ENSG00000082258.13	CCNT2	0.21	0.00208052	0.0432861	-0.02	0.689109	0.933231
ENSG00000005513.10	SOX8	0.35	0.00216707	0.0444245	-0.16	0.119758	0.664809
ENSG00000135090.14	TAOK3	0.35	0.00216738	0.0444245	-0.03	0.773446	0.951506
ENSG00000053254.15	FOXN3	0.28	0.00217235	0.0444245	-0.12	0.320349	0.796149
ENSG00000128294.16	TPST2	0.23	0.00219094	0.0447425	-0.28	0.00077458	0.273603
ENSG00000121940.15	CLCC1	0.25	0.00221471	0.045109	-0.07	0.324871	0.798752
ENSG00000176454.14	LPCAT4	0.34	0.00224375	0.0455211	-0.26	0.0104404	0.497156
ENSG00000083454.22	P2RX5	0.31	0.0022523	0.0456348	-0.36	0.00601929	0.454727
ENSG00000140526.18	ABHD2	0.29	0.00226888	0.0457911	-0.03	0.740501	0.943979
ENSG00000179715.13	PCED1B	0.62	0.00228074	0.0459707	-0.09	0.561304	0.896955
ENSG00000134278.15	SPIRE1	0.27	0.00233682	0.0467967	-0.09	0.26205	0.768222
ENSG00000143842.15	SOX13	0.26	0.00238609	0.0473793	-0.07	0.42122	0.848006
ENSG00000168661.14	ZNF30	0.29	0.00241443	0.0477343	-0.09	0.30554	0.789549
ENSG00000240563.2	L1TD1	0.22	0.00242614	0.047838	-0.14	0.164026	0.695945
ENSG00000092847.12	AGO1	0.33	0.00243376	0.047838	-0.04	0.726749	0.942146
ENSG00000128016.6	ZFP36	0.79	0.00243511	0.047838	-0.59	0.034902	0.563511
ENSG00000004777.18	ARHGAP33	0.79	0.00243897	0.0478532	-0.23	0.292965	0.78585
ENSG00000116852.14	KIF21B	0.3	0.00248609	0.048471	-0.02	0.812989	0.963364
ENSG00000143494.15	VASH2	0.27	0.00251124	0.0486957	-0.08	0.405389	0.83884
ENSG00000130208.9	APOC1	0.24	0.00257466	0.0493902	-0.17	0.145754	0.681519
ENSG00000141446.11	ESCO1	0.19	0.00261149	0.0498739	-0.07	0.155969	0.689292
ENSG00000148835.11	TAF5	0.25	0.00261597	0.0498739	-0.04	0.506018	0.878088
ENSG00000125846.15	ZNF133	0.27	0.00262209	0.0499292	-0.1	0.243749	0.758579
ENSG00000065534.18	MYLK	0.27	0.00263127	0.0499813	-0.04	0.602041	0.909322
ENSG00000104549.12	SQLE	0.27	0.002669	0.0505123	-0.1	0.117411	0.664809
ENSG00000135451.13	TROAP	0.22	0.00275798	0.0517538	-0.02	0.72361	0.941905
ENSG00000096070.19	BRPF3	0.41	0.00278077	0.0519926	-0.16	0.257739	0.765577
ENSG00000264343.6	NOTCH2NLA	0.59	0.00281703	0.0523669	-0.15	0.324613	0.798617
ENSG00000243927.6	MRPS6	0.29	0.00283615	0.0524127	-0.11	0.289058	0.784919
ENSG00000146757.13	ZNF92	0.21	0.00284043	0.0524127	-0.01	0.856438	0.971163
ENSG00000214078.12	CPNE1	0.19	0.00286193	0.0526737	-0.03	0.586957	0.904556
ENSG00000186777.11	ZNF732	0.24	0.00288888	0.0528086	-0.02	0.727261	0.942146
ENSG00000131149.19	GSE1	0.46	0.00299475	0.054101	-0.04	0.820063	0.964167
ENSG00000137449.15	CPEB2	0.71	0.00300265	0.0541806	-0.06	0.734369	0.943398
ENSG00000118707.10	TGIF2	0.2	0.00302936	0.0544233	-0.03	0.562793	0.89747
ENSG00000271254.6	AC240274.1	0.56	0.00304742	0.0544428	-0.03	0.773858	0.951506
ENSG00000141577.14	CEP131	0.25	0.00305802	0.0544428	-0.1	0.220434	0.748277
ENSG00000132872.12	SYT4	0.38	0.00307001	0.0544428	-0.22	0.0575664	0.605106
ENSG00000162852.14	CNST	0.22	0.00313372	0.0550711	-0.03	0.600777	0.909303
ENSG00000105821.15	DNAJC2	0.24	0.00315518	0.0553134	-0.04	0.591763	0.905502
ENSG00000197385.5	ZNF860	0.37	0.00315822	0.0553134	-0.33	0.00445705	0.452153
ENSG00000133985.3	TTC9	0.27	0.00316311	0.0553365	-0.1	0.228162	0.751929
ENSG00000135334.9	AKIRIN2	0.33	0.00319558	0.055716	-0.06	0.613991	0.912823
ENSG00000196670.13	ZFP62	0.22	0.00320366	0.0557315	-0.01	0.860544	0.971578
ENSG00000278311.5	GGNBP2	0.21	0.00322656	0.0559414	-0.02	0.851532	0.96999
ENSG00000198899.2	MT-ATP6	0.88	0.00323857	0.0560156	-0.36	0.154387	0.689292
ENSG00000147124.12	ZNF41	0.27	0.00324168	0.0560156	-0.05	0.518085	0.884029
ENSG00000145703.16	IQGAP2	0.17	0.00328774	0.0564702	-0.28	0.000196292	0.139427
ENSG00000072864.15	NDE1	0.24	0.0032946	0.0564893	-0.03	0.667112	0.927459
ENSG00000156504.16	FAM122B	0.27	0.00332222	0.0567744	-0.22	0.0172353	0.533873
ENSG00000135636.14	DYSF	0.42	0.00334125	0.0570368	-0.12	0.265355	0.76944
ENSG00000120162.10	MOB3B	0.28	0.00338252	0.0574881	-0.01	0.934029	0.986637
ENSG00000259399.1	TGIF2-RAB5IF	1.31	0.00345401	0.0584612	-0.36	0.298364	0.786481
ENSG00000092051.17	JPH4	0.22	0.00347185	0.0585	-0.25	0.00388008	0.450032
ENSG00000272410.5	AC022384.1	0.45	0.00351372	0.0589423	-0.15	0.399377	0.8377
ENSG00000108309.14	RUNDC3A	0.6	0.00353645	0.0591315	-0.15	0.371766	0.820737
ENSG00000147869.4	CER1	0.51	0.00357302	0.0595869	-0.14	0.35593	0.815091
ENSG00000099194.6	SCD	0.25	0.00358991	0.0595869	-0.05	0.624598	0.915089
ENSG00000205670.11	SMIM11A	1.65	0.00359618	0.0595869	-1.75	0.00101995	0.293556
ENSG00000197372.9	ZNF675	0.28	0.00360096	0.0595869	-0.05	0.410609	0.841251
ENSG00000123600.19	METTL8	0.18	0.00367775	0.060515	-0.09	0.131308	0.678464
ENSG00000185252.19	ZNF74	0.2	0.00369737	0.0606698	-0.07	0.254548	0.764484
ENSG00000119522.16	DENND1A	0.28	0.00378626	0.0615088	-0.17	0.10419	0.656661
ENSG00000100122.7	CRYBB1	0.54	0.00378974	0.0615088	-0.48	0.0147712	0.523858
ENSG00000160191.18	PDE9A	0.19	0.00383175	0.0617179	-0.16	0.0732839	0.628855
ENSG00000176406.23	RIMS2	0.29	0.00386333	0.0620536	-0.12	0.150373	0.686764
ENSG00000119969.15	HELLS	0.19	0.00387188	0.0620756	-0.06	0.244	0.7586
ENSG00000198535.5	C2CD4A	1.64	0.00389447	0.0622313	-0.08	0.818126	0.964167
ENSG00000116830.12	TTF2	0.19	0.00389938	0.0622455	-0.01	0.797943	0.957507
ENSG00000047849.21	MAP4	0.22	0.00390681	0.0623	-0.09	0.259243	0.765967
ENSG00000148143.13	ZNF462	0.29	0.00398811	0.0627841	-0.02	0.825635	0.964167
ENSG00000183054.11	RGPD6	0.31	0.00399527	0.0627841	-0.09	0.600352	0.909156
ENSG00000143772.9	ITPKB	0.39	0.00399536	0.0627841	-0.2	0.123841	0.671639
ENSG00000104783.14	KCNN4	1.06	0.00399793	0.0627841	-0.79	0.0142556	0.523858
ENSG00000168234.13	TTC39C	0.2	0.00410672	0.0637179	-0.18	0.0119015	0.497156
ENSG00000017483.15	SLC38A5	0.3	0.00411218	0.0637388	-0.25	0.00697206	0.454727
ENSG00000107831.12	FGF8	1.22	0.00413835	0.0638889	-0.72	0.0459923	0.590708
ENSG00000275740.1	AC091959.3	0.69	0.004156	0.0640975	-0.18	0.389524	0.830743
ENSG00000146463.11	ZMYM4	0.18	0.00422117	0.0647162	-0.05	0.457103	0.861922
ENSG00000153012.12	LGI2	0.37	0.00425051	0.0651016	-0.26	0.0398906	0.577262
ENSG00000160602.14	AC010761.1	0.3	0.00439232	0.0664181	-0.23	0.016263	0.530616
ENSG00000182872.16	RBM10	0.17	0.00439786	0.0664181	-0.13	0.0304215	0.559599
ENSG00000072134.15	EPN2	0.19	0.00441496	0.0664388	-0.03	0.577942	0.903387
ENSG00000137776.17	SLTM	0.23	0.0044382	0.0665081	-0.05	0.656029	0.923351
ENSG00000183246.6	RIMBP3C	4.03	0.00443878	0.0665081	-2.58	0.0586555	0.611008
ENSG00000124831.19	LRRFIP1	0.18	0.00445819	0.0665082	-0.09	0.210404	0.742713
ENSG00000118495.19	PLAGL1	1.09	0.00447399	0.0666797	-0.58	0.101397	0.654466
ENSG00000219481.10	NBPF1	0.25	0.00450441	0.066975	-0.05	0.541232	0.892955
ENSG00000164626.9	KCNK5	0.23	0.00450677	0.066975	-0.04	0.534938	0.888757
ENSG00000166482.11	MFAP4	0.56	0.00459081	0.0678143	-0.26	0.191658	0.726407
ENSG00000102804.15	TSC22D1	0.19	0.00464003	0.0683005	-0.06	0.294427	0.78585
ENSG00000005339.14	CREBBP	0.4	0.00464644	0.0683299	-0.1	0.519871	0.884029
ENSG00000145675.15	PIK3R1	0.29	0.00471343	0.0689879	-0.02	0.830806	0.964342
ENSG00000265590.9	C21orf59-TCP10L	0.85	0.00491192	0.0710212	-0.58	0.144808	0.681227
ENSG00000170961.7	HAS2	0.28	0.00491688	0.0710267	-0.16	0.0615133	0.613728
ENSG00000124782.20	RREB1	0.27	0.0049333	0.0711313	-0.01	0.909379	0.981089
ENSG00000285292.1	ABCF2	0.3	0.0049418	0.0711877	-0.21	0.017462	0.533873
ENSG00000105576.15	TNPO2	0.18	0.00495561	0.0712542	-0.05	0.324489	0.798602
ENSG00000076201.15	PTPN23	0.58	0.00500089	0.0716394	-0.04	0.827787	0.964167
ENSG00000162458.13	FBLIM1	0.19	0.00500674	0.0716569	-0.09	0.148711	0.684934
ENSG00000253485.2	PCDHGA5	1.3	0.00501287	0.0716784	-0.35	0.357765	0.815091
ENSG00000105483.18	CARD8	0.22	0.00507492	0.0721002	-0.08	0.250063	0.763488
ENSG00000148396.18	SEC16A	0.41	0.00513606	0.0725479	-0.16	0.289644	0.784919
ENSG00000168488.18	ATXN2L	0.44	0.00520317	0.0730029	-0.04	0.815134	0.963989
ENSG00000164076.17	CAMKV	0.18	0.00520972	0.0730029	-0.11	0.0703697	0.624566
ENSG00000065491.8	TBC1D22B	0.21	0.00521062	0.0730029	-0.08	0.414357	0.843447
ENSG00000212907.2	MT-ND4L	0.82	0.0052221	0.0730528	-0.26	0.279847	0.779041
ENSG00000108424.10	KPNB1	0.14	0.00530265	0.073582	-0.01	0.807059	0.961305
ENSG00000117461.15	PIK3R3	0.27	0.00531085	0.0736298	-0.03	0.70171	0.935298
ENSG00000183166.11	CALN1	0.31	0.00531783	0.0736567	-0.11	0.234034	0.753012
ENSG00000072657.8	TRHDE	0.47	0.0053483	0.073819	-0.39	0.0279945	0.557271
ENSG00000171604.12	CXXC5	0.19	0.00535699	0.0738731	-0.02	0.656405	0.923351
ENSG00000155846.17	PPARGC1B	0.39	0.00537695	0.0740824	-0.04	0.816129	0.964143
ENSG00000116337.17	AMPD2	0.2	0.00545294	0.0747524	-0.13	0.0478066	0.59268
ENSG00000184481.16	FOXO4	0.25	0.00545451	0.0747524	-0.18	0.0346415	0.563511
ENSG00000188322.6	SBK1	0.41	0.00550273	0.0751184	-0.08	0.531128	0.886685
ENSG00000049540.17	ELN	0.64	0.00551918	0.0752394	-0.49	0.0301565	0.559599
ENSG00000100302.7	RASD2	0.51	0.00556025	0.0755999	-0.28	0.0825555	0.636763
ENSG00000008083.14	JARID2	0.17	0.00559086	0.0758165	-0.02	0.696131	0.934607
ENSG00000169249.12	ZRSR2	0.41	0.00564375	0.0763829	-0.07	0.792916	0.95626
ENSG00000048540.15	LMO3	0.29	0.00566653	0.0763829	-0.66	7.15149e-06	0.0370495
ENSG00000168389.17	MFSD2A	0.25	0.00570988	0.076626	-0.13	0.0711191	0.626961
ENSG00000163864.17	NMNAT3	0.39	0.00572196	0.076668	-0.06	0.62665	0.915265
ENSG00000129071.9	MBD4	0.19	0.00572784	0.076668	-0.02	0.704862	0.936882
ENSG00000177614.11	PGBD5	0.21	0.00573722	0.0767272	-0.13	0.108703	0.663059
ENSG00000055130.17	CUL1	0.17	0.00581572	0.0774001	-0.13	0.0510051	0.605014
ENSG00000197102.12	DYNC1H1	0.33	0.00586539	0.0774635	-0.02	0.885011	0.976872
ENSG00000074356.17	NCBP3	0.28	0.00591671	0.07786	-0.02	0.854538	0.970498
ENSG00000103335.22	PIEZO1	0.19	0.00593718	0.0779908	-0.26	0.000939212	0.27542
ENSG00000286905.1	AC108488.2	0.92	0.00594376	0.0779908	-0.65	0.0663137	0.619657
ENSG00000124201.15	ZNFX1	0.28	0.00596884	0.0781394	-0.21	0.0220024	0.54196
ENSG00000164211.13	STARD4	0.26	0.00600023	0.0783834	-0.07	0.425925	0.848822
ENSG00000160199.14	PKNOX1	0.23	0.00600608	0.0783834	-0.17	0.0960511	0.650734
ENSG00000102908.22	NFAT5	0.37	0.00601057	0.0783834	-0.02	0.904782	0.980241
ENSG00000147316.13	MCPH1	0.17	0.00601937	0.0784035	-0.03	0.616405	0.912969
ENSG00000122965.11	RBM19	0.26	0.00604053	0.0786132	-0.08	0.343791	0.807565
ENSG00000283900.1	TPTEP2-CSNK1E	3.06	0.00605497	0.0786504	-0.38	0.442607	0.854215
ENSG00000066735.14	KIF26A	0.25	0.00606877	0.0786504	-0.29	0.00496947	0.452521
ENSG00000151176.8	PLBD2	0.35	0.00612447	0.0791752	-0.08	0.532029	0.886685
ENSG00000139910.20	NOVA1	0.61	0.00615985	0.0791752	-0.31	0.086947	0.645643
ENSG00000166025.18	AMOTL1	0.33	0.00616166	0.0791752	-0.05	0.631031	0.916492
ENSG00000006695.12	COX10	0.24	0.00616256	0.0791752	-0.04	0.651297	0.922251
ENSG00000087258.15	GNAO1	0.66	0.00617927	0.0792614	-0.03	0.904086	0.980241
ENSG00000077713.19	SLC25A43	0.27	0.00618469	0.0792614	-0.11	0.18089	0.715412
ENSG00000109171.15	SLAIN2	0.28	0.00621198	0.0793782	-0.02	0.827724	0.964167
ENSG00000104369.5	JPH1	0.24	0.00629078	0.0800412	-0.03	0.697655	0.934738
ENSG00000121210.16	TMEM131L	0.28	0.00631407	0.0800412	-0.01	0.922153	0.984281
ENSG00000148291.10	SURF2	0.23	0.00633971	0.0801513	-0.08	0.343642	0.807565
ENSG00000148408.13	CACNA1B	0.29	0.0063527	0.08025	-0.02	0.807873	0.961712
ENSG00000169155.10	ZBTB43	0.23	0.00642718	0.0807527	-0.08	0.350541	0.812769
ENSG00000142197.12	DOP1B	0.32	0.00644181	0.0807527	-0.16	0.123853	0.671639
ENSG00000176946.12	THAP4	0.17	0.00644459	0.0807527	-0.06	0.289194	0.784919
ENSG00000160818.16	GPATCH4	0.25	0.00646074	0.0808245	-0.09	0.411681	0.842068
ENSG00000107263.18	RAPGEF1	0.29	0.00649219	0.0811524	-0.08	0.431025	0.8498
ENSG00000177272.9	KCNA3	0.8	0.00655616	0.0817192	-0.15	0.556373	0.896309
ENSG00000119812.19	FAM98A	0.27	0.00657437	0.0817192	-0.24	0.0431265	0.586291
ENSG00000132522.16	GPS2	0.22	0.00659351	0.0818905	-0.06	0.341609	0.807384
ENSG00000257315.2	ZBED6	0.33	0.00660808	0.0819693	-0.26	0.0170224	0.53294
ENSG00000125534.10	PPDPF	0.63	0.00661571	0.0819693	-0.35	0.0953242	0.649586
ENSG00000104728.16	ARHGEF10	0.17	0.00662738	0.0820048	-0.08	0.16915	0.701043
ENSG00000102221.14	JADE3	0.2	0.00664406	0.0820048	-0.06	0.396767	0.835021
ENSG00000157554.19	ERG	0.5	0.00665562	0.0820048	-0.23	0.104275	0.656661
ENSG00000196935.9	SRGAP1	0.68	0.00683059	0.0836289	-0.17	0.44405	0.854772
ENSG00000134962.7	KLB	2.53	0.00692811	0.0844698	-0.11	0.783625	0.953524
ENSG00000143624.14	INTS3	0.18	0.00696893	0.0845846	-0.14	0.0501887	0.604
ENSG00000104517.13	UBR5	0.21	0.0069754	0.0845846	-0.06	0.344107	0.808117
ENSG00000171469.11	ZNF561	0.2	0.00698402	0.0845846	-0.08	0.241756	0.757084
ENSG00000272921.1	AC005832.4	0.76	0.00699646	0.0845846	-0.25	0.426112	0.848822
ENSG00000133401.16	PDZD2	0.39	0.00700142	0.0845846	-0.08	0.594526	0.907043
ENSG00000196247.11	ZNF107	0.19	0.00703481	0.0848088	-0.05	0.400042	0.837894
ENSG00000151611.16	MMAA	0.41	0.0070364	0.0848088	-0.13	0.247211	0.761726
ENSG00000140263.14	SORD	0.16	0.00705559	0.0849082	-0.02	0.64356	0.919494
ENSG00000119139.20	TJP2	0.16	0.00709463	0.0852456	-0.15	0.0258151	0.552758
ENSG00000031081.10	ARHGAP31	0.44	0.00712871	0.0854563	-0.09	0.391426	0.831985
ENSG00000180425.11	C11orf71	0.31	0.00718157	0.0858907	-0.27	0.023849	0.547988
ENSG00000166831.9	RBPMS2	0.74	0.00723437	0.0861896	-0.3	0.240097	0.756764
ENSG00000005483.21	KMT2E	0.28	0.00726106	0.0863748	-0.05	0.589723	0.905322
ENSG00000152669.9	CCNO	2.13	0.00731715	0.0866924	-1.51	0.0266415	0.554123
ENSG00000198121.13	LPAR1	0.55	0.0075613	0.0888553	-0.19	0.312739	0.791492
ENSG00000124370.11	MCEE	0.5	0.00760284	0.0891211	-0.07	0.55815	0.896504
ENSG00000169862.19	CTNND2	0.42	0.00766191	0.0892929	-0.1	0.530939	0.886685
ENSG00000172269.19	DPAGT1	0.2	0.00771959	0.0895611	-0.17	0.0462871	0.590708
ENSG00000197694.15	SPTAN1	0.24	0.00772568	0.0895648	-0.02	0.714617	0.938857
ENSG00000108001.13	EBF3	1.39	0.00774723	0.0897474	-0.43	0.27453	0.774118
ENSG00000134852.15	CLOCK	0.21	0.00783736	0.0901301	-0.08	0.385527	0.827376
ENSG00000008513.16	ST3GAL1	0.36	0.00785095	0.0901301	-0.07	0.538693	0.890898
ENSG00000120963.12	ZNF706	0.28	0.00785585	0.0901301	-0.14	0.168731	0.700992
ENSG00000141569.12	TRIM65	0.16	0.00787869	0.0903252	-0.18	0.00484459	0.452521
ENSG00000156395.13	SORCS3	0.76	0.00790795	0.0905556	-0.65	0.0226898	0.544206
ENSG00000142528.16	ZNF473	0.21	0.00793064	0.0906348	-0.1	0.233823	0.753012
ENSG00000186566.13	GPATCH8	0.35	0.00794509	0.0906348	-0.01	0.961902	0.994655
ENSG00000198000.12	NOL8	0.24	0.00805294	0.0910332	-0.07	0.557428	0.896504
ENSG00000160299.17	PCNT	0.33	0.00807689	0.0910486	-0.23	0.0914763	0.648865
ENSG00000072832.14	CRMP1	0.17	0.00817752	0.0918576	-0.13	0.0359129	0.568375
ENSG00000133477.17	FAM83F	0.21	0.00830444	0.0928344	-0.06	0.310181	0.790811
ENSG00000015171.19	ZMYND11	0.19	0.00831334	0.0928344	-0.04	0.495501	0.874924
ENSG00000172534.14	HCFC1	0.36	0.00836049	0.092949	-0.09	0.521021	0.884029
ENSG00000136052.9	SLC41A2	0.38	0.00845489	0.0933906	-0.18	0.125022	0.672502
ENSG00000171956.7	FOXB1	0.55	0.00867025	0.0947068	-0.25	0.231785	0.753012
ENSG00000075856.12	SART3	0.14	0.00869832	0.0949407	-0.1	0.117674	0.664809
ENSG00000173065.13	FAM222B	0.47	0.00873711	0.0950353	-0.13	0.532523	0.886986
ENSG00000063587.14	ZNF275	0.33	0.00878294	0.0951997	-0.2	0.0909755	0.648865
ENSG00000189334.9	S100A14	0.79	0.00880352	0.0953234	-0.67	0.0165302	0.531022
ENSG00000163714.17	U2SURP	0.15	0.00886152	0.0957728	-0.07	0.128948	0.678464
ENSG00000212124.2	TAS2R19	1.46	0.00886684	0.0957728	-0.89	0.075824	0.628855
ENSG00000102699.6	PARP4	0.15	0.00889243	0.0959169	-0.01	0.868102	0.973241
ENSG00000104435.13	STMN2	0.64	0.0089806	0.0965321	-0.48	0.0316636	0.563106
ENSG00000184344.4	GDF3	0.48	0.00901341	0.0966543	-0.43	0.0110811	0.497156
ENSG00000112319.19	EYA4	1.99	0.00903561	0.0966543	-0.42	0.393418	0.833152
ENSG00000125454.12	SLC25A19	0.31	0.00908018	0.0969303	-0.18	0.067224	0.619669
ENSG00000112039.4	FANCE	0.19	0.00911313	0.0970814	-0.05	0.584674	0.904556
ENSG00000247626.4	MARS2	0.22	0.00915353	0.097378	-0.12	0.122458	0.668271
ENSG00000187840.5	EIF4EBP1	0.18	0.00928177	0.0982701	-0.06	0.477662	0.867697
ENSG00000130826.18	DKC1	0.14	0.00935264	0.0987506	-0.02	0.659934	0.924841
ENSG00000134954.14	ETS1	0.22	0.00947896	0.0998124	-0.11	0.353556	0.814355
ENSG00000136014.12	USP44	0.18	0.00950513	0.0999147	-0.04	0.505609	0.878088
ENSG00000168243.11	GNG4	0.22	0.00952735	0.0999147	-0.17	0.0313745	0.563106
ENSG00000173698.18	ADGRG2	0.34	0.00953539	0.0999314	-0.07	0.503594	0.87788
ENSG00000122591.11	FAM126A	0.13	0.00968223	0.100514	-0.01	0.85691	0.971485
ENSG00000089737.17	DDX24	0.14	0.00974048	0.100786	-0.01	0.878598	0.975483
ENSG00000182704.8	TSKU	0.34	0.00976599	0.100929	-0.18	0.152277	0.687643
ENSG00000125850.11	OVOL2	0.3	0.00976975	0.100929	-0.11	0.277355	0.776171
ENSG00000278259.4	MYO19	0.15	0.00982957	0.101369	-0.03	0.578631	0.903552
ENSG00000173406.15	DAB1	0.42	0.0098426	0.101369	-0.06	0.748026	0.945742
ENSG00000163328.13	GPR155	0.74	0.00987263	0.101543	-0.06	0.725226	0.942093
ENSG00000123104.12	ITPR2	0.19	0.00989675	0.101631	-0.21	0.0151243	0.524313
ENSG00000178860.8	MSC	0.63	0.00990084	0.101631	-0.21	0.242741	0.757414
ENSG00000242028.6	HYPK	0.71	0.00991087	0.101667	-0.37	0.228664	0.752307
ENSG00000285723.1	AL034430.2	0.69	0.00992754	0.10177	-0.2	0.447522	0.857285
ENSG00000107864.15	CPEB3	0.45	0.00994111	0.101775	-0.04	0.77192	0.951506
ENSG00000100219.16	XBP1	0.14	0.0101164	0.102957	-0.05	0.341	0.807384
ENSG00000167371.21	PRRT2	0.6	0.010167	0.103337	-0.54	0.0405152	0.57975
ENSG00000101191.16	DIDO1	0.16	0.0101807	0.103341	-0.04	0.488007	0.873069
ENSG00000162734.12	PEA15	0.15	0.0102069	0.103471	-0.01	0.901008	0.979841
ENSG00000148082.10	SHC3	0.26	0.010244	0.103583	-0.53	2.15277e-05	0.0398473
ENSG00000185274.12	GALNT17	0.15	0.0102899	0.10383	-0.17	0.00578221	0.454727
ENSG00000067798.16	NAV3	0.4	0.0103335	0.104074	-0.16	0.214454	0.745524
ENSG00000145908.12	ZNF300	0.28	0.010471	0.104981	-0.03	0.657642	0.923647
ENSG00000277258.5	PCGF2	0.35	0.0105514	0.10542	-0.04	0.798638	0.957971
ENSG00000100100.12	PIK3IP1	0.58	0.0105532	0.10542	-0.24	0.232102	0.753012
ENSG00000186472.20	PCLO	0.54	0.0105547	0.10542	-0.25	0.197485	0.730245
ENSG00000259494.2	MRPL46	0.22	0.010575	0.10542	-0.1	0.224445	0.750338
ENSG00000140830.9	TXNL4B	0.28	0.0105866	0.105458	-0.02	0.79975	0.958283
ENSG00000164379.7	FOXQ1	2.16	0.010664	0.105593	-0.68	0.232726	0.753012
ENSG00000213928.8	IRF9	0.38	0.0107238	0.105885	-0.07	0.639165	0.918697
ENSG00000131061.14	ZNF341	0.35	0.0107251	0.105885	-0.38	0.00763635	0.467331
ENSG00000152439.12	ZNF773	0.25	0.0108436	0.106512	-0.04	0.689488	0.933231
ENSG00000138738.10	PRDM5	0.19	0.0108517	0.106524	-0.01	0.82384	0.964167
ENSG00000114541.15	FRMD4B	0.34	0.0108761	0.106696	-0.27	0.0328955	0.563511
ENSG00000124391.4	IL17C	0.7	0.0108881	0.106746	-0.28	0.246809	0.761301
ENSG00000105409.19	ATP1A3	0.24	0.0109614	0.107193	-0.1	0.250219	0.763488
ENSG00000144224.17	UBXN4	0.16	0.0110886	0.107922	-0.02	0.788198	0.955426
ENSG00000088808.17	PPP1R13B	0.38	0.0110916	0.107922	-0.17	0.288077	0.784599
ENSG00000184863.11	RBM33	0.27	0.0111175	0.10797	-0.06	0.651907	0.92253
ENSG00000132326.12	PER2	0.37	0.0111545	0.108019	-0.12	0.287477	0.784599
ENSG00000108175.17	ZMIZ1	0.63	0.0112055	0.108418	-0.13	0.588652	0.904744
ENSG00000286185.1	AC242842.3	2.9	0.0112235	0.108525	-2.88	0.0375618	0.568393
ENSG00000123636.18	BAZ2B	0.22	0.0112552	0.108679	-0.2	0.0713791	0.627474
ENSG00000261678.3	SCRT1	1.84	0.0114198	0.109398	-1.46	0.0264258	0.554123
ENSG00000172888.12	ZNF621	0.18	0.0116036	0.110409	-0.06	0.331504	0.802417
ENSG00000198910.13	L1CAM	0.26	0.0116237	0.11042	-0.11	0.190146	0.726407
ENSG00000163694.15	RBM47	0.16	0.0116286	0.11042	-0.06	0.519449	0.884029
ENSG00000273079.5	GRIN2B	0.61	0.0116483	0.11042	-0.01	0.968675	0.995541
ENSG00000135968.20	GCC2	0.16	0.011667	0.11042	-0.01	0.91056	0.981478
ENSG00000122778.9	KIAA1549	0.3	0.0117036	0.110634	-0.04	0.799265	0.958205
ENSG00000215695.1	RSC1A1	0.45	0.0117057	0.110634	-0.11	0.420074	0.847018
ENSG00000107551.21	RASSF4	0.24	0.0117272	0.110769	-0.16	0.0620828	0.613728
ENSG00000146112.12	PPP1R18	0.24	0.0117487	0.110904	-0.04	0.652148	0.92253
ENSG00000122012.14	SV2C	1.99	0.0117708	0.110911	-0.41	0.42337	0.848822
ENSG00000170873.18	MTSS1	0.46	0.0117807	0.110937	-0.14	0.364721	0.816521
ENSG00000010818.10	HIVEP2	0.28	0.0118556	0.111294	-0.02	0.883143	0.976719
ENSG00000155629.15	PIK3AP1	0.33	0.0118993	0.111529	-0.19	0.155568	0.689292
ENSG00000124356.16	STAMBP	0.17	0.0119042	0.111529	-0.03	0.560012	0.89678
ENSG00000144233.9	AMMECR1L	0.16	0.0120479	0.112225	-0.06	0.286471	0.784401
ENSG00000100376.12	FAM118A	0.27	0.0120679	0.112277	-0.02	0.887666	0.976917
ENSG00000163935.14	SFMBT1	0.19	0.0121451	0.112725	-0.08	0.259772	0.766395
ENSG00000004534.15	RBM6	0.18	0.01219	0.112851	-0.02	0.768252	0.951152
ENSG00000188158.15	NHS	0.31	0.01227	0.113182	-0.06	0.545248	0.893916
ENSG00000166004.15	CEP295	0.22	0.0122748	0.113182	-0.02	0.755786	0.946636
ENSG00000101868.10	POLA1	0.16	0.0124797	0.114121	-0.06	0.33381	0.804321
ENSG00000102897.10	LYRM1	0.22	0.0124873	0.114123	-0.03	0.799027	0.958142
ENSG00000075461.6	CACNG4	0.72	0.0125272	0.114353	-0.36	0.141365	0.680785
ENSG00000184465.16	WDR27	0.29	0.0125983	0.114799	-0.08	0.307857	0.789882
ENSG00000166477.13	LEO1	0.21	0.0127072	0.115458	-0.06	0.431653	0.8498
ENSG00000168421.13	RHOH	0.33	0.0127078	0.115458	-0.36	0.0144908	0.523858
ENSG00000171634.18	BPTF	0.28	0.0127153	0.115458	-0.07	0.663116	0.925683
ENSG00000130254.12	SAFB2	0.36	0.0127411	0.115594	-0.17	0.251385	0.764271
ENSG00000006704.10	GTF2IRD1	0.21	0.0128552	0.116333	-0.07	0.449986	0.857847
ENSG00000140829.12	DHX38	0.17	0.012889	0.116333	-0.01	0.84967	0.969219
ENSG00000078295.16	ADCY2	0.12	0.0128938	0.116333	-0.05	0.335889	0.804883
ENSG00000168032.9	ENTPD3	0.99	0.0129552	0.116748	-1	0.019944	0.540677
ENSG00000240053.8	LY6G5B	1.49	0.013014	0.116881	-0.9	0.0785212	0.630849
ENSG00000065427.14	KARS	0.14	0.0130957	0.117331	-0.01	0.831624	0.964488
ENSG00000103226.18	NOMO3	0.34	0.0131496	0.117475	-0.39	0.0298545	0.559599
ENSG00000147065.17	MSN	0.12	0.0131817	0.117693	-0.05	0.304224	0.788643
ENSG00000092421.16	SEMA6A	0.3	0.0132822	0.118047	-0.03	0.842678	0.968062
ENSG00000109321.11	AREG	2.31	0.0134988	0.119275	-0.48	0.414206	0.843447
ENSG00000120458.11	MSANTD2	0.33	0.0135127	0.119275	-0.12	0.201448	0.735851
ENSG00000135972.9	MRPS9	0.13	0.0136698	0.120319	-0.01	0.821588	0.964167
ENSG00000092098.17	RNF31	0.17	0.0137139	0.120433	-0.01	0.877763	0.975348
ENSG00000126464.14	PRR12	0.49	0.0137392	0.120588	-0.27	0.197632	0.730245
ENSG00000075702.18	WDR62	0.2	0.0137898	0.120761	-0.08	0.297251	0.786481
ENSG00000164048.14	ZNF589	0.12	0.0138057	0.120761	-0.07	0.228569	0.752152
ENSG00000162104.10	ADCY9	0.24	0.0138437	0.120889	-0.11	0.223017	0.748949
ENSG00000163945.16	UVSSA	0.28	0.0138797	0.12107	-0.17	0.143975	0.681147
ENSG00000161791.14	FMNL3	0.18	0.013934	0.121294	-0.08	0.324179	0.798493
ENSG00000198521.11	ZNF43	0.17	0.0139879	0.121531	-0.02	0.760329	0.948878
ENSG00000102879.15	CORO1A	0.37	0.0139999	0.121568	-0.31	0.0359648	0.568375
ENSG00000136110.13	CNMD	0.15	0.0140378	0.121829	-0.44	2.30746e-05	0.0398473
ENSG00000112984.12	KIF20A	0.13	0.0141124	0.122098	-0.03	0.531641	0.886685
ENSG00000185900.9	POMK	0.23	0.0141487	0.122098	-0.01	0.925091	0.984508
ENSG00000204963.6	PCDHA7	1.42	0.014248	0.122487	-0.66	0.230059	0.753012
ENSG00000141068.14	KSR1	0.24	0.0143564	0.123124	-0.06	0.598409	0.908338
ENSG00000214029.5	ZNF891	0.33	0.0143898	0.123154	-0.08	0.40043	0.837953
ENSG00000269891.2	ARHGAP19-SLIT1	2.94	0.0145255	0.123978	-1.01	0.377983	0.824159
ENSG00000095539.15	SEMA4G	0.58	0.0145883	0.124446	-0.03	0.896849	0.979643
ENSG00000080854.14	IGSF9B	0.34	0.0146582	0.12464	-0.01	0.94123	0.988218
ENSG00000164086.10	DUSP7	0.3	0.0146636	0.12464	-0.12	0.350766	0.812769
ENSG00000166439.6	RNF169	0.14	0.0147578	0.124842	-0.08	0.214202	0.745524
ENSG00000239920.2	AC104389.4	1.57	0.0147878	0.12491	-1.2	0.159037	0.692368
ENSG00000124222.22	STX16	0.4	0.0150387	0.126547	-0.02	0.916259	0.983392
ENSG00000136895.19	GARNL3	0.43	0.0150519	0.126589	-0.18	0.196712	0.730245
ENSG00000087086.15	FTL	0.12	0.0151491	0.127131	-0.03	0.569452	0.898718
ENSG00000083828.16	ZNF586	0.23	0.0151639	0.127186	-0.12	0.162961	0.695685
ENSG00000111145.8	ELK3	0.21	0.0151747	0.127191	-0.05	0.569164	0.898718
ENSG00000167549.18	CORO6	0.54	0.0153079	0.127663	-0.26	0.0948189	0.649586
ENSG00000100941.9	PNN	0.27	0.0153775	0.127871	-0.04	0.794602	0.956841
ENSG00000158195.11	WASF2	0.33	0.0154644	0.128456	-0.05	0.721987	0.940974
ENSG00000100078.4	PLA2G3	0.27	0.0155064	0.128667	-0.16	0.127596	0.677116
ENSG00000138180.15	CEP55	0.19	0.0155387	0.128733	-0.03	0.6568	0.923381
ENSG00000196498.13	NCOR2	0.55	0.0155477	0.128733	-0.17	0.468863	0.862872
ENSG00000082175.14	PGR	1.76	0.0156773	0.129235	-1.2	0.0239814	0.547988
ENSG00000111596.12	AC092881.1	0.14	0.0157175	0.129379	-0.06	0.307984	0.789882
ENSG00000205213.14	LGR4	0.15	0.0158405	0.129978	-0.02	0.765119	0.949747
ENSG00000133316.15	WDR74	0.16	0.0158989	0.130231	-0.01	0.888185	0.977041
ENSG00000115568.15	ZNF142	0.35	0.0159414	0.130231	-0.22	0.14507	0.681519
ENSG00000188659.9	SAXO2	0.84	0.0159553	0.130231	-0.16	0.619102	0.913514
ENSG00000127483.18	HP1BP3	0.19	0.0161272	0.131288	-0.03	0.561878	0.897061
ENSG00000186815.12	TPCN1	0.26	0.0161367	0.131296	-0.07	0.58667	0.904556
ENSG00000184634.16	MED12	0.21	0.0161496	0.131332	-0.06	0.458913	0.861922
ENSG00000026508.18	CD44	0.44	0.0161677	0.13141	-0.3	0.0925504	0.649586
ENSG00000165792.17	METTL17	0.17	0.0162085	0.131645	-0.08	0.141324	0.680785
ENSG00000266173.7	STRADA	0.22	0.0162135	0.131645	-0.05	0.555595	0.896309
ENSG00000189144.13	ZNF573	0.27	0.0162487	0.131792	-0.09	0.382421	0.826876
ENSG00000082196.20	C1QTNF3	0.94	0.0162624	0.131834	-1.15	0.00502132	0.452521
ENSG00000160305.18	DIP2A	0.18	0.0163744	0.132327	-0.02	0.787234	0.955267
ENSG00000204991.11	SPIRE2	0.25	0.0164575	0.132929	-0.2	0.0501368	0.604
ENSG00000121552.4	CSTA	1.49	0.0165553	0.133384	-0.11	0.759502	0.948759
ENSG00000103064.15	SLC7A6	0.22	0.0168431	0.134988	-0.05	0.628198	0.915627
ENSG00000156966.7	B3GNT7	0.18	0.0168779	0.135077	-0.43	6.0835e-05	0.0926543
ENSG00000089351.14	GRAMD1A	0.36	0.0168941	0.135118	-0.2	0.248451	0.762222
ENSG00000144857.14	BOC	0.42	0.0169247	0.135223	-0.07	0.631131	0.916492
ENSG00000250067.12	YJEFN3	0.63	0.0169797	0.13546	-0.2	0.341562	0.807384
ENSG00000111731.12	C2CD5	0.25	0.0170345	0.135666	-0.09	0.501391	0.876855
ENSG00000134690.11	CDCA8	0.15	0.0170538	0.135666	-0.02	0.727113	0.942146
ENSG00000107929.14	LARP4B	0.2	0.0170562	0.135666	-0.1	0.258	0.765675
ENSG00000170577.8	SIX2	1.93	0.0171494	0.136183	-1.41	0.00880277	0.475044
ENSG00000112983.17	BRD8	0.15	0.0172656	0.136748	-0.1	0.109604	0.663521
ENSG00000103021.9	CCDC113	0.19	0.0173168	0.136874	-0.07	0.35451	0.814355
ENSG00000273559.5	CWC25	0.31	0.0173421	0.136959	-0.16	0.269092	0.772042
ENSG00000167978.17	SRRM2	0.51	0.0173565	0.136959	-0.12	0.603575	0.910062
ENSG00000119614.3	VSX2	1.29	0.0174363	0.137259	-0.61	0.23305	0.753012
ENSG00000154358.21	OBSCN	0.23	0.0174589	0.137367	-0.07	0.480907	0.868906
ENSG00000078043.16	PIAS2	0.18	0.0174981	0.137475	-0.01	0.90428	0.980241
ENSG00000151773.13	CCDC122	0.32	0.0175017	0.137475	-0.01	0.923127	0.984386
ENSG00000143179.16	UCK2	0.16	0.0175081	0.137475	-0.04	0.613688	0.912721
ENSG00000063169.10	BICRA	0.76	0.0175302	0.137578	-0.47	0.10802	0.662336
ENSG00000134917.10	ADAMTS8	0.21	0.0176019	0.137875	-0.25	0.00876265	0.474526
ENSG00000132740.8	IGHMBP2	0.25	0.0176253	0.137975	-0.18	0.0920109	0.648865
ENSG00000145794.17	MEGF10	0.22	0.017714	0.13846	-0.13	0.139698	0.679905
ENSG00000182389.19	CACNB4	0.41	0.0177827	0.138648	-0.36	0.0150838	0.524313
ENSG00000196428.12	TSC22D2	0.26	0.0178244	0.138836	-0.11	0.427824	0.848822
ENSG00000180044.5	C3orf80	0.53	0.0178515	0.138937	-0.2	0.284847	0.783793
ENSG00000136444.10	RSAD1	0.15	0.0179337	0.139015	-0.05	0.407907	0.840027
ENSG00000048649.13	RSF1	0.23	0.0179382	0.139015	-0.04	0.763475	0.949583
ENSG00000172116.22	CD8B	1.04	0.0179464	0.139015	-0.49	0.186306	0.720647
ENSG00000173757.9	STAT5B	0.15	0.0180847	0.139529	-0.09	0.0931887	0.649586
ENSG00000196497.17	IPO4	0.17	0.0181518	0.139907	-0.12	0.0797587	0.631809
ENSG00000159592.11	GPBP1L1	0.13	0.0181641	0.139932	-0.06	0.21978	0.748099
ENSG00000154096.13	THY1	0.12	0.0182596	0.140321	-0.07	0.162697	0.695685
ENSG00000124786.11	SLC35B3	0.25	0.0182598	0.140321	-0.06	0.624975	0.915089
ENSG00000174776.11	WDR49	0.75	0.0182795	0.140402	-0.76	0.0145089	0.523858
ENSG00000141101.13	NOB1	0.24	0.018494	0.141727	-0.09	0.426703	0.848822
ENSG00000105464.3	GRIN2D	0.44	0.0185312	0.141843	-0.12	0.548798	0.89466
ENSG00000272333.5	KMT2B	0.37	0.0185751	0.142029	-0.11	0.528977	0.886685
ENSG00000129173.13	E2F8	0.32	0.0186954	0.142692	-0.19	0.0860305	0.644911
ENSG00000175832.13	ETV4	0.14	0.018911	0.143523	-0.06	0.257869	0.765577
ENSG00000197948.11	FCHSD1	0.29	0.01893	0.143523	-0.03	0.715233	0.938857
ENSG00000160194.18	NDUFV3	0.15	0.0189542	0.143523	-0.05	0.430933	0.8498
ENSG00000102924.12	CBLN1	0.38	0.0189543	0.143523	-0.1	0.53655	0.889584
ENSG00000068831.19	RASGRP2	0.2	0.0189811	0.143656	-0.13	0.106382	0.659705
ENSG00000105737.9	GRIK5	0.31	0.0190144	0.143698	-0.18	0.164724	0.695945
ENSG00000188859.6	FAM78B	0.42	0.0190476	0.14376	-0.17	0.255027	0.764484
ENSG00000198783.6	ZNF830	0.22	0.0190726	0.14376	-0.07	0.345017	0.808484
ENSG00000164440.15	TXLNB	1.26	0.019124	0.143894	-0.52	0.255779	0.764484
ENSG00000057704.13	TMCC3	0.33	0.0191796	0.144106	-0.06	0.633098	0.916596
ENSG00000112379.9	ARFGEF3	0.24	0.01932	0.144667	-0.04	0.647138	0.921505
ENSG00000114999.8	TTL	0.12	0.0194429	0.145166	-0.05	0.351302	0.813095
ENSG00000137693.14	YAP1	0.16	0.0195873	0.145673	-0.05	0.499534	0.875282
ENSG00000250479.8	CHCHD10	0.29	0.0196116	0.145724	-0.19	0.166728	0.698184
ENSG00000196367.13	TRRAP	0.43	0.0196661	0.146059	-0.08	0.721398	0.940974
ENSG00000072071.16	ADGRL1	0.27	0.0197025	0.146189	-0.32	0.0128264	0.509244
ENSG00000166866.13	MYO1A	1.65	0.0197329	0.146344	-0.5	0.394617	0.833874
ENSG00000139990.17	DCAF5	0.18	0.0198543	0.146824	-0.02	0.717689	0.940071
ENSG00000180011.7	ZADH2	0.23	0.0199049	0.146999	-0.07	0.569959	0.899137
ENSG00000197279.4	ZNF165	0.18	0.0199066	0.146999	-0.13	0.108059	0.662336
ENSG00000116698.21	SMG7	0.47	0.0199593	0.147318	-0.02	0.921999	0.984281
ENSG00000256188.3	TAS2R30	1.52	0.0202232	0.148348	-0.36	0.354051	0.814355
ENSG00000078699.21	CBFA2T2	0.25	0.0202477	0.148458	-0.01	0.887475	0.976917
ENSG00000139620.12	KANSL2	0.18	0.0202937	0.148725	-0.04	0.555079	0.896078
ENSG00000197457.10	STMN3	0.17	0.0204407	0.149238	-0.32	0.000361587	0.181283
ENSG00000144057.15	ST6GAL2	0.2	0.0204511	0.149243	-0.29	0.00238731	0.38402
ENSG00000168575.10	SLC20A2	0.15	0.0205792	0.149755	-0.14	0.0370687	0.568375
ENSG00000101898.6	MCTS2P	0.56	0.0205991	0.149759	-0.11	0.53675	0.889584
ENSG00000187627.15	RGPD1	0.26	0.0207275	0.150125	-0.02	0.819436	0.964167
ENSG00000139436.21	GIT2	0.22	0.0207366	0.150125	-0.03	0.71508	0.938857
ENSG00000099954.18	CECR2	0.24	0.02085	0.150569	-0.02	0.842476	0.967901
ENSG00000124459.12	ZNF45	0.16	0.0209383	0.150758	-0.01	0.879594	0.975483
ENSG00000163618.18	CADPS	0.31	0.0209898	0.150831	-0.32	0.012917	0.509658
ENSG00000135447.17	PPP1R1A	0.26	0.0211631	0.151815	-0.12	0.271343	0.773524
ENSG00000145020.15	AMT	0.17	0.0211922	0.151862	-0.13	0.0830161	0.638275
ENSG00000271741.1	AC114490.2	0.56	0.021261	0.152157	-0.03	0.855044	0.970615
ENSG00000169242.12	EFNA1	0.39	0.0212617	0.152157	-0.12	0.384126	0.827137
ENSG00000226650.5	KIF4B	0.63	0.0213153	0.152356	-0.07	0.829754	0.964167
ENSG00000125447.17	GGA3	0.18	0.0214424	0.152948	-0.08	0.321159	0.796825
ENSG00000196542.8	SPTSSB	0.23	0.0214619	0.153017	-0.19	0.0707499	0.62655
ENSG00000197386.12	HTT	0.2	0.0214823	0.15309	-0.02	0.796803	0.957395
ENSG00000126883.17	NUP214	0.33	0.0214992	0.15309	-0.01	0.965355	0.995326
ENSG00000100629.17	CEP128	0.19	0.0215017	0.15309	-0.11	0.346273	0.809502
ENSG00000097007.18	ABL1	0.18	0.0216049	0.153424	-0.06	0.446963	0.856877
ENSG00000106415.13	GLCCI1	0.2	0.0217784	0.153876	-0.04	0.690293	0.933403
ENSG00000198455.4	ZXDB	0.17	0.0217961	0.153876	-0.12	0.150071	0.686525
ENSG00000142698.15	C1orf94	0.26	0.0220343	0.154652	-0.07	0.554931	0.896076
ENSG00000183248.12	PRR36	0.67	0.0220603	0.154652	-0.1	0.667668	0.927459
ENSG00000131876.17	SNRPA1	0.31	0.0220737	0.154652	-0.23	0.284169	0.783532
ENSG00000162542.13	TMCO4	0.31	0.0221407	0.154935	-0.17	0.129174	0.678464
ENSG00000054277.14	OPN3	0.2	0.0221557	0.15497	-0.02	0.760268	0.948878
ENSG00000183853.18	KIRREL1	0.16	0.0222914	0.155498	-0.08	0.272539	0.773524
ENSG00000160218.13	TRAPPC10	0.19	0.022346	0.155685	-0.06	0.344536	0.808484
ENSG00000143437.21	ARNT	0.15	0.0223483	0.155685	-0.02	0.818734	0.964167
ENSG00000132382.14	MYBBP1A	0.18	0.0223939	0.155932	-0.05	0.531431	0.886685
ENSG00000139645.10	ANKRD52	0.36	0.0224589	0.156245	-0.07	0.618789	0.913514
ENSG00000130584.11	ZBTB46	0.18	0.0225416	0.156515	-0.14	0.0477722	0.59268
ENSG00000103489.11	XYLT1	0.22	0.0226597	0.156918	-0.1	0.376481	0.823078
ENSG00000156650.14	KAT6B	0.23	0.0226776	0.156918	-0.03	0.771509	0.951499
ENSG00000112685.14	EXOC2	0.14	0.0228149	0.15766	-0.05	0.255313	0.764484
ENSG00000029363.16	BCLAF1	0.12	0.022844	0.15779	-0.04	0.495446	0.874924
ENSG00000072315.3	TRPC5	0.46	0.0229577	0.158006	-0.07	0.716731	0.93964
ENSG00000188878.19	FBF1	0.26	0.0231918	0.158989	-0.18	0.0373794	0.568393
ENSG00000104897.10	SF3A2	0.37	0.0232309	0.159116	-0.29	0.0902066	0.648865
ENSG00000135476.11	ESPL1	0.19	0.0232702	0.159315	-0.08	0.283281	0.782711
ENSG00000104447.12	TRPS1	0.21	0.0233325	0.1596	-0.07	0.463848	0.862338
ENSG00000161647.18	MPP3	0.31	0.0233775	0.159665	-0.28	0.046726	0.59137
ENSG00000183873.15	SCN5A	0.2	0.0234673	0.159665	-0.05	0.58355	0.904556
ENSG00000106976.20	DNM1	0.37	0.0235315	0.159833	-0.08	0.505746	0.878088
ENSG00000158828.8	PINK1	0.17	0.0236913	0.160636	-0.1	0.118784	0.664809
ENSG00000183307.3	TMEM121B	0.39	0.023939	0.161914	-0.29	0.0463525	0.590708
ENSG00000080845.17	DLGAP4	0.28	0.0239514	0.161914	-0.08	0.519674	0.884029
ENSG00000109906.13	ZBTB16	1.71	0.0239791	0.161914	-1.01	0.0872048	0.645788
ENSG00000101363.12	MANBAL	0.16	0.0241463	0.162513	-0.09	0.159026	0.692368
ENSG00000068489.12	PRR11	0.23	0.0242942	0.163239	-0.17	0.20264	0.737029
ENSG00000001631.15	KRIT1	0.15	0.0242963	0.163239	-0.12	0.109453	0.663521
ENSG00000164620.9	RELL2	0.23	0.0243513	0.163396	-0.12	0.22615	0.750627
ENSG00000007202.15	KIAA0100	0.16	0.0243918	0.163491	-0.07	0.321541	0.796825
ENSG00000198677.11	TTC37	0.16	0.0244261	0.163491	-0.01	0.868551	0.973253
ENSG00000204152.11	TIMM23B	0.33	0.0244647	0.16352	-0.17	0.223834	0.750006
ENSG00000100285.9	NEFH	0.4	0.0245471	0.163647	-0.17	0.453292	0.858911
ENSG00000167967.16	E4F1	0.18	0.0246029	0.163878	-0.15	0.127148	0.676771
ENSG00000169710.9	FASN	0.3	0.0246262	0.163963	-0.18	0.0998607	0.653467
ENSG00000182158.15	CREB3L2	0.37	0.0247589	0.164564	-0.18	0.298575	0.786481
ENSG00000177108.5	ZDHHC22	0.21	0.0250622	0.16601	-0.19	0.0548572	0.605014
ENSG00000157693.15	TMEM268	0.19	0.0251641	0.166326	-0.03	0.790434	0.955653
ENSG00000109689.16	STIM2	0.16	0.0251907	0.166364	-0.02	0.74374	0.94492
ENSG00000106665.15	CLIP2	0.16	0.0253249	0.166894	-0.12	0.0544394	0.605014
ENSG00000131016.17	AKAP12	0.18	0.0253372	0.166905	-0.05	0.394244	0.833874
ENSG00000008441.16	NFIX	1.71	0.0255183	0.167316	-0.2	0.832065	0.964527
ENSG00000130956.14	HABP4	0.23	0.02564	0.167764	-0.12	0.356038	0.815091
ENSG00000186185.13	KIF18B	0.3	0.0256408	0.167764	-0.17	0.254942	0.764484
ENSG00000173692.13	PSMD1	0.12	0.0258626	0.168582	-0.01	0.752421	0.946162
ENSG00000228253.1	MT-ATP8	1.14	0.0258887	0.168582	-0.18	0.695842	0.934564
ENSG00000116299.17	KIAA1324	0.4	0.0259218	0.168582	-0.38	0.0317097	0.563106
ENSG00000196476.12	C20orf96	0.4	0.0259225	0.168582	-0.13	0.445028	0.855489
ENSG00000149346.15	SLX4IP	0.19	0.0260442	0.169068	-0.08	0.400899	0.838484
ENSG00000182903.16	ZNF721	0.29	0.0261268	0.169354	-0.18	0.303735	0.788445
ENSG00000165186.12	PTCHD1	0.26	0.0261584	0.169354	-0.09	0.385646	0.82741
ENSG00000116183.11	PAPPA2	0.67	0.0261679	0.169354	-0.13	0.658019	0.923842
ENSG00000167646.13	DNAAF3	0.3	0.026284	0.169684	-0.38	0.0178357	0.534107
ENSG00000133169.6	BEX1	0.14	0.0262871	0.169684	-0.05	0.398228	0.836856
ENSG00000176024.18	ZNF613	0.17	0.0263337	0.169859	-0.01	0.870055	0.973801
ENSG00000065526.11	SPEN	0.33	0.0263667	0.169988	-0.03	0.809813	0.962462
ENSG00000169783.12	LINGO1	0.45	0.0264617	0.170331	-0.21	0.282406	0.781683
ENSG00000115112.8	TFCP2L1	0.23	0.0265743	0.170931	-0.01	0.935485	0.986883
ENSG00000280893.1	AC009133.6	0.4	0.026577	0.170931	-0.11	0.431651	0.8498
ENSG00000120254.15	MTHFD1L	0.13	0.026607	0.170952	-0.04	0.519389	0.884029
ENSG00000176953.12	NFATC2IP	0.15	0.0266213	0.170952	-0.03	0.589441	0.905156
ENSG00000130222.11	GADD45G	0.28	0.026685	0.171058	-0.23	0.0879037	0.645836
ENSG00000107669.17	ATE1	0.17	0.0267343	0.171232	-0.04	0.607143	0.910642
ENSG00000131018.23	SYNE1	0.26	0.026834	0.1715	-0.11	0.437201	0.852463
ENSG00000173821.19	AC124319.1	0.2	0.0269394	0.171765	-0.04	0.672437	0.928282
ENSG00000122515.15	ZMIZ2	0.38	0.0270465	0.172165	-0.31	0.109058	0.663222
ENSG00000183337.16	BCOR	0.21	0.0271069	0.172478	-0.03	0.727208	0.942146
ENSG00000255192.5	NANOGP8	0.38	0.0271523	0.172696	-0.3	0.0829607	0.638275
ENSG00000204624.8	DISP3	0.33	0.0271884	0.172855	-0.19	0.149212	0.684976
ENSG00000181830.8	SLC35C1	0.27	0.0273411	0.173328	-0.29	0.0119842	0.497156
ENSG00000133056.13	PIK3C2B	0.32	0.0277773	0.175019	-0.11	0.333174	0.803703
ENSG00000105401.9	CDC37	0.16	0.0278683	0.175173	-0.06	0.324034	0.798493
ENSG00000141510.17	TP53	0.17	0.0278921	0.175173	-0.11	0.168723	0.700992
ENSG00000131584.19	ACAP3	0.22	0.0280337	0.175611	-0.29	0.00512213	0.452841
ENSG00000117533.15	VAMP4	0.21	0.0280461	0.175611	-0.03	0.733305	0.943246
ENSG00000213689.14	TREX1	2	0.0280524	0.175611	-4.95	6.5577e-05	0.0926543
ENSG00000274512.5	TBC1D3L	0.35	0.0281143	0.175628	-0.35	0.0222137	0.54196
ENSG00000144583.5	MARCH4	0.6	0.0282109	0.175893	-0.04	0.854057	0.970233
ENSG00000158850.15	B4GALT3	0.13	0.0282451	0.176035	-0.02	0.713323	0.938581
ENSG00000151208.17	DLG5	0.2	0.0282811	0.176188	-0.07	0.551298	0.89486
ENSG00000269693.1	AC010422.6	3.21	0.0283686	0.17645	-1.25	0.319698	0.79545
ENSG00000144674.16	GOLGA4	0.18	0.0286266	0.177748	-0.05	0.639159	0.918697
ENSG00000127804.13	METTL16	0.17	0.0288606	0.17865	-0.13	0.188048	0.722353
ENSG00000124151.19	NCOA3	0.16	0.0289618	0.178849	-0.01	0.902309	0.980037
ENSG00000140990.15	NDUFB10	0.14	0.0289628	0.178849	-0.09	0.137539	0.679457
ENSG00000090615.15	GOLGA3	0.15	0.0289979	0.178849	-0.01	0.860743	0.971578
ENSG00000107959.16	PITRM1	0.13	0.0290313	0.178849	-0.05	0.382642	0.827009
ENSG00000015133.19	CCDC88C	0.14	0.0291475	0.179494	-0.01	0.830739	0.964342
ENSG00000182957.16	SPATA13	0.15	0.0292513	0.179704	-0.01	0.922882	0.984386
ENSG00000113360.16	DROSHA	0.2	0.0294112	0.180279	-0.09	0.422685	0.848822
ENSG00000197961.11	ZNF121	0.1	0.0294495	0.180279	-0.01	0.80886	0.962285
ENSG00000256525.7	POLG2	0.23	0.0294601	0.180279	-0.03	0.722497	0.941324
ENSG00000163508.12	EOMES	0.97	0.0294697	0.180279	-0.31	0.4352	0.851088
ENSG00000076555.15	ACACB	0.2	0.029514	0.18029	-0.02	0.801952	0.959514
ENSG00000164976.9	MYORG	0.43	0.029601	0.180707	-0.18	0.325276	0.798752
ENSG00000138698.14	RAP1GDS1	0.14	0.0300119	0.18214	-0.02	0.75026	0.945935
ENSG00000091436.17	MAP3K20	0.15	0.0300323	0.182192	-0.06	0.435332	0.851088
ENSG00000166263.13	STXBP4	0.23	0.0301009	0.182239	-0.08	0.350505	0.812769
ENSG00000138413.13	IDH1	0.13	0.0301605	0.182328	-0.08	0.243956	0.7586
ENSG00000172572.6	PDE3A	0.27	0.0301912	0.182442	-0.08	0.439262	0.853258
ENSG00000229859.9	PGA3	2.42	0.0302272	0.182463	-1.04	0.341379	0.807384
ENSG00000168137.16	SETD5	0.27	0.030336	0.182816	-0.03	0.839823	0.967178
ENSG00000065833.9	ME1	0.25	0.030444	0.182844	-0.02	0.851609	0.96999
ENSG00000111670.16	GNPTAB	0.17	0.0304909	0.18295	-0.09	0.319621	0.79545
ENSG00000157796.18	WDR19	0.21	0.0307116	0.183751	-0.03	0.739517	0.943979
ENSG00000161692.18	DBF4B	0.27	0.0307453	0.183784	-0.05	0.670198	0.927735
ENSG00000167110.17	GOLGA2	0.17	0.0308092	0.184024	-0.03	0.737055	0.943609
ENSG00000076650.6	GPATCH1	0.22	0.0310332	0.1849	-0.09	0.338461	0.807384
ENSG00000072518.20	MARK2	0.29	0.0310393	0.1849	-0.06	0.642051	0.919494
ENSG00000166352.16	C11orf74	1.72	0.0312721	0.185562	-2.17	0.0143191	0.523858
ENSG00000060140.9	STYK1	0.43	0.0312881	0.185562	-0.03	0.858384	0.971578
ENSG00000177192.13	PUS1	0.16	0.0313235	0.185562	-0.1	0.260687	0.767638
ENSG00000147100.11	SLC16A2	0.26	0.031345	0.185562	-0.08	0.427529	0.848822
ENSG00000111641.11	NOP2	0.15	0.0314115	0.18569	-0.01	0.901381	0.979841
ENSG00000121988.18	ZRANB3	0.19	0.0315682	0.186389	-0.07	0.415683	0.844405
ENSG00000184635.15	ZNF93	0.12	0.0315779	0.186389	-0.03	0.598946	0.908359
ENSG00000122547.11	EEPD1	0.26	0.031679	0.186737	-0.15	0.216427	0.746441
ENSG00000184489.11	PTP4A3	0.17	0.0320783	0.188095	-0.15	0.053311	0.605014
ENSG00000148334.15	PTGES2	0.12	0.0320882	0.188095	-0.07	0.237676	0.75449
ENSG00000108924.14	HLF	0.98	0.0320976	0.188095	-1.02	0.0294492	0.55894
ENSG00000163635.18	ATXN7	0.35	0.0323499	0.189125	-0.22	0.118676	0.664809
ENSG00000188674.11	C2orf80	1.47	0.0324143	0.189379	-0.23	0.583182	0.904556
ENSG00000278129.2	ZNF8	0.19	0.0325387	0.189823	-0.08	0.501964	0.877265
ENSG00000151136.15	BTBD11	0.22	0.0326331	0.190013	-0.03	0.72036	0.940907
ENSG00000171914.16	TLN2	0.18	0.03272	0.190277	-0.01	0.924002	0.984411
ENSG00000181090.21	EHMT1	0.19	0.032825	0.190591	-0.13	0.223085	0.749015
ENSG00000198881.10	ASB12	0.97	0.0328892	0.190591	-1.28	0.0113786	0.497156
ENSG00000147256.12	ARHGAP36	1.3	0.0328923	0.190591	-0.97	0.136976	0.679457
ENSG00000139718.10	SETD1B	0.57	0.0330553	0.191249	-0.17	0.483563	0.870156
ENSG00000204149.11	AGAP6	0.39	0.033101	0.191406	-0.23	0.191986	0.726407
ENSG00000178229.8	ZNF543	0.21	0.0331962	0.19185	-0.04	0.668765	0.927535
ENSG00000118515.11	SGK1	0.22	0.0334091	0.192369	-0.08	0.378807	0.824916
ENSG00000169131.13	ZNF354A	0.19	0.03341	0.192369	-0.09	0.25314	0.764447
ENSG00000135083.15	CCNJL	0.18	0.0334102	0.192369	-0.13	0.104235	0.656661
ENSG00000173068.18	BNC2	0.18	0.0334351	0.192419	-0.07	0.436011	0.851638
ENSG00000048162.20	NOP16	0.17	0.0334436	0.192419	-0.1	0.171667	0.703378
ENSG00000171224.9	FAM241B	0.24	0.0335789	0.192982	-0.13	0.263988	0.76944
ENSG00000011376.12	LARS2	0.11	0.0336354	0.193188	-0.05	0.30895	0.789882
ENSG00000007923.16	DNAJC11	0.13	0.0336707	0.193233	-0.03	0.693773	0.933658
ENSG00000068028.17	RASSF1	0.24	0.0339981	0.194885	-0.02	0.837647	0.966047
ENSG00000112739.17	PRPF4B	0.18	0.0341067	0.195269	-0.04	0.63911	0.918697
ENSG00000196312.14	MFSD14C	0.2	0.0341369	0.195269	-0.02	0.844862	0.968832
ENSG00000186479.4	RGS7BP	0.34	0.0341652	0.195269	-0.15	0.340288	0.807384
ENSG00000204305.14	AGER	0.48	0.0342238	0.195269	-0.31	0.15171	0.687417
ENSG00000164761.9	TNFRSF11B	0.8	0.0342561	0.195281	-0.53	0.0995778	0.653467
ENSG00000071054.16	MAP4K4	0.16	0.034285	0.195374	-0.04	0.693388	0.933658
ENSG00000164180.13	TMEM161B	0.18	0.0347716	0.197638	-0.02	0.755432	0.946614
ENSG00000261796.1	ISY1-RAB43	0.55	0.0351644	0.198621	-0.17	0.431183	0.8498
ENSG00000117625.13	RCOR3	0.21	0.0352238	0.198751	-0.14	0.084868	0.642633
ENSG00000189091.13	SF3B3	0.1	0.0352916	0.198875	-0.06	0.211691	0.744029
ENSG00000186854.11	TRABD2A	0.22	0.0353443	0.198996	-0.07	0.398549	0.837287
ENSG00000067064.11	IDI1	0.18	0.0355576	0.199545	-0.12	0.133179	0.678464
ENSG00000133958.13	UNC79	0.31	0.0358507	0.200536	-0.18	0.131818	0.678464
ENSG00000137496.17	IL18BP	0.41	0.0359404	0.200748	-0.08	0.587427	0.904556
ENSG00000169231.13	THBS3	0.38	0.0360206	0.200951	-0.2	0.248231	0.761933
ENSG00000162063.13	CCNF	0.11	0.0360285	0.200951	-0.04	0.426573	0.848822
ENSG00000154783.11	FGD5	0.21	0.036098	0.201194	-0.07	0.572461	0.900483
ENSG00000063244.12	U2AF2	0.14	0.0361429	0.201194	-0.12	0.0668971	0.619669
ENSG00000185669.6	SNAI3	0.23	0.0361438	0.201194	-0.27	0.0557845	0.605038
ENSG00000205571.13	SMN2	0.12	0.03626	0.201661	-0.06	0.372273	0.821273
ENSG00000179912.20	R3HDM2	0.3	0.0363652	0.201884	-0.19	0.208097	0.741627
ENSG00000184178.16	SCFD2	0.22	0.0364886	0.202098	-0.12	0.162051	0.695047
ENSG00000136854.21	STXBP1	0.22	0.0365165	0.202098	-0.13	0.450997	0.857847
ENSG00000133858.15	ZFC3H1	0.35	0.0365472	0.202098	-0.09	0.665343	0.926425
ENSG00000184985.16	SORCS2	0.59	0.036635	0.202397	-0.58	0.0324804	0.563511
ENSG00000132434.9	LANCL2	0.2	0.0367991	0.202723	-0.11	0.235182	0.753012
ENSG00000165757.9	JCAD	0.28	0.0368076	0.202723	-0.01	0.923834	0.984411
ENSG00000197312.12	DDI2	0.16	0.0368138	0.202723	-0.02	0.793851	0.956772
ENSG00000138759.19	FRAS1	0.21	0.0368556	0.202811	-0.07	0.481967	0.869216
ENSG00000172732.12	MUS81	0.19	0.0371736	0.203843	-0.02	0.791984	0.956168
ENSG00000185650.9	ZFP36L1	0.35	0.0371782	0.203843	-0.11	0.557017	0.896465
ENSG00000175073.8	VCPIP1	0.23	0.0372988	0.204359	-0.08	0.554798	0.896076
ENSG00000157557.13	ETS2	0.18	0.03745	0.204878	-0.27	0.00798701	0.469526
ENSG00000080802.18	CNOT4	0.22	0.0374597	0.204878	-0.11	0.319596	0.79545
ENSG00000095397.14	WHRN	0.3	0.0374884	0.204891	-0.08	0.585654	0.904556
ENSG00000075218.19	GTSE1	0.16	0.0378707	0.20624	-0.11	0.147902	0.684728
ENSG00000160999.10	SH2B2	0.32	0.0378993	0.20624	-0.23	0.128152	0.678222
ENSG00000028528.15	SNX1	0.13	0.0379063	0.20624	-0.01	0.89039	0.977887
ENSG00000104635.14	SLC39A14	0.16	0.0379249	0.206258	-0.01	0.87057	0.973817
ENSG00000214706.10	IFRD2	0.13	0.0380906	0.207086	-0.09	0.276224	0.775836
ENSG00000150991.15	UBC	0.1	0.0383325	0.207964	-0.04	0.42257	0.848822
ENSG00000142632.17	ARHGEF19	0.15	0.0383802	0.207972	-0.11	0.166396	0.698184
ENSG00000140988.16	RPS2	0.11	0.0383948	0.207972	-0.02	0.761149	0.948878
ENSG00000115806.13	GORASP2	0.12	0.0384454	0.207972	-0.08	0.272485	0.773524
ENSG00000169432.16	SCN9A	0.19	0.0385902	0.208414	-0.11	0.230714	0.753012
ENSG00000149639.15	SOGA1	0.25	0.0386447	0.208419	-0.2	0.0710544	0.626961
ENSG00000159733.13	ZFYVE28	0.36	0.0386937	0.208419	-0.45	0.00604194	0.454727
ENSG00000108797.12	CNTNAP1	0.19	0.0386969	0.208419	-0.14	0.0792735	0.630849
ENSG00000102390.10	PBDC1	0.19	0.0387713	0.208665	-0.01	0.917184	0.983537
ENSG00000155324.9	GRAMD2B	0.22	0.0389171	0.209097	-0.09	0.294616	0.78585
ENSG00000162298.18	SYVN1	0.26	0.0390506	0.209606	-0.05	0.690585	0.933555
ENSG00000188620.10	HMX3	0.81	0.0390716	0.209606	-0.25	0.44588	0.85649
ENSG00000146776.14	ATXN7L1	0.26	0.0390811	0.209606	-0.17	0.277159	0.776171
ENSG00000105127.9	AKAP8	0.18	0.0390909	0.209606	-0.02	0.795071	0.956942
ENSG00000179943.8	FIZ1	0.29	0.0391528	0.209606	-0.23	0.139474	0.679905
ENSG00000196653.12	ZNF502	0.28	0.039456	0.210378	-0.17	0.184669	0.718322
ENSG00000198804.2	MT-CO1	0.46	0.0397926	0.211343	-0.33	0.138217	0.679457
ENSG00000180329.14	CCDC43	0.12	0.0398002	0.211343	-0.01	0.831102	0.964367
ENSG00000125386.15	FAM193A	0.23	0.0398259	0.211343	-0.08	0.525114	0.884702
ENSG00000146648.18	EGFR	0.28	0.0398416	0.211343	-0.06	0.739476	0.943979
ENSG00000153993.13	SEMA3D	0.24	0.0398806	0.211478	-0.11	0.266187	0.769688
ENSG00000007038.11	PRSS21	1.62	0.0399163	0.211595	-0.78	0.117008	0.664809
ENSG00000006047.13	YBX2	0.21	0.0400727	0.212278	-0.26	0.00654435	0.454727
ENSG00000114784.4	EIF1B	0.23	0.0402	0.212695	-0.04	0.694139	0.933658
ENSG00000100296.13	THOC5	0.13	0.0404572	0.213662	-0.04	0.480154	0.86874
ENSG00000254505.10	CHMP4A	0.23	0.0404649	0.213662	-0.17	0.157837	0.691117
ENSG00000135097.7	MSI1	0.36	0.0405044	0.213662	-0.23	0.206006	0.739839
ENSG00000196468.7	FGF16	0.76	0.0405572	0.213662	-0.7	0.0709213	0.626961
ENSG00000095739.11	BAMBI	0.15	0.0407693	0.214139	-0.02	0.815555	0.963989
ENSG00000167232.14	ZNF91	0.16	0.0408947	0.214438	-0.01	0.920058	0.983906
ENSG00000129484.13	PARP2	0.2	0.0408955	0.214438	-0.1	0.348744	0.812134
ENSG00000213199.8	ASIC3	1.56	0.0410644	0.21467	-0.93	0.0713178	0.62729
ENSG00000172465.14	TCEAL1	0.4	0.0410791	0.21467	-0.24	0.150622	0.686854
ENSG00000204217.14	BMPR2	0.3	0.041092	0.21467	-0.02	0.897564	0.979841
ENSG00000142556.19	ZNF614	0.14	0.0411069	0.214676	-0.01	0.902487	0.980037
ENSG00000185046.18	ANKS1B	0.45	0.0411601	0.214736	-0.22	0.249456	0.763056
ENSG00000163961.4	RNF168	0.15	0.0412222	0.214916	-0.04	0.620151	0.913514
ENSG00000256646.7	AC010132.3	0.2	0.0412934	0.215107	-0.13	0.0979303	0.652607
ENSG00000145050.17	MANF	0.18	0.0413144	0.215107	-0.17	0.0363853	0.568375
ENSG00000197016.12	ZNF470	0.2	0.0415027	0.215797	-0.04	0.680103	0.930851
ENSG00000125351.11	UPF3B	0.21	0.0415267	0.215814	-0.02	0.900401	0.979841
ENSG00000163393.13	SLC22A15	0.25	0.0415738	0.21595	-0.01	0.922266	0.984281
ENSG00000164305.19	CASP3	0.13	0.0416003	0.216015	-0.06	0.302987	0.788388
ENSG00000171310.11	CHST11	0.19	0.0416532	0.216145	-0.04	0.632855	0.916596
ENSG00000166436.16	TRIM66	0.56	0.0418354	0.216505	-0.34	0.142271	0.681147
ENSG00000113389.16	NPR3	1.16	0.0418955	0.216677	-0.5	0.378228	0.824232
ENSG00000141736.13	ERBB2	0.14	0.0422093	0.217791	-0.3	0.00167859	0.359416
ENSG00000196642.19	RABL6	0.15	0.0422792	0.217855	-0.1	0.150182	0.686606
ENSG00000173258.12	ZNF483	0.15	0.0423194	0.217915	-0.01	0.939862	0.987528
ENSG00000048828.17	FAM120A	0.13	0.0425472	0.218588	-0.07	0.31137	0.791492
ENSG00000140564.12	FURIN	0.17	0.0427362	0.219124	-0.11	0.214597	0.745524
ENSG00000134470.21	IL15RA	0.49	0.0427791	0.219145	-0.32	0.194184	0.727407
ENSG00000198795.11	ZNF521	0.18	0.0427806	0.219145	-0.01	0.92932	0.986052
ENSG00000100504.17	PYGL	0.1	0.0428565	0.219264	-0.04	0.39876	0.83739
ENSG00000118307.19	CASC1	2.15	0.0428795	0.219264	-1.5	0.0858601	0.644911
ENSG00000179271.3	GADD45GIP1	0.15	0.0430333	0.219781	-0.12	0.0836404	0.639419
ENSG00000164920.9	OSR2	1.37	0.0432566	0.220479	-0.37	0.586468	0.904556
ENSG00000158887.16	MPZ	0.35	0.043317	0.220582	-0.03	0.83714	0.965911
ENSG00000283149.1	AC068631.2	3.63	0.0433328	0.220582	-2.98	0.136391	0.679457
ENSG00000089154.11	GCN1	0.14	0.043384	0.220693	-0.05	0.359701	0.815207
ENSG00000111087.10	GLI1	0.2	0.043444	0.220926	-0.15	0.106865	0.659994
ENSG00000179889.18	PDXDC1	0.1	0.0435775	0.2212	-0.07	0.142181	0.681147
ENSG00000115194.10	SLC30A3	0.3	0.0438843	0.222072	-0.25	0.100952	0.654022
ENSG00000213903.9	LTB4R	0.47	0.0439056	0.222107	-0.36	0.0597174	0.612995
ENSG00000143630.10	HCN3	0.41	0.0440915	0.222627	-0.29	0.15207	0.687643
ENSG00000164494.12	PDSS2	0.13	0.0446471	0.224539	-0.06	0.370136	0.819041
ENSG00000214367.7	HAUS3	0.18	0.0447684	0.225003	-0.02	0.743326	0.944791
ENSG00000130540.14	SULT4A1	0.28	0.0448237	0.225135	-0.07	0.622919	0.915089
ENSG00000102901.13	CENPT	0.22	0.0449218	0.225482	-0.14	0.0480977	0.59268
ENSG00000165246.14	NLGN4Y	0.15	0.0452236	0.226703	-0.06	0.472819	0.865828
ENSG00000188566.13	NDOR1	0.2	0.0452626	0.22678	-0.2	0.0477822	0.59268
ENSG00000085552.17	IGSF9	0.24	0.0452738	0.22678	-0.21	0.0897535	0.647308
ENSG00000213906.10	LTB4R2	0.43	0.0452829	0.22678	-0.06	0.764176	0.94959
ENSG00000164291.16	ARSK	0.13	0.0454102	0.227197	-0.07	0.308366	0.789882
ENSG00000153443.13	UBALD1	0.3	0.045507	0.227535	-0.29	0.0536754	0.605014
ENSG00000129219.14	PLD2	0.13	0.0455748	0.227654	-0.09	0.160597	0.693475
ENSG00000092621.12	PHGDH	0.12	0.0456535	0.22772	-0.03	0.626292	0.915089
ENSG00000139998.15	RAB15	0.11	0.0456874	0.22772	-0.07	0.266445	0.769958
ENSG00000182326.15	C1S	0.32	0.0457271	0.227827	-0.3	0.0698475	0.62389
ENSG00000148346.12	LCN2	1.07	0.0457874	0.228006	-0.77	0.0988494	0.653467
ENSG00000115459.18	ELMOD3	0.2	0.0459056	0.228423	-0.12	0.187571	0.721812
ENSG00000175220.12	ARHGAP1	0.29	0.0459489	0.228491	-0.24	0.118281	0.664809
ENSG00000139193.3	CD27	1.18	0.0462476	0.229419	-0.7	0.285323	0.783793
ENSG00000013810.19	TACC3	0.29	0.046279	0.229471	-0.2	0.280421	0.779162
ENSG00000136490.9	LIMD2	0.13	0.0464109	0.229826	-0.22	0.00554067	0.454727
ENSG00000147883.12	CDKN2B	1.59	0.0465283	0.230118	-0.14	0.782565	0.953524
ENSG00000243696.5	AC006254.1	0.57	0.0465656	0.230155	-0.11	0.647554	0.921572
ENSG00000072818.12	ACAP1	0.13	0.0466113	0.230247	-0.35	0.000102861	0.114191
ENSG00000108515.17	ENO3	0.21	0.0466287	0.230247	-0.34	0.00365478	0.439226
ENSG00000087842.11	PIR	0.15	0.0466924	0.230488	-0.01	0.883753	0.976872
ENSG00000148606.13	POLR3A	0.14	0.0469142	0.231362	-0.01	0.844892	0.968832
ENSG00000171794.4	UTF1	0.59	0.0471153	0.231911	-0.82	0.0206574	0.54196
ENSG00000187823.3	RTL4	1.59	0.0471795	0.232153	-0.93	0.218733	0.747169
ENSG00000163125.15	RPRD2	0.19	0.0472511	0.232284	-0.01	0.938366	0.987528
ENSG00000284292.1	AC004922.1	1.09	0.0473266	0.23246	-1.21	0.00610488	0.454727
ENSG00000114857.18	NKTR	0.28	0.0473841	0.232643	-0.02	0.815518	0.963989
ENSG00000278535.5	DHRS11	0.18	0.0476141	0.23306	-0.15	0.063359	0.615454
ENSG00000023839.12	ABCC2	0.89	0.0476174	0.23306	-0.45	0.287046	0.784401
ENSG00000136274.9	NACAD	0.4	0.0478274	0.233957	-0.77	0.00700379	0.454727
ENSG00000248919.7	ATP5MF-PTCD1	0.18	0.0478928	0.234103	-0.08	0.383706	0.827137
ENSG00000171729.14	TMEM51	0.23	0.0479632	0.234151	-0.14	0.187582	0.721812
ENSG00000101638.13	ST8SIA5	0.43	0.0480132	0.234322	-0.25	0.155633	0.689292
ENSG00000136699.19	SMPD4	0.15	0.0480511	0.234433	-0.16	0.0418432	0.584125
ENSG00000172345.14	STARD5	0.29	0.0481507	0.234741	-0.02	0.825761	0.964167
ENSG00000166949.16	SMAD3	0.24	0.0482211	0.234764	-0.05	0.639625	0.918936
ENSG00000115041.13	KCNIP3	0.53	0.0483712	0.23518	-0.69	0.0142095	0.523858
ENSG00000145423.5	SFRP2	0.17	0.0484446	0.235396	-0.1	0.291409	0.78585
ENSG00000183856.11	IQGAP3	0.14	0.0485173	0.235521	-0.1	0.10894	0.663222
ENSG00000145494.11	NDUFS6	0.15	0.0486725	0.236126	-0.09	0.310481	0.790811
ENSG00000130294.16	KIF1A	0.16	0.0488732	0.236883	-0.12	0.116622	0.664809
ENSG00000141378.14	PTRH2	0.21	0.0489246	0.237009	-0.04	0.718851	0.940619
ENSG00000198142.5	SOWAHC	0.12	0.0490725	0.237191	-0.06	0.326774	0.799773
ENSG00000144747.17	TMF1	0.13	0.0490951	0.237191	-0.01	0.849298	0.969219
ENSG00000145642.12	SHISAL2B	0.29	0.049143	0.237191	-0.1	0.499102	0.875035
ENSG00000158158.12	CNNM4	0.16	0.0491521	0.237191	-0.04	0.60203	0.909322
ENSG00000048991.16	R3HDM1	0.29	0.0493749	0.237822	-0.06	0.728462	0.942181
ENSG00000158552.13	ZFAND2B	0.19	0.049491	0.237884	-0.12	0.232417	0.753012
ENSG00000151490.14	PTPRO	0.38	0.0495153	0.237884	-0.47	0.0160868	0.530616
ENSG00000182261.4	NLRP10	0.76	0.0495362	0.237884	-0.02	0.933861	0.986637
ENSG00000101365.21	IDH3B	0.11	0.0496354	0.238115	-0.05	0.448875	0.857369
ENSG00000138316.11	ADAMTS14	0.5	0.0497158	0.238426	-0.12	0.506291	0.878093
ENSG00000001497.16	LAS1L	0.12	0.0497955	0.238661	-0.06	0.307608	0.789882
ENSG00000172766.19	NAA16	0.17	0.0500898	0.239775	-0.08	0.209375	0.742406
ENSG00000115977.19	AAK1	0.23	0.0501747	0.239975	-0.01	0.945647	0.989129
ENSG00000283189.2	AC104452.1	0.61	0.0503123	0.240469	-0.17	0.582882	0.904556
ENSG00000168591.16	TMUB2	0.21	0.0503359	0.24048	-0.09	0.360215	0.815472
ENSG00000120738.8	EGR1	0.76	0.0503612	0.24048	-0.14	0.668992	0.927661
ENSG00000068745.15	IP6K2	0.12	0.0504484	0.240647	-0.07	0.204955	0.73889
ENSG00000161558.11	TMEM143	0.26	0.0506041	0.241194	-0.39	0.016571	0.531022
ENSG00000136146.14	MED4	0.15	0.0508308	0.241977	-0.08	0.390696	0.83158
ENSG00000163528.13	CHCHD4	0.15	0.0510348	0.242071	-0.01	0.845592	0.968832
ENSG00000158882.15	TOMM40L	0.15	0.0511742	0.242495	-0.27	0.00283151	0.398854
ENSG00000100605.17	ITPK1	0.11	0.0512145	0.242537	-0.06	0.241143	0.756764
ENSG00000178662.16	CSRNP3	0.25	0.0512145	0.242537	-0.05	0.543576	0.89338
ENSG00000215041.10	NEURL4	0.14	0.0512548	0.24258	-0.05	0.428386	0.848846
ENSG00000064607.17	SUGP2	0.11	0.051361	0.242934	-0.02	0.694591	0.934014
ENSG00000113368.12	LMNB1	0.1	0.0514305	0.242966	-0.1	0.0545313	0.605014
ENSG00000196981.3	WDR5B	0.27	0.0515795	0.243374	-0.1	0.393983	0.833781
ENSG00000173545.5	ZNF622	0.15	0.0517009	0.243664	-0.01	0.904935	0.980241
ENSG00000106327.13	TFR2	0.31	0.0517354	0.243664	-0.42	0.020528	0.54196
ENSG00000132570.14	PCBD2	0.26	0.0518905	0.244024	-0.04	0.737073	0.943609
ENSG00000196338.12	NLGN3	0.19	0.0519256	0.244115	-0.32	0.0131398	0.509658
ENSG00000185164.14	NOMO2	0.14	0.0519708	0.244253	-0.09	0.174731	0.707859
ENSG00000140548.10	ZNF710	0.17	0.0520276	0.244298	-0.2	0.0319386	0.563511
ENSG00000196739.15	COL27A1	0.24	0.0521866	0.244822	-0.11	0.238224	0.754839
ENSG00000068394.11	GPKOW	0.16	0.0522662	0.245047	-0.17	0.0556383	0.605038
ENSG00000158864.12	NDUFS2	0.13	0.0523642	0.245358	-0.05	0.49148	0.873975
ENSG00000198626.17	RYR2	0.17	0.0525113	0.245659	-0.2	0.137533	0.679457
ENSG00000179134.15	SAMD4B	0.19	0.0525745	0.245659	-0.08	0.3845	0.827137
ENSG00000275895.7	U2AF1L5	0.25	0.0525791	0.245659	-0.1	0.399625	0.837856
ENSG00000068615.18	REEP1	0.44	0.052801	0.246155	-0.33	0.164577	0.695945
ENSG00000144354.14	CDCA7	0.12	0.0528043	0.246155	-0.01	0.915824	0.983285
ENSG00000183770.7	FOXL2	0.47	0.0528915	0.246414	-0.19	0.240032	0.756764
ENSG00000166444.19	ST5	0.16	0.0529553	0.246489	-0.01	0.846548	0.969155
ENSG00000170893.4	TRH	1.91	0.0530313	0.2465	-2.29	0.0281937	0.557271
ENSG00000079102.16	RUNX1T1	0.32	0.0532693	0.247134	-0.23	0.262867	0.768434
ENSG00000104228.13	TRIM35	0.14	0.0535957	0.248208	-0.07	0.342684	0.807565
ENSG00000258366.8	RTEL1	0.14	0.053856	0.248739	-0.17	0.0345275	0.563511
ENSG00000108830.10	RND2	0.11	0.0539307	0.24901	-0.1	0.128558	0.678222
ENSG00000101158.14	NELFCD	0.14	0.0539726	0.249012	-0.12	0.0585995	0.611008
ENSG00000249240.2	AC069368.1	2.27	0.0540425	0.249131	-0.05	0.933356	0.986637
ENSG00000215475.5	SIAH3	1.87	0.0541496	0.249278	-0.05	0.937884	0.987528
ENSG00000187848.14	P2RX2	0.82	0.0542257	0.24948	-0.59	0.0737229	0.628855
ENSG00000161202.20	DVL3	0.14	0.0542645	0.249584	-0.11	0.22623	0.750627
ENSG00000132846.6	ZBED3	0.71	0.0543305	0.249814	-0.09	0.783923	0.953576
ENSG00000180957.17	PITPNB	0.26	0.0543983	0.249903	-0.08	0.623585	0.915089
ENSG00000198185.11	ZNF334	0.13	0.0544588	0.250107	-0.02	0.820175	0.964167
ENSG00000184677.18	ZBTB40	0.16	0.0545491	0.250299	-0.03	0.734525	0.943398
ENSG00000161133.16	USP41	0.67	0.0546125	0.25038	-0.88	0.0283649	0.557271
ENSG00000156463.18	SH3RF2	0.76	0.0548213	0.250953	-0.31	0.386633	0.827807
ENSG00000180089.5	TMEM86B	0.58	0.0548724	0.250953	-0.13	0.661234	0.925104
ENSG00000011275.18	RNF216	0.12	0.0548859	0.250953	-0.12	0.0629339	0.615334
ENSG00000228570.7	NUTM2E	2.59	0.0549875	0.251051	-0.55	0.66263	0.925384
ENSG00000004139.14	SARM1	0.29	0.0551033	0.251354	-0.31	0.0420431	0.584125
ENSG00000089220.5	PEBP1	0.09	0.0551469	0.251405	-0.07	0.181403	0.715575
ENSG00000114529.12	C3orf52	0.19	0.0552639	0.251642	-0.12	0.136148	0.679457
ENSG00000143409.15	MINDY1	0.25	0.0552846	0.251662	-0.2	0.143352	0.681147
ENSG00000139343.10	SNRPF	0.11	0.0553144	0.251719	-0.03	0.628485	0.915627
ENSG00000187942.11	LDLRAD2	0.76	0.0554759	0.251868	-0.45	0.184902	0.718402
ENSG00000130368.5	MAS1	0.96	0.0556705	0.25249	-0.5	0.251837	0.764271
ENSG00000135723.14	FHOD1	0.2	0.0557079	0.252551	-0.18	0.0633303	0.615454
ENSG00000158019.20	BABAM2	0.19	0.0558489	0.25294	-0.29	0.00369044	0.439226
ENSG00000128394.17	APOBEC3F	0.42	0.0560022	0.253234	-0.24	0.385757	0.82741
ENSG00000104687.14	GSR	0.1	0.0561017	0.25332	-0.01	0.919033	0.983795
ENSG00000174469.23	CNTNAP2	0.12	0.0561962	0.253652	-0.02	0.788934	0.955426
ENSG00000087053.18	MTMR2	0.1	0.0562722	0.253773	-0.02	0.696535	0.934607
ENSG00000101280.8	ANGPT4	0.74	0.0563854	0.25421	-0.29	0.392771	0.83259
ENSG00000136709.12	WDR33	0.1	0.0564302	0.254217	-0.05	0.359964	0.815352
ENSG00000151702.17	FLI1	0.85	0.0564648	0.254232	-0.7	0.0306645	0.559599
ENSG00000068024.16	HDAC4	0.17	0.0564886	0.254232	-0.09	0.406464	0.839393
ENSG00000099715.14	PCDH11Y	0.42	0.0565604	0.254286	-0.11	0.616315	0.912969
ENSG00000174871.11	CNIH2	0.3	0.0566098	0.254323	-0.33	0.0372821	0.568393
ENSG00000152495.11	CAMK4	0.21	0.0566101	0.254323	-0.04	0.709371	0.938247
ENSG00000183520.12	UTP11	0.11	0.0566572	0.254399	-0.03	0.614588	0.912924
ENSG00000156110.13	ADK	0.12	0.0567133	0.254578	-0.04	0.586661	0.904556
ENSG00000269955.2	FMC1-LUC7L2	0.42	0.0567736	0.254627	-0.44	0.104235	0.656661
ENSG00000187231.14	SESTD1	0.15	0.0569393	0.255232	-0.03	0.772042	0.951506
ENSG00000140598.15	EFL1	0.11	0.0569775	0.25532	-0.06	0.271101	0.773524
ENSG00000120055.7	C10orf95	1.36	0.0570537	0.255513	-0.4	0.473775	0.866087
ENSG00000184933.5	OR6A2	1.79	0.0572032	0.256035	-0.73	0.412909	0.843029
ENSG00000276966.2	HIST1H4E	0.09	0.0572281	0.256073	-0.09	0.0888887	0.646387
ENSG00000173457.11	PPP1R14B	0.12	0.057252	0.256105	-0.03	0.582009	0.904556
ENSG00000065485.20	PDIA5	0.14	0.0573192	0.256332	-0.06	0.422128	0.848669
ENSG00000108509.21	CAMTA2	0.32	0.0573981	0.256611	-0.17	0.458364	0.861922
ENSG00000035141.8	FAM136A	0.1	0.0574309	0.256684	-0.1	0.0571052	0.605106
ENSG00000100811.13	YY1	0.1	0.0574572	0.256727	-0.01	0.773755	0.951506
ENSG00000206579.8	XKR4	0.49	0.0575134	0.25683	-0.41	0.106197	0.659337
ENSG00000214940.8	NPIPA8	0.79	0.0575685	0.257002	-0.06	0.892677	0.978112
ENSG00000198837.10	DENND4B	0.16	0.0577413	0.257418	-0.22	0.0733311	0.628855
ENSG00000145087.12	STXBP5L	0.22	0.0578259	0.257571	-0.08	0.471497	0.864878
ENSG00000129422.14	MTUS1	0.19	0.0580095	0.257961	-0.03	0.735043	0.943398
ENSG00000010671.15	BTK	0.62	0.0581421	0.258144	-0.16	0.538376	0.890722
ENSG00000179331.3	RAB39A	0.16	0.0584261	0.258956	-0.11	0.197752	0.730245
ENSG00000103197.18	TSC2	0.14	0.0585147	0.259211	-0.09	0.213072	0.745524
ENSG00000154027.19	AK5	0.23	0.0588977	0.260386	-0.09	0.401303	0.838504
ENSG00000212128.2	TAS2R13	1.75	0.0589316	0.260462	-0.49	0.37386	0.821647
ENSG00000172818.10	OVOL1	0.42	0.0590551	0.260618	-0.31	0.15965	0.693475
ENSG00000168813.17	ZNF507	0.28	0.0590847	0.260618	-0.06	0.742892	0.944791
ENSG00000197903.7	HIST1H2BK	0.1	0.0591348	0.260691	-0.08	0.280537	0.779162
ENSG00000005238.19	FAM214B	0.3	0.0591722	0.260707	-0.31	0.0822086	0.636669
ENSG00000042062.12	RIPOR3	0.41	0.0592319	0.260896	-0.19	0.324285	0.798493
ENSG00000197603.14	CPLANE1	0.2	0.0592764	0.260951	-0.04	0.697279	0.934607
ENSG00000147955.17	SIGMAR1	0.11	0.0593055	0.260995	-0.08	0.142833	0.681147
ENSG00000107242.19	PIP5K1B	0.17	0.0593217	0.260995	-0.08	0.362231	0.816267
ENSG00000114841.17	DNAH1	0.68	0.0597228	0.262313	-0.14	0.600281	0.909156
ENSG00000270276.2	HIST2H4B	0.39	0.059814	0.262425	-0.56	0.133477	0.678464
ENSG00000185236.12	RAB11B	0.24	0.0600111	0.262835	-0.08	0.596918	0.90756
ENSG00000175764.14	TTLL11	0.99	0.0600762	0.262847	-0.31	0.557175	0.896504
ENSG00000170684.9	ZNF296	0.63	0.0600817	0.262847	-0.81	0.0165625	0.531022
ENSG00000140323.6	DISP2	0.33	0.0602318	0.263206	-0.25	0.166133	0.698184
ENSG00000119986.7	AVPI1	0.28	0.0604687	0.263827	-0.18	0.195218	0.728819
ENSG00000034510.6	TMSB10	0.13	0.060476	0.263827	-0.04	0.661645	0.925289
ENSG00000082212.13	ME2	0.09	0.0605385	0.263951	-0.01	0.862631	0.971875
ENSG00000162337.12	LRP5	0.16	0.0605622	0.26398	-0.13	0.116283	0.664809
ENSG00000158417.11	EIF5B	0.44	0.0606258	0.264127	-0.02	0.944416	0.989067
ENSG00000233822.4	HIST1H2BN	0.12	0.0606826	0.264131	-0.11	0.083189	0.638695
ENSG00000168310.11	IRF2	0.25	0.0607518	0.264286	-0.07	0.618994	0.913514
ENSG00000160633.13	SAFB	0.22	0.0610576	0.265407	-0.19	0.208093	0.741627
ENSG00000132259.12	CNGA4	1.53	0.0610607	0.265407	-2.7	0.00745792	0.465962
ENSG00000011332.19	DPF1	0.28	0.0611815	0.265857	-0.18	0.252772	0.764271
ENSG00000115648.14	MLPH	0.24	0.0614782	0.266832	-0.14	0.234671	0.753012
ENSG00000174231.17	PRPF8	0.23	0.0614982	0.266832	-0.11	0.476299	0.86693
ENSG00000225828.1	FAM229A	0.76	0.0615091	0.266832	-0.11	0.740386	0.943979
ENSG00000198838.13	RYR3	0.63	0.0616939	0.267312	-0.3	0.298696	0.786481
ENSG00000262874.2	C19orf84	0.94	0.061706	0.267312	-0.08	0.845394	0.968832
ENSG00000183833.16	MAATS1	0.36	0.0617757	0.267465	-0.24	0.192861	0.726407
ENSG00000105379.9	ETFB	0.13	0.061834	0.267642	-0.13	0.0951846	0.649586
ENSG00000150712.11	MTMR12	0.13	0.0619968	0.268068	-0.07	0.442547	0.854211
ENSG00000160190.14	SLC37A1	0.12	0.0621765	0.268373	-0.08	0.206477	0.740161
ENSG00000144668.12	ITGA9	0.18	0.0621933	0.268373	-0.01	0.879303	0.975483
ENSG00000091073.19	DTX2	0.22	0.0624464	0.268941	-0.25	0.0648205	0.618193
ENSG00000134222.16	PSRC1	0.1	0.0626643	0.26973	-0.03	0.618805	0.913514
ENSG00000141424.13	SLC39A6	0.11	0.0627644	0.27001	-0.01	0.810897	0.962647
ENSG00000153815.16	CMIP	0.3	0.0629934	0.270736	-0.06	0.699244	0.935149
ENSG00000109832.14	DDX25	0.16	0.063012	0.270736	-0.2	0.0290819	0.557794
ENSG00000135387.21	CAPRIN1	0.08	0.0630204	0.270736	-0.01	0.743456	0.944791
ENSG00000142453.11	CARM1	0.12	0.0632637	0.271405	-0.18	0.0245398	0.547988
ENSG00000149798.5	CDC42EP2	0.24	0.0633329	0.271627	-0.12	0.31346	0.791637
ENSG00000173905.8	GOLIM4	0.12	0.0634556	0.271852	-0.06	0.463124	0.862338
ENSG00000130988.13	RGN	0.37	0.0635216	0.271923	-0.53	0.0245752	0.547988
ENSG00000150510.16	FAM124A	0.18	0.0636686	0.272313	-0.2	0.0509425	0.605014
ENSG00000109814.12	UGDH	0.12	0.0638434	0.272986	-0.09	0.321406	0.796825
ENSG00000066322.15	ELOVL1	0.15	0.0639145	0.273166	-0.21	0.0131825	0.509658
ENSG00000153814.13	JAZF1	0.2	0.0639209	0.273166	-0.32	0.0168217	0.53234
ENSG00000162910.19	MRPL55	0.14	0.0640673	0.273415	-0.05	0.528366	0.8864
ENSG00000165140.10	FBP1	0.38	0.0641661	0.273629	-0.01	0.93824	0.987528
ENSG00000107719.9	PALD1	0.11	0.0642058	0.273629	-0.07	0.274528	0.774118
ENSG00000141756.18	FKBP10	0.11	0.0642987	0.273824	-0.13	0.0358771	0.568375
ENSG00000274386.5	TMEM269	1.17	0.0643045	0.273824	-0.06	0.882826	0.976719
ENSG00000267228.7	AC012254.2	2.3	0.0643626	0.273996	-2.54	0.0611191	0.613728
ENSG00000120942.13	UBIAD1	0.25	0.0645575	0.274363	-0.07	0.61079	0.912253
ENSG00000123200.16	ZC3H13	0.29	0.0645671	0.274363	-0.03	0.901539	0.979841
ENSG00000113645.14	WWC1	0.13	0.0646111	0.274363	-0.07	0.288066	0.784599
ENSG00000175826.12	CTDNEP1	0.24	0.0646636	0.274363	-0.13	0.337693	0.806334
ENSG00000160200.17	CBS	0.11	0.0647112	0.274363	-0.12	0.0532264	0.605014
ENSG00000106526.10	ACTR3C	1.21	0.0647257	0.274363	-0.52	0.294135	0.78585
ENSG00000176692.8	FOXC2	1.17	0.0647932	0.274397	-1.78	0.0306121	0.559599
ENSG00000127616.18	SMARCA4	0.23	0.0650779	0.275292	-0.19	0.191638	0.726407
ENSG00000177463.15	NR2C2	0.13	0.0650941	0.275292	-0.05	0.451342	0.857847
ENSG00000091986.15	CCDC80	0.32	0.0651775	0.275328	-0.65	0.00412887	0.452153
ENSG00000146457.16	WTAP	0.09	0.0653224	0.275434	-0.01	0.874197	0.97425
ENSG00000015413.9	DPEP1	0.15	0.0653715	0.275567	-0.05	0.537859	0.890341
ENSG00000183889.12	AC138969.1	0.23	0.06543	0.275738	-0.26	0.0209423	0.54196
ENSG00000198730.9	CTR9	0.17	0.0655626	0.276222	-0.08	0.575555	0.90247
ENSG00000157212.18	PAXIP1	0.17	0.0657407	0.276747	-0.04	0.608244	0.910901
ENSG00000262152.7	LINC00514	1.47	0.0658474	0.277045	-0.51	0.327731	0.801006
ENSG00000065357.20	DGKA	0.17	0.0658802	0.277079	-0.18	0.0612103	0.613728
ENSG00000214357.8	NEURL1B	0.18	0.0659089	0.277079	-0.09	0.372588	0.821411
ENSG00000168924.15	LETM1	0.1	0.0660404	0.277278	-0.11	0.0610488	0.613728
ENSG00000171126.8	KCNG3	0.23	0.0660458	0.277278	-0.31	0.0134052	0.512384
ENSG00000196431.4	CRYBA4	0.95	0.0661177	0.277504	-0.41	0.391122	0.83174
ENSG00000167281.19	RBFOX3	0.2	0.0661845	0.277618	-0.23	0.0360927	0.568375
ENSG00000174672.16	BRSK2	0.17	0.0662115	0.277618	-0.15	0.134084	0.678464
ENSG00000265763.4	ZNF488	0.38	0.0662436	0.277618	-0.25	0.243882	0.7586
ENSG00000135457.9	TFCP2	0.25	0.0663917	0.277752	-0.04	0.772401	0.951506
ENSG00000089505.17	CMTM1	0.72	0.066512	0.27803	-0.92	0.034733	0.563511
ENSG00000166963.13	MAP1A	0.43	0.0668208	0.278635	-0.23	0.309743	0.79061
ENSG00000166257.9	SCN3B	1.62	0.0669938	0.278841	-0.62	0.288405	0.784919
ENSG00000100483.14	VCPKMT	0.19	0.0671183	0.278925	-0.07	0.543347	0.89338
ENSG00000284906.1	ARHGAP11B	0.54	0.06714	0.278925	-0.26	0.317034	0.794249
ENSG00000105605.7	CACNG7	0.2	0.0673549	0.279456	-0.08	0.434918	0.851088
ENSG00000151065.14	DCP1B	0.16	0.0674517	0.279456	-0.14	0.131013	0.678464
ENSG00000084774.14	CAD	0.18	0.0675167	0.279456	-0.08	0.385211	0.827137
ENSG00000133636.11	NTS	0.2	0.0675182	0.279456	-0.12	0.326364	0.799551
ENSG00000136235.16	GPNMB	0.63	0.0676066	0.279664	-0.36	0.225357	0.750627
ENSG00000185261.14	KIAA0825	0.33	0.0676492	0.279766	-0.31	0.0655423	0.619622
ENSG00000183495.13	EP400	0.29	0.0676973	0.279777	-0.02	0.893238	0.978112
ENSG00000204681.11	GABBR1	0.26	0.0676991	0.279777	-0.02	0.820328	0.964167
ENSG00000085377.14	PREP	0.14	0.0677375	0.279833	-0.15	0.118354	0.664809
ENSG00000160285.15	LSS	0.13	0.0678608	0.279915	-0.14	0.0692337	0.622006
ENSG00000171865.10	RNASEH1	0.11	0.0680179	0.280244	-0.02	0.721013	0.940974
ENSG00000130119.16	GNL3L	0.16	0.0681809	0.280617	-0.02	0.793945	0.956772
ENSG00000158636.16	EMSY	0.17	0.0685529	0.281486	-0.04	0.648949	0.921572
ENSG00000162650.16	ATXN7L2	0.25	0.0685689	0.281486	-0.34	0.0527922	0.605014
ENSG00000144278.15	GALNT13	0.19	0.0685737	0.281486	-0.04	0.727255	0.942146
ENSG00000213762.12	ZNF134	0.1	0.0687991	0.282187	-0.02	0.723274	0.941648
ENSG00000132604.11	TERF2	0.23	0.0692992	0.283107	-0.11	0.45344	0.858911
ENSG00000114867.20	EIF4G1	0.15	0.0694481	0.283574	-0.12	0.234815	0.753012
ENSG00000160439.16	RDH13	0.19	0.0695709	0.283776	-0.07	0.514956	0.882162
ENSG00000137266.14	SLC22A23	0.25	0.0697029	0.28409	-0.27	0.0952861	0.649586
ENSG00000166619.15	BLCAP	0.14	0.0698162	0.284477	-0.06	0.428692	0.848948
ENSG00000113356.12	POLR3G	0.11	0.0698399	0.284499	-0.07	0.264686	0.76944
ENSG00000101448.13	EPPIN	1.42	0.0699162	0.28451	-1.78	0.0717119	0.627554
ENSG00000138073.14	PREB	0.13	0.0699353	0.284514	-0.12	0.130624	0.678464
ENSG00000128536.16	CDHR3	0.27	0.0701159	0.285008	-0.19	0.211246	0.743165
ENSG00000164199.18	ADGRV1	0.12	0.0701304	0.285008	-0.02	0.815379	0.963989
ENSG00000138111.14	MFSD13A	0.28	0.0702099	0.285061	-0.08	0.522032	0.884143
ENSG00000246705.4	H2AFJ	0.11	0.0702406	0.285061	-0.12	0.0879594	0.645836
ENSG00000197857.13	ZNF44	0.2	0.0702941	0.285117	-0.12	0.204606	0.738751
ENSG00000246922.8	UBAP1L	0.63	0.0708177	0.286524	-0.43	0.171332	0.702941
ENSG00000133216.16	EPHB2	0.15	0.0709226	0.286649	-0.17	0.0545109	0.605014
ENSG00000136002.18	ARHGEF4	0.16	0.0709487	0.28668	-0.2	0.0465339	0.591357
ENSG00000181773.7	GPR3	0.33	0.0710333	0.286873	-0.32	0.0833557	0.638695
ENSG00000139842.15	CUL4A	0.1	0.0713947	0.287882	-0.03	0.565443	0.897588
ENSG00000101294.17	HM13	0.14	0.0714753	0.288029	-0.08	0.278127	0.776999
ENSG00000137727.12	ARHGAP20	0.68	0.071576	0.28814	-0.35	0.398176	0.836856
ENSG00000253537.3	PCDHGA7	0.51	0.0716256	0.28814	-0.82	0.06303	0.615334
ENSG00000174938.14	SEZ6L2	0.12	0.0717745	0.288565	-0.09	0.120101	0.665697
ENSG00000182256.13	GABRG3	0.74	0.0720094	0.289174	-0.08	0.804317	0.960362
ENSG00000126581.13	BECN1	0.1	0.0720632	0.289241	-0.03	0.551631	0.89486
ENSG00000198130.16	HIBCH	0.13	0.0720677	0.289241	-0.12	0.130708	0.678464
ENSG00000155980.12	KIF5A	0.22	0.0721105	0.289333	-0.01	0.896557	0.97957
ENSG00000197976.12	AKAP17A	0.17	0.0721465	0.289333	-0.09	0.305352	0.789386
ENSG00000197976.12_PAR_Y	AKAP17A	0.17	0.0721465	0.289333	-0.09	0.305352	0.789386
ENSG00000261221.3	ZNF865	0.39	0.0722373	0.289397	-0.48	0.0426362	0.584125
ENSG00000089159.16	PXN	0.17	0.0722561	0.289398	-0.1	0.356238	0.815091
ENSG00000008128.23	CDK11A	0.26	0.0723519	0.289706	-0.01	0.962892	0.99507
ENSG00000112110.10	MRPL18	0.11	0.0727034	0.290581	-0.1	0.0997421	0.653467
ENSG00000152795.17	HNRNPDL	0.14	0.0727203	0.290581	-0.05	0.36766	0.817834
ENSG00000166170.9	BAG5	0.11	0.0727988	0.290745	-0.02	0.759947	0.948818
ENSG00000135747.11	ZNF670-ZNF695	0.53	0.0730219	0.291186	-0.46	0.121823	0.667719
ENSG00000159140.20	SON	0.29	0.0732027	0.291431	-0.05	0.754232	0.946292
ENSG00000163530.4	DPPA2	0.27	0.0732186	0.291431	-0.27	0.0770219	0.628855
ENSG00000143258.16	USP21	0.33	0.0732395	0.291431	-0.09	0.666066	0.926918
ENSG00000013588.8	GPRC5A	1.49	0.0733091	0.291506	-0.27	0.634321	0.91688
ENSG00000143799.13	PARP1	0.1	0.0733295	0.291513	-0.08	0.230701	0.753012
ENSG00000099250.18	NRP1	0.33	0.0736464	0.29242	-0.37	0.0606527	0.613728
ENSG00000175115.12	PACS1	0.27	0.0736521	0.29242	-0.02	0.865947	0.972426
ENSG00000103168.16	TAF1C	0.2	0.0738745	0.293018	-0.14	0.209067	0.742406
ENSG00000164077.14	MON1A	0.18	0.0740285	0.293313	-0.1	0.393505	0.833223
ENSG00000184515.11	BEX5	0.24	0.0740557	0.293343	-0.01	0.944548	0.989067
ENSG00000022267.18	FHL1	0.12	0.0745592	0.294663	-0.09	0.237937	0.75449
ENSG00000155719.17	OTOA	1.34	0.0747326	0.295174	-0.38	0.494522	0.874384
ENSG00000129103.18	SUMF2	0.09	0.0747719	0.295174	-0.1	0.115086	0.664809
ENSG00000109118.14	PHF12	0.21	0.0748133	0.295216	-0.22	0.114181	0.664809
ENSG00000107742.13	SPOCK2	0.25	0.0749838	0.295626	-0.17	0.203808	0.737901
ENSG00000174807.4	CD248	0.47	0.0752757	0.296135	-0.79	0.0159043	0.530616
ENSG00000145982.12	FARS2	0.2	0.0754826	0.296754	-0.02	0.78393	0.953576
ENSG00000139132.14	FGD4	0.11	0.0756254	0.296983	-0.01	0.851812	0.970022
ENSG00000178531.6	CTXN1	0.3	0.0757037	0.29714	-0.22	0.199888	0.734416
ENSG00000163874.11	ZC3H12A	0.2	0.0761838	0.298496	-0.17	0.179621	0.712887
ENSG00000147144.13	CCDC120	0.37	0.0765232	0.299413	-0.37	0.0793128	0.630849
ENSG00000119707.14	RBM25	0.21	0.0765338	0.299413	-0.03	0.734784	0.943398
ENSG00000151327.12	FAM177A1	0.11	0.0765622	0.299448	-0.01	0.931859	0.986212
ENSG00000121570.12	DPPA4	0.12	0.0767478	0.299871	-0.06	0.38183	0.826107
ENSG00000250264.1	AL669918.1	0.41	0.0769103	0.300279	-0.98	0.00227733	0.38402
ENSG00000229544.9	NKX1-2	0.12	0.077031	0.300662	-0.12	0.100655	0.653632
ENSG00000165655.17	ZNF503	1.22	0.0773892	0.301403	-0.02	0.97609	0.997255
ENSG00000106089.12	STX1A	0.38	0.0773926	0.301403	-0.08	0.588823	0.904744
ENSG00000168556.7	ING2	0.16	0.0775644	0.301722	-0.15	0.130705	0.678464
ENSG00000168610.14	STAT3	0.1	0.0777415	0.302079	-0.04	0.554382	0.896028
ENSG00000196199.14	MPHOSPH8	0.21	0.077837	0.302318	-0.05	0.815371	0.963989
ENSG00000170906.15	NDUFA3	0.12	0.0779299	0.302508	-0.08	0.251059	0.764271
ENSG00000213339.9	QTRT1	0.12	0.0779583	0.302542	-0.11	0.125908	0.67324
ENSG00000135316.17	SYNCRIP	0.14	0.0781443	0.302809	-0.09	0.400415	0.837953
ENSG00000167195.7	GOLGA6C	0.8	0.0782664	0.30285	-0.38	0.41559	0.844351
ENSG00000168172.9	HOOK3	0.12	0.0783032	0.302895	-0.03	0.737701	0.943609
ENSG00000125863.20	MKKS	0.11	0.0784317	0.303316	-0.02	0.770964	0.951477
ENSG00000164091.12	WDR82	0.09	0.0784943	0.303362	-0.02	0.751667	0.946162
ENSG00000001084.13	GCLC	0.11	0.0785022	0.303362	-0.01	0.888979	0.977346
ENSG00000105270.15	CLIP3	0.55	0.078653	0.303588	-0.35	0.196643	0.730245
ENSG00000152969.19	JAKMIP1	0.22	0.0788637	0.304139	-0.53	0.00358636	0.438988
ENSG00000163584.18	RPL22L1	0.15	0.0789651	0.304241	-0.02	0.855695	0.970816
ENSG00000013573.17	DDX11	0.17	0.0791614	0.304599	-0.09	0.213778	0.745524
ENSG00000268916.6	CSAG3	1.1	0.0791682	0.304599	-1.39	0.0458228	0.590708
ENSG00000110076.18	NRXN2	0.26	0.079277	0.30468	-0.1	0.380161	0.825518
ENSG00000043462.12	LCP2	0.96	0.0792954	0.30468	-1.47	0.0116334	0.497156
ENSG00000187555.15	USP7	0.16	0.079431	0.304898	-0.06	0.630165	0.9161
ENSG00000112320.12	SOBP	0.34	0.0795787	0.305121	-0.08	0.662386	0.925384
ENSG00000175467.15	SART1	0.13	0.0796005	0.305121	-0.06	0.495305	0.874924
ENSG00000061455.11	PRDM6	1.18	0.0797328	0.305301	-3.42	0.000799394	0.27542
ENSG00000159958.6	TNFRSF13C	0.76	0.0798803	0.305467	-1.09	0.0104549	0.497156
ENSG00000277224.2	HIST1H2BF	0.12	0.0800923	0.305598	-0.2	0.00960681	0.48477
ENSG00000140575.13	IQGAP1	0.13	0.0805	0.306769	-0.05	0.527114	0.885688
ENSG00000184221.13	OLIG1	0.78	0.0807904	0.307452	-0.63	0.129377	0.678464
ENSG00000181523.13	SGSH	0.21	0.0815434	0.308952	-0.23	0.0549333	0.605014
ENSG00000079616.12	KIF22	0.09	0.0816567	0.30923	-0.07	0.196956	0.730245
ENSG00000093072.18	ADA2	0.31	0.081722	0.309326	-0.05	0.732024	0.942998
ENSG00000123094.15	RASSF8	0.1	0.0820094	0.309809	-0.02	0.771681	0.951506
ENSG00000086232.13	EIF2AK1	0.12	0.0820745	0.309904	-0.04	0.64899	0.921572
ENSG00000064309.14	CDON	0.12	0.0829071	0.31159	-0.03	0.647214	0.921505
ENSG00000111262.6	KCNA1	0.73	0.0829435	0.31159	-0.26	0.521525	0.884029
ENSG00000166265.12	CYYR1	0.12	0.0829919	0.31159	-0.08	0.306368	0.789549
ENSG00000174943.11	KCTD13	0.3	0.0831161	0.311937	-0.21	0.242288	0.757084
ENSG00000128872.10	TMOD2	0.2	0.0832101	0.312139	-0.02	0.805211	0.960592
ENSG00000162105.19	SHANK2	0.26	0.0833624	0.312559	-0.08	0.61212	0.912666
ENSG00000163482.12	STK36	0.14	0.0836187	0.313368	-0.23	0.00489857	0.452521
ENSG00000146477.6	SLC22A3	0.51	0.0839488	0.313828	-0.83	0.0211984	0.54196
ENSG00000105173.14	CCNE1	0.12	0.083984	0.313828	-0.06	0.317443	0.794249
ENSG00000196166.4	C8orf86	1.39	0.0840569	0.313851	-1.39	0.0971944	0.651612
ENSG00000100979.15	PLTP	0.15	0.0842006	0.314106	-0.14	0.125914	0.67324
ENSG00000137073.21	UBAP2	0.2	0.0842934	0.314301	-0.07	0.628293	0.915627
ENSG00000087116.16	ADAMTS2	0.19	0.0846547	0.31489	-0.09	0.362472	0.816289
ENSG00000125844.15	RRBP1	0.18	0.0847219	0.314989	-0.09	0.3876	0.828735
ENSG00000122678.17	POLM	0.19	0.0849463	0.315445	-0.16	0.138255	0.679457
ENSG00000147655.12	RSPO2	0.64	0.0850987	0.31586	-0.15	0.621653	0.914504
ENSG00000149328.14	GLB1L2	0.21	0.0855211	0.316923	-0.03	0.75895	0.948581
ENSG00000166851.15	PLK1	0.15	0.0856772	0.317172	-0.02	0.826661	0.964167
ENSG00000127507.18	ADGRE2	0.49	0.0856774	0.317172	-0.3	0.138649	0.679457
ENSG00000171163.15	ZNF692	0.17	0.0858025	0.317332	-0.1	0.256842	0.765089
ENSG00000206530.11	CFAP44	1.21	0.0859749	0.317702	-0.52	0.23627	0.753316
ENSG00000234127.9	TRIM26	0.14	0.086146	0.317831	-0.17	0.0592846	0.611428
ENSG00000164011.18	ZNF691	0.14	0.0861499	0.317831	-0.06	0.433482	0.851048
ENSG00000154957.14	ZNF18	0.15	0.0862021	0.317831	-0.17	0.065971	0.619657
ENSG00000139613.12	SMARCC2	0.17	0.086214	0.317831	-0.1	0.297371	0.786481
ENSG00000172578.12	KLHL6	1.24	0.0862361	0.317831	-0.39	0.479624	0.868396
ENSG00000078061.13	ARAF	0.14	0.0863934	0.318151	-0.17	0.0779215	0.628855
ENSG00000135521.9	LTV1	0.1	0.0864051	0.318151	-0.01	0.934666	0.986637
ENSG00000066923.17	STAG3	0.3	0.0864754	0.318151	-0.29	0.118219	0.664809
ENSG00000188649.14	CC2D2B	0.69	0.0867204	0.318447	-0.56	0.16005	0.693475
ENSG00000108262.15	GIT1	0.16	0.0867819	0.318483	-0.12	0.298419	0.786481
ENSG00000149782.11	PLCB3	0.12	0.0867919	0.318483	-0.15	0.0376194	0.568393
ENSG00000163472.19	TMEM79	0.38	0.0869092	0.3186	-0.07	0.722166	0.94105
ENSG00000104859.15	CLASRP	0.17	0.0873108	0.31948	-0.13	0.164292	0.695945
ENSG00000150627.15	WDR17	0.25	0.0874964	0.320084	-0.1	0.479979	0.868649
ENSG00000110172.12	CHORDC1	0.14	0.0875718	0.320198	-0.01	0.886374	0.976872
ENSG00000041982.16	TNC	0.28	0.0879159	0.320861	-0.33	0.0322267	0.563511
ENSG00000136848.17	DAB2IP	0.18	0.088052	0.320875	-0.13	0.235563	0.753012
ENSG00000140534.13	TICRR	0.25	0.0881268	0.320875	-0.2	0.162837	0.695685
ENSG00000130158.14	DOCK6	0.26	0.0884301	0.321752	-0.13	0.454336	0.859666
ENSG00000138696.10	BMPR1B	0.42	0.088552	0.321894	-0.24	0.297478	0.786481
ENSG00000092853.14	CLSPN	0.19	0.088775	0.322251	-0.08	0.501253	0.876714
ENSG00000075388.4	FGF4	0.57	0.0889811	0.322547	-0.06	0.82475	0.964167
ENSG00000122863.6	CHST3	0.14	0.0890874	0.322856	-0.05	0.503712	0.87788
ENSG00000151502.11	VPS26B	0.14	0.0893625	0.323362	-0.1	0.302748	0.788292
ENSG00000178567.7	EPM2AIP1	0.25	0.089429	0.323362	-0.22	0.0461017	0.590708
ENSG00000258724.1	PINX1	1.57	0.0894314	0.323362	-1.37	0.220848	0.748277
ENSG00000168505.7	GBX2	0.33	0.0894775	0.323362	-0.08	0.673523	0.928641
ENSG00000132424.16	PNISR	0.2	0.0895079	0.323362	-0.02	0.819259	0.964167
ENSG00000187391.21	MAGI2	0.18	0.0895131	0.323362	-0.2	0.0854731	0.643781
ENSG00000255154.7	HTD2	0.18	0.0895251	0.323362	-0.08	0.43617	0.85177
ENSG00000256235.2	SMIM3	0.15	0.0895594	0.323362	-0.07	0.542538	0.893058
ENSG00000145808.10	ADAMTS19	0.14	0.0895608	0.323362	-0.07	0.56784	0.898718
ENSG00000182518.13	FAM104B	0.18	0.0896075	0.32338	-0.08	0.417946	0.846484
ENSG00000152332.16	UHMK1	0.11	0.0896756	0.323549	-0.02	0.703854	0.936263
ENSG00000115107.20	STEAP3	0.12	0.0901662	0.324506	-0.04	0.62474	0.915089
ENSG00000164398.14	ACSL6	0.28	0.0902033	0.324506	-0.36	0.0335206	0.563511
ENSG00000102385.12	DRP2	0.7	0.0902125	0.324506	-0.23	0.571755	0.900053
ENSG00000132478.10	UNK	0.14	0.0906299	0.325478	-0.15	0.0691625	0.622006
ENSG00000125878.6	TCF15	0.22	0.0906982	0.325648	-0.28	0.10221	0.65518
ENSG00000175471.19	MCTP1	0.32	0.0908142	0.325913	-0.31	0.0951896	0.649586
ENSG00000166317.12	SYNPO2L	1.4	0.0909842	0.326448	-0.53	0.459592	0.861922
ENSG00000153006.16	SREK1IP1	0.1	0.0911689	0.326884	-0.01	0.881327	0.976237
ENSG00000214338.10	SOGA3	0.18	0.0912807	0.327136	-0.15	0.152897	0.688399
ENSG00000167600.14	CYP2S1	0.23	0.0915424	0.327692	-0.23	0.162249	0.695632
ENSG00000128284.19	APOL3	1.35	0.0916029	0.327757	-0.16	0.811578	0.96277
ENSG00000155066.16	PROM2	0.34	0.091669	0.327842	-0.21	0.213193	0.745524
ENSG00000104983.8	CCDC61	0.24	0.0922466	0.328812	-0.13	0.277889	0.776789
ENSG00000130827.6	PLXNA3	0.25	0.0922553	0.328812	-0.17	0.366373	0.81707
ENSG00000139746.15	RBM26	0.11	0.0922795	0.328812	-0.01	0.860014	0.971578
ENSG00000185829.17	ARL17A	0.3	0.0925241	0.329166	-0.07	0.67971	0.930739
ENSG00000198911.12	SREBF2	0.16	0.0928592	0.330031	-0.03	0.748018	0.945742
ENSG00000153162.9	BMP6	0.26	0.0929535	0.330227	-0.19	0.181154	0.715412
ENSG00000130844.18	ZNF331	0.21	0.0931179	0.330508	-0.03	0.777974	0.951912
ENSG00000167566.17	NCKAP5L	0.2	0.0931458	0.330531	-0.2	0.140836	0.680736
ENSG00000104885.18	DOT1L	0.28	0.0932302	0.330539	-0.16	0.404031	0.83884
ENSG00000135111.16	TBX3	1.45	0.0932498	0.330539	-0.79	0.280563	0.779162
ENSG00000177144.7	NUDT4B	0.42	0.0933344	0.330612	-0.2	0.437639	0.852531
ENSG00000134285.11	FKBP11	0.15	0.0934321	0.330714	-0.11	0.268273	0.771914
ENSG00000184163.3	C1QTNF12	0.69	0.0936099	0.33074	-0.46	0.206071	0.739839
ENSG00000144785.8	AC073896.1	0.18	0.0938605	0.331021	-0.28	0.0421308	0.584125
ENSG00000114737.15	CISH	0.46	0.0938922	0.331057	-0.48	0.0861084	0.644911
ENSG00000157600.12	TMEM164	0.11	0.094026	0.331454	-0.12	0.0597534	0.612995
ENSG00000196263.8	ZNF471	0.8	0.094201	0.331769	-0.57	0.174847	0.707859
ENSG00000085185.15	BCORL1	0.61	0.094356	0.332089	-0.22	0.469192	0.86298
ENSG00000110514.19	MADD	0.17	0.0949212	0.33317	-0.15	0.202728	0.737029
ENSG00000115241.11	PPM1G	0.1	0.0951539	0.333691	-0.01	0.804223	0.960362
ENSG00000168395.15	ING5	0.09	0.0951944	0.333691	-0.07	0.230347	0.753012
ENSG00000149489.8	ROM1	0.53	0.0951988	0.333691	-0.49	0.104944	0.658208
ENSG00000163686.14	ABHD6	0.17	0.0952502	0.33372	-0.06	0.544124	0.893579
ENSG00000256537.4	SMIM10L1	0.11	0.0953923	0.334015	-0.03	0.623998	0.915089
ENSG00000237489.5	C10orf143	0.49	0.0954101	0.334015	-0.69	0.0261985	0.553799
ENSG00000205078.5	SYCE1L	0.61	0.0954947	0.334199	-0.54	0.240886	0.756764
ENSG00000073910.21	FRY	0.19	0.0957247	0.334853	-0.02	0.827782	0.964167
ENSG00000126264.9	HCST	0.89	0.0958547	0.335156	-0.72	0.154251	0.689292
ENSG00000102910.13	LONP2	0.1	0.0959371	0.335293	-0.05	0.38576	0.82741
ENSG00000268750.7	AC010522.1	0.44	0.096008	0.335465	-0.24	0.360581	0.815472
ENSG00000204950.4	LRRC10B	0.7	0.0960747	0.335532	-0.3	0.425311	0.848822
ENSG00000150477.15	KIAA1328	0.22	0.0962677	0.335834	-0.05	0.720251	0.940907
ENSG00000100433.15	KCNK10	0.26	0.0964616	0.336065	-0.06	0.702927	0.935647
ENSG00000173926.6	MARCH3	0.19	0.0965226	0.336202	-0.08	0.471504	0.864878
ENSG00000134007.4	ADAM20	1.45	0.0965733	0.336228	-0.38	0.546962	0.894266
ENSG00000166140.17	ZFYVE19	0.16	0.096729	0.336468	-0.09	0.305217	0.789386
ENSG00000117598.12	PLPPR5	0.18	0.0967943	0.3365	-0.16	0.123906	0.671653
ENSG00000135631.16	RAB11FIP5	0.17	0.0968034	0.3365	-0.12	0.300251	0.786481
ENSG00000110693.18	SOX6	1.57	0.0973702	0.337788	-1.31	0.109332	0.663521
ENSG00000095319.14	NUP188	0.1	0.097473	0.338069	-0.06	0.369698	0.818934
ENSG00000116649.10	SRM	0.31	0.0977041	0.338597	-0.19	0.328044	0.801266
ENSG00000198728.10	LDB1	0.1	0.0977127	0.338597	-0.18	0.00805587	0.469526
ENSG00000149091.15	DGKZ	0.1	0.0977342	0.338597	-0.17	0.00808739	0.469526
ENSG00000165632.8	TAF3	0.27	0.0978187	0.338629	-0.03	0.861491	0.971578
ENSG00000183696.14	UPP1	0.14	0.0978529	0.338629	-0.02	0.839948	0.967178
ENSG00000106852.15	LHX6	0.4	0.097996	0.338973	-0.17	0.44739	0.857285
ENSG00000126653.18	NSRP1	0.32	0.0981816	0.339349	-0.07	0.820142	0.964167
ENSG00000196235.14	SUPT5H	0.09	0.0982466	0.339368	-0.04	0.524208	0.884608
ENSG00000183665.5	TRMT12	0.14	0.0984781	0.339882	-0.09	0.263532	0.76944
ENSG00000177380.14	PPFIA3	0.17	0.0986427	0.340158	-0.11	0.273665	0.774118
ENSG00000015479.18	MATR3	0.08	0.0987853	0.340412	-0.04	0.478508	0.867791
ENSG00000186141.9	POLR3C	0.16	0.0988551	0.340501	-0.01	0.892438	0.978112
ENSG00000139083.10	ETV6	0.19	0.098881	0.340515	-0.01	0.944963	0.989067
ENSG00000175592.8	FOSL1	0.34	0.0989243	0.340588	-0.36	0.200275	0.734416
ENSG00000133424.20	LARGE1	0.09	0.0992146	0.341064	-0.15	0.0195354	0.53923
ENSG00000169740.14	ZNF32	0.17	0.0992937	0.341216	-0.09	0.326984	0.799934
ENSG00000188937.5	NYX	1.35	0.0993488	0.341216	-1.34	0.091602	0.648865
ENSG00000189337.17	KAZN	0.24	0.0994756	0.341424	-0.07	0.623153	0.915089
ENSG00000162430.17	SELENON	0.2	0.0997275	0.34191	-0.1	0.448197	0.857285
ENSG00000070814.20	TCOF1	0.18	0.0998162	0.341976	-0.13	0.335912	0.804883
ENSG00000157927.16	RADIL	0.24	0.09986	0.341976	-0.28	0.05761	0.605106
ENSG00000088053.11	GP6	1.27	0.100275	0.342576	-1.92	0.0199789	0.540677
ENSG00000106123.12	EPHB6	0.17	0.100487	0.342997	-0.17	0.112892	0.664809
ENSG00000185513.16	L3MBTL1	0.26	0.100555	0.343072	-0.05	0.610449	0.912006
ENSG00000162419.12	GMEB1	0.11	0.100649	0.343072	-0.08	0.277475	0.776191
ENSG00000148337.21	CIZ1	0.19	0.100709	0.343134	-0.06	0.661239	0.925104
ENSG00000248643.5	RBM14-RBM4	0.41	0.100726	0.343134	-0.35	0.125412	0.673052
ENSG00000160219.12	GAB3	0.37	0.100814	0.343257	-0.17	0.419278	0.84667
ENSG00000166394.15	CYB5R2	0.13	0.101074	0.343713	-0.2	0.00958549	0.48477
ENSG00000214226.9	C17orf67	0.36	0.101278	0.34403	-0.47	0.0320827	0.563511
ENSG00000168356.12	SCN11A	0.77	0.101444	0.344224	-0.35	0.362692	0.816289
ENSG00000125246.15	CLYBL	0.19	0.101468	0.344224	-0.13	0.242169	0.757084
ENSG00000180773.15	SLC36A4	0.13	0.10148	0.344224	-0.01	0.882594	0.976719
ENSG00000099917.17	MED15	0.2	0.101672	0.344521	-0.19	0.121696	0.667719
ENSG00000141098.13	GFOD2	0.1	0.101712	0.344521	-0.09	0.17676	0.71092
ENSG00000163170.12	BOLA3	0.13	0.101831	0.344699	-0.06	0.451278	0.857847
ENSG00000275993.2	SIK1B	0.17	0.102254	0.345753	-0.28	0.014577	0.523858
ENSG00000140396.13	NCOA2	0.1	0.102902	0.347189	-0.05	0.412786	0.842928
ENSG00000135945.10	REV1	0.11	0.102994	0.347366	-0.01	0.828426	0.964167
ENSG00000167173.19	C15orf39	0.33	0.103095	0.34746	-0.09	0.644077	0.920059
ENSG00000140948.12	ZCCHC14	0.22	0.103445	0.348111	-0.08	0.593884	0.907043
ENSG00000167595.15	PROSER3	0.29	0.103497	0.348133	-0.16	0.469862	0.863516
ENSG00000099381.18	SETD1A	0.26	0.103567	0.34822	-0.15	0.449452	0.857847
ENSG00000121413.12	ZSCAN18	0.1	0.103641	0.348297	-0.13	0.0468393	0.59137
ENSG00000111276.11	CDKN1B	0.11	0.103658	0.348297	-0.04	0.549968	0.894758
ENSG00000185880.13	TRIM69	0.16	0.103873	0.348752	-0.1	0.211558	0.743732
ENSG00000249209.2	AP000311.1	0.75	0.103894	0.348752	-0.31	0.546723	0.894238
ENSG00000177946.6	CENPBD1	0.2	0.103934	0.348752	-0.24	0.0796172	0.631197
ENSG00000283765.1	AC131160.1	2.69	0.103951	0.348752	-2.71	0.112382	0.664683
ENSG00000205609.12	EIF3CL	0.48	0.104433	0.349824	-0.23	0.44637	0.856667
ENSG00000178307.9	TMEM11	0.16	0.104614	0.350067	-0.1	0.391623	0.831985
ENSG00000101955.15	SRPX	0.16	0.104803	0.350386	-0.12	0.257427	0.765577
ENSG00000181827.14	RFX7	0.2	0.104842	0.350386	-0.09	0.560655	0.8969
ENSG00000141258.13	SGSM2	0.11	0.104988	0.35073	-0.15	0.0411381	0.582303
ENSG00000131477.11	RAMP2	0.19	0.105086	0.350815	-0.21	0.0770227	0.628855
ENSG00000183785.15	TUBA8	0.5	0.105537	0.351865	-0.21	0.444256	0.854937
ENSG00000172020.12	GAP43	0.17	0.105719	0.351987	-0.29	0.0162907	0.530616
ENSG00000182463.16	TSHZ2	0.82	0.10579	0.351987	-0.52	0.360885	0.815587
ENSG00000284431.1	AL022238.4	1.81	0.105792	0.351987	-0.95	0.196659	0.730245
ENSG00000138080.13	EMILIN1	0.32	0.10587	0.352106	-0.47	0.0200831	0.540677
ENSG00000091844.8	RGS17	0.16	0.105905	0.352106	-0.1	0.383174	0.827137
ENSG00000061273.18	HDAC7	0.08	0.10593	0.352114	-0.2	0.00420211	0.452153
ENSG00000134824.14	FADS2	0.1	0.10601	0.35225	-0.13	0.0349195	0.563511
ENSG00000138375.12	SMARCAL1	0.11	0.106016	0.35225	-0.16	0.054102	0.605014
ENSG00000142303.14	ADAMTS10	0.21	0.106146	0.352456	-0.28	0.101442	0.654466
ENSG00000277893.2	SRD5A2	0.86	0.106198	0.352542	-0.72	0.137986	0.679457
ENSG00000140650.12	PMM2	0.1	0.10628	0.352612	-0.09	0.159654	0.693475
ENSG00000168875.2	SOX14	1.24	0.106385	0.352783	-1.13	0.08308	0.638275
ENSG00000160223.17	ICOSLG	0.56	0.106773	0.353629	-0.27	0.430507	0.849724
ENSG00000259024.6	TVP23C-CDRT4	0.16	0.107247	0.354516	-0.12	0.225292	0.750627
ENSG00000197008.9	ZNF138	0.15	0.107265	0.354516	-0.13	0.109432	0.663521
ENSG00000143995.20	MEIS1	1.04	0.107662	0.355584	-1.11	0.243529	0.758198
ENSG00000157216.15	SSBP3	0.15	0.107765	0.355769	-0.1	0.370011	0.819018
ENSG00000105939.13	ZC3HAV1	0.12	0.10796	0.355952	-0.09	0.254452	0.764484
ENSG00000143862.8	ARL8A	0.14	0.108016	0.355968	-0.08	0.290012	0.785042
ENSG00000169758.13	TMEM266	0.21	0.108149	0.356056	-0.26	0.0433538	0.586291
ENSG00000111860.14	CEP85L	0.11	0.108339	0.356304	-0.01	0.871223	0.973817
ENSG00000144218.18	AFF3	0.39	0.10875	0.356803	-0.02	0.913749	0.982908
ENSG00000261236.8	BOP1	0.13	0.108835	0.356803	-0.12	0.12201	0.667719
ENSG00000198216.12	CACNA1E	0.52	0.108868	0.356803	-0.35	0.283161	0.782586
ENSG00000160336.15	ZNF761	0.1	0.108916	0.356803	-0.01	0.894288	0.978604
ENSG00000159259.8	CHAF1B	0.15	0.109039	0.357089	-0.1	0.292315	0.78585
ENSG00000149218.5	ENDOD1	0.16	0.109118	0.357119	-0.08	0.450093	0.857847
ENSG00000165238.16	WNK2	0.34	0.10914	0.357119	-0.11	0.607266	0.910642
ENSG00000169627.8	BOLA2B	0.13	0.109335	0.35749	-0.04	0.667788	0.927459
ENSG00000205517.12	RGL3	0.15	0.109503	0.357854	-0.13	0.200126	0.734416
ENSG00000171827.10	ZNF570	0.13	0.109857	0.358221	-0.01	0.944606	0.989067
ENSG00000084731.15	KIF3C	0.13	0.110014	0.358328	-0.13	0.126392	0.674816
ENSG00000142178.8	SIK1	0.67	0.110018	0.358328	-0.2	0.692342	0.933658
ENSG00000204805.9	AL391987.2	0.94	0.110441	0.359138	-0.88	0.172577	0.704128
ENSG00000171443.7	ZNF524	0.29	0.110452	0.359138	-0.53	0.0217851	0.54196
ENSG00000142920.17	AZIN2	0.56	0.110781	0.359456	-0.16	0.592747	0.906373
ENSG00000131467.10	PSME3	0.11	0.110866	0.359456	-0.03	0.701703	0.935298
ENSG00000183793.13	NPIPA5	0.31	0.11093	0.359456	-0.06	0.810471	0.962642
ENSG00000197122.11	SRC	0.14	0.111411	0.360139	-0.14	0.158052	0.691316
ENSG00000113916.18	BCL6	0.22	0.111571	0.360299	-0.05	0.706598	0.937156
ENSG00000101670.12	LIPG	0.23	0.111576	0.360299	-0.15	0.136138	0.679457
ENSG00000178665.16	ZNF713	0.28	0.112121	0.361606	-0.18	0.252942	0.764271
ENSG00000247315.3	ZCCHC3	0.13	0.112168	0.361657	-0.13	0.163219	0.695805
ENSG00000273398.6	AC017083.3	1.68	0.112319	0.361657	-0.13	0.784634	0.953734
ENSG00000004487.16	KDM1A	0.07	0.112324	0.361657	-0.05	0.276515	0.776171
ENSG00000175265.17	GOLGA8A	0.22	0.112383	0.361711	-0.05	0.605623	0.910507
ENSG00000159882.13	ZNF230	0.2	0.112387	0.361711	-0.02	0.858303	0.971578
ENSG00000145414.9	NAF1	0.28	0.112482	0.36179	-0.08	0.637562	0.918179
ENSG00000146909.8	NOM1	0.15	0.112766	0.362408	-0.07	0.519143	0.884029
ENSG00000140451.13	PIF1	0.12	0.112951	0.362772	-0.11	0.123794	0.671639
ENSG00000139517.9	LNX2	0.11	0.113089	0.363052	-0.05	0.466924	0.862388
ENSG00000184672.12	RALYL	1	0.11316	0.363068	-1.45	0.0147915	0.523858
ENSG00000100949.14	RABGGTA	0.2	0.113327	0.363453	-0.09	0.449851	0.857847
ENSG00000067445.20	TRO	0.1	0.113438	0.363657	-0.04	0.495699	0.874972
ENSG00000160256.13	FAM207A	0.15	0.113672	0.364184	-0.05	0.576413	0.902904
ENSG00000257390.5	AC023055.1	1.66	0.113897	0.364697	-0.19	0.817066	0.964167
ENSG00000132591.12	ERAL1	0.12	0.114044	0.36495	-0.08	0.344364	0.808475
ENSG00000178445.9	GLDC	0.08	0.114181	0.365088	-0.08	0.101848	0.654949
ENSG00000244219.7	TMEM225B	1.27	0.11427	0.365192	-1.11	0.223457	0.749914
ENSG00000168807.16	SNTB2	0.11	0.114764	0.365792	-0.04	0.590392	0.905358
ENSG00000144591.18	GMPPA	0.1	0.11484	0.365811	-0.13	0.0677481	0.619871
ENSG00000161847.14	RAVER1	0.29	0.114876	0.365811	-0.23	0.229899	0.753012
ENSG00000143761.16	ARF1	0.11	0.114972	0.366002	-0.08	0.367083	0.817815
ENSG00000158764.7	ITLN2	0.24	0.115174	0.366421	-0.18	0.168337	0.700104
ENSG00000179915.23	NRXN1	0.12	0.115315	0.366439	-0.06	0.372414	0.821411
ENSG00000198825.14	INPP5F	0.12	0.115316	0.366439	-0.02	0.834379	0.965019
ENSG00000222011.9	FAM185A	0.19	0.115406	0.366556	-0.29	0.0300383	0.559599
ENSG00000268043.7	NBPF12	0.15	0.1155	0.366618	-0.05	0.570963	0.899625
ENSG00000122728.6	TAF1L	0.92	0.115687	0.366922	-0.63	0.118192	0.664809
ENSG00000255104.8	AC005324.4	0.99	0.115866	0.36716	-0.5	0.468036	0.862634
ENSG00000094631.20	HDAC6	0.14	0.115975	0.36716	-0.08	0.258982	0.765967
ENSG00000131746.13	TNS4	0.71	0.116012	0.367202	-0.12	0.775378	0.951792
ENSG00000100024.14	UPB1	1.43	0.116212	0.367608	-0.55	0.406654	0.839562
ENSG00000106683.15	LIMK1	0.12	0.11627	0.367608	-0.11	0.182684	0.71678
ENSG00000146250.7	PRSS35	0.19	0.116345	0.367728	-0.12	0.343785	0.807565
ENSG00000173826.14	KCNH6	0.3	0.116462	0.368004	-0.11	0.475209	0.866632
ENSG00000204923.4	FBXO48	0.35	0.116691	0.368297	-0.1	0.582276	0.904556
ENSG00000119596.18	YLPM1	0.18	0.11674	0.368377	-0.1	0.505987	0.878088
ENSG00000160072.19	ATAD3B	0.14	0.11699	0.368808	-0.01	0.838357	0.96632
ENSG00000196361.10	ELAVL3	0.97	0.117017	0.368808	-0.42	0.323668	0.798493
ENSG00000139173.10	TMEM117	0.41	0.117139	0.368887	-0.42	0.100152	0.653467
ENSG00000126500.3	FLRT1	1.41	0.117139	0.368887	-1.57	0.118517	0.664809
ENSG00000125347.14	IRF1	0.21	0.117253	0.369019	-0.23	0.0653666	0.618713
ENSG00000184752.13	NDUFA12	0.11	0.117419	0.369317	-0.02	0.794881	0.956935
ENSG00000169442.9	CD52	0.64	0.117455	0.369325	-0.2	0.527078	0.885688
ENSG00000087266.17	SH3BP2	0.16	0.117586	0.36942	-0.14	0.134111	0.678464
ENSG00000203877.8	RIPPLY2	0.39	0.117595	0.36942	-0.12	0.564272	0.897588
ENSG00000196189.13	SEMA4A	0.21	0.117736	0.369713	-0.16	0.187204	0.721452
ENSG00000119125.16	GDA	0.7	0.118056	0.370192	-0.28	0.342174	0.80748
ENSG00000205758.12	CRYZL1	0.15	0.118095	0.370192	-0.09	0.456721	0.861922
ENSG00000196436.8	NPIPB15	0.61	0.118127	0.370192	-0.08	0.771044	0.951477
ENSG00000185610.6	DBX2	0.51	0.118165	0.370237	-0.03	0.918893	0.983795
ENSG00000272602.6	ZNF595	0.12	0.118539	0.371258	-0.04	0.558639	0.896504
ENSG00000221829.9	FANCG	0.08	0.118731	0.371634	-0.12	0.0459993	0.590708
ENSG00000198026.8	ZNF335	0.19	0.118818	0.371756	-0.09	0.394851	0.833914
ENSG00000198429.9	ZNF69	0.13	0.118882	0.371863	-0.01	0.845766	0.968887
ENSG00000267368.1	UPK3BL1	0.21	0.119007	0.372048	-0.44	0.00945385	0.48477
ENSG00000105223.20	PLD3	0.09	0.11917	0.3722	-0.08	0.143468	0.681147
ENSG00000198900.6	TOP1	0.21	0.119592	0.3732	-0.08	0.676956	0.930179
ENSG00000178150.10	ZNF114	0.13	0.120017	0.374148	-0.11	0.218556	0.747169
ENSG00000140443.15	IGF1R	0.22	0.120321	0.374735	-0.03	0.87079	0.973817
ENSG00000126775.8	ATG14	0.1	0.120396	0.374777	-0.06	0.295333	0.78585
ENSG00000126790.12	L3HYPDH	0.25	0.120412	0.374777	-0.11	0.498303	0.875035
ENSG00000110048.12	OSBP	0.1	0.120469	0.374803	-0.01	0.851683	0.96999
ENSG00000104823.9	ECH1	0.14	0.120806	0.375154	-0.21	0.0284006	0.557271
ENSG00000158517.14	NCF1	0.94	0.120885	0.375154	-0.7	0.227773	0.751388
ENSG00000114993.16	RTKN	0.11	0.12104	0.375154	-0.18	0.0119448	0.497156
ENSG00000099331.13	MYO9B	0.15	0.121232	0.375442	-0.08	0.447867	0.857285
ENSG00000147606.9	SLC26A7	0.83	0.121308	0.375605	-0.22	0.584056	0.904556
ENSG00000197162.9	ZNF785	0.19	0.121359	0.375688	-0.22	0.0440613	0.588861
ENSG00000185760.15	KCNQ5	0.32	0.121394	0.37572	-0.23	0.21921	0.747305
ENSG00000100439.10	ABHD4	0.16	0.121458	0.375844	-0.05	0.597907	0.907899
ENSG00000177548.13	RABEP2	0.19	0.121669	0.376057	-0.14	0.246692	0.761301
ENSG00000153208.16	MERTK	0.16	0.121697	0.376057	-0.04	0.63266	0.916596
ENSG00000007545.15	CRAMP1	0.16	0.122265	0.377002	-0.11	0.295133	0.78585
ENSG00000166526.17	ZNF3	0.1	0.122496	0.377547	-0.02	0.800274	0.958602
ENSG00000102921.8	AC026470.1	0.08	0.122786	0.377991	-0.02	0.751036	0.946162
ENSG00000140835.9	CHST4	0.13	0.122897	0.378108	-0.06	0.471343	0.864787
ENSG00000171056.8	SOX7	0.53	0.123076	0.378299	-0.31	0.317276	0.794249
ENSG00000085433.15	WDR47	0.15	0.123249	0.378515	-0.16	0.140302	0.680152
ENSG00000181817.6	LSM10	0.29	0.123279	0.378515	-0.21	0.435019	0.851088
ENSG00000142002.17	DPP9	0.12	0.123299	0.378515	-0.03	0.738319	0.943609
ENSG00000134780.10	DAGLA	0.25	0.12374	0.379495	-0.04	0.81984	0.964167
ENSG00000274808.5	TBC1D3B	0.81	0.124192	0.380289	-0.27	0.534449	0.888291
ENSG00000103042.9	SLC38A7	0.18	0.124195	0.380289	-0.14	0.354875	0.814571
ENSG00000131653.13	TRAF7	0.08	0.124448	0.380377	-0.1	0.0650498	0.618193
ENSG00000215186.6	GOLGA6B	0.58	0.12445	0.380377	-0.01	0.982506	0.997987
ENSG00000132694.18	ARHGEF11	0.13	0.124933	0.381042	-0.05	0.557529	0.896504
ENSG00000157150.5	TIMP4	0.21	0.125331	0.381731	-0.11	0.405657	0.83884
ENSG00000158711.13	ELK4	0.15	0.125488	0.382069	-0.01	0.954464	0.99204
ENSG00000184867.14	ARMCX2	0.08	0.125541	0.382069	-0.05	0.303981	0.788643
ENSG00000184857.8	TMEM186	0.12	0.125946	0.382778	-0.13	0.184688	0.718322
ENSG00000008300.17	CELSR3	0.16	0.126014	0.382832	-0.01	0.872748	0.973953
ENSG00000276612.3	FP565260.2	1.7	0.12613	0.382962	-3.6	0.0136715	0.515536
ENSG00000256060.2	TRAPPC2B	0.21	0.126236	0.383207	-0.05	0.788851	0.955426
ENSG00000158571.10	PFKFB1	1.02	0.126274	0.38321	-0.88	0.171072	0.702941
ENSG00000127603.26	MACF1	0.13	0.126311	0.38321	-0.03	0.794618	0.956841
ENSG00000081842.18	PCDHA6	0.92	0.126411	0.383337	-0.28	0.53387	0.887803
ENSG00000111432.4	FZD10	0.92	0.1266	0.383746	-0.45	0.431734	0.8498
ENSG00000186174.12	BCL9L	0.25	0.126689	0.383832	-0.11	0.564616	0.897588
ENSG00000133226.17	SRRM1	0.27	0.126792	0.383993	-0.13	0.540853	0.892652
ENSG00000167634.12	NLRP7	0.26	0.127651	0.385495	-0.02	0.917952	0.983664
ENSG00000198805.11	PNP	0.09	0.127661	0.385495	-0.11	0.159803	0.693475
ENSG00000070444.15	MNT	0.27	0.127825	0.385601	-0.21	0.354993	0.814705
ENSG00000164265.9	SCGB3A2	0.12	0.128278	0.386079	-0.13	0.11418	0.664809
ENSG00000101282.9	RSPO4	0.51	0.128449	0.386331	-0.37	0.237105	0.753751
ENSG00000076924.12	XAB2	0.11	0.128518	0.386333	-0.14	0.0675274	0.619871
ENSG00000154065.17	ANKRD29	0.3	0.128624	0.386333	-0.55	0.0223668	0.542593
ENSG00000160796.17	NBEAL2	0.17	0.128676	0.386333	-0.16	0.193239	0.726407
ENSG00000185614.5	INKA1	0.38	0.128676	0.386333	-0.34	0.141404	0.680785
ENSG00000084674.14	APOB	0.45	0.128691	0.386333	-0.56	0.0462963	0.590708
ENSG00000143376.14	SNX27	0.15	0.128733	0.386333	-0.03	0.806975	0.961305
ENSG00000131473.17	ACLY	0.07	0.128736	0.386333	-0.06	0.309528	0.790451
ENSG00000053747.16	LAMA3	0.45	0.128782	0.386396	-0.37	0.302478	0.788224
ENSG00000153560.12	UBP1	0.12	0.128976	0.386504	-0.01	0.904429	0.980241
ENSG00000174579.4	MSL2	0.1	0.128978	0.386504	-0.01	0.861805	0.971578
ENSG00000237649.8	KIFC1	0.12	0.1292	0.386904	-0.11	0.143707	0.681147
ENSG00000157350.13	ST3GAL2	0.1	0.129626	0.387474	-0.08	0.234413	0.753012
ENSG00000105058.12	FAM32A	0.09	0.129731	0.387574	-0.09	0.251175	0.764271
ENSG00000100239.16	PPP6R2	0.1	0.129853	0.387734	-0.15	0.0390142	0.575293
ENSG00000179094.16	AC129492.1	0.22	0.129943	0.387853	-0.16	0.34444	0.808484
ENSG00000105649.9	RAB3A	0.33	0.130146	0.388384	-0.25	0.23391	0.753012
ENSG00000155034.19	FBXL18	0.17	0.130271	0.388646	-0.04	0.728374	0.942181
ENSG00000102974.16	CTCF	0.11	0.130726	0.389289	-0.08	0.311265	0.791492
ENSG00000149503.13	INCENP	0.15	0.130944	0.389546	-0.14	0.232219	0.753012
ENSG00000110723.12	EXPH5	0.2	0.131127	0.389559	-0.21	0.0922656	0.648865
ENSG00000085514.16	PILRA	0.87	0.131169	0.389559	-0.49	0.363779	0.816289
ENSG00000102312.22	PORCN	0.16	0.131185	0.389559	-0.16	0.112115	0.664683
ENSG00000137817.17	PARP6	0.17	0.131213	0.389559	-0.1	0.264213	0.76944
ENSG00000114626.18	ABTB1	0.3	0.131349	0.389703	-0.06	0.699654	0.935149
ENSG00000166924.9	NYAP1	0.2	0.131368	0.389703	-0.27	0.0593597	0.611428
ENSG00000196358.11	NTNG2	0.37	0.131696	0.390044	-0.25	0.357157	0.815091
ENSG00000113141.18	IK	0.08	0.131769	0.390106	-0.03	0.667303	0.927459
ENSG00000101413.11	RPRD1B	0.11	0.131958	0.390348	-0.04	0.64242	0.919494
ENSG00000058056.9	USP13	0.15	0.132016	0.390348	-0.06	0.602141	0.909348
ENSG00000000457.14	SCYL3	0.21	0.132039	0.390348	-0.11	0.285909	0.784401
ENSG00000156076.10	WIF1	0.29	0.132324	0.39097	-0.27	0.187424	0.721563
ENSG00000131848.9	ZSCAN5A	0.27	0.132573	0.391547	-0.1	0.592339	0.90587
ENSG00000163235.16	TGFA	0.19	0.132736	0.391702	-0.03	0.821984	0.964167
ENSG00000251322.8	SHANK3	0.18	0.132956	0.391852	-0.28	0.0756916	0.628855
ENSG00000080819.9	CPOX	0.1	0.133304	0.392179	-0.07	0.282403	0.781683
ENSG00000109794.13	FAM149A	0.16	0.133547	0.392385	-0.07	0.505424	0.878088
ENSG00000213694.5	S1PR3	0.14	0.133588	0.392385	-0.16	0.106504	0.659705
ENSG00000091640.8	SPAG7	0.08	0.133661	0.392449	-0.09	0.100064	0.653467
ENSG00000103415.12	HMOX2	0.1	0.133831	0.392875	-0.16	0.0254871	0.552758
ENSG00000086589.12	RBM22	0.09	0.133894	0.392911	-0.03	0.720643	0.940907
ENSG00000158747.14	NBL1	0.18	0.134033	0.393115	-0.38	0.0067033	0.454727
ENSG00000175414.7	ARL10	0.25	0.134113	0.393115	-0.2	0.221753	0.748277
ENSG00000134262.13	AP4B1	0.14	0.134136	0.393115	-0.07	0.434962	0.851088
ENSG00000140854.13	KATNB1	0.09	0.134272	0.393201	-0.12	0.0774329	0.628855
ENSG00000159905.14	ZNF221	0.23	0.134318	0.393261	-0.08	0.637286	0.918039
ENSG00000178764.8	ZHX2	0.16	0.13449	0.393542	-0.09	0.341698	0.807384
ENSG00000132017.10	DCAF15	0.11	0.13476	0.394184	-0.12	0.114775	0.664809
ENSG00000153234.14	NR4A2	0.71	0.134832	0.394247	-0.27	0.475973	0.866632
ENSG00000243279.4	PRAF2	0.51	0.135111	0.394808	-0.3	0.437863	0.852531
ENSG00000167491.17	GATAD2A	0.11	0.135168	0.394808	-0.04	0.57829	0.903476
ENSG00000178896.9	EXOSC4	0.13	0.135405	0.3951	-0.09	0.407788	0.840006
ENSG00000188219.14	POTEE	0.38	0.135446	0.395136	-0.23	0.370729	0.819611
ENSG00000146083.12	RNF44	0.22	0.135525	0.395136	-0.1	0.555101	0.896078
ENSG00000028116.17	VRK2	0.12	0.136098	0.396227	-0.06	0.443188	0.854594
ENSG00000105325.14	FZR1	0.12	0.136187	0.396236	-0.2	0.0330827	0.563511
ENSG00000173334.4	TRIB1	0.12	0.136199	0.396236	-0.13	0.133353	0.678464
ENSG00000181135.16	ZNF707	0.22	0.136205	0.396236	-0.1	0.505486	0.878088
ENSG00000130287.14	NCAN	0.2	0.136229	0.396236	-0.16	0.151104	0.687417
ENSG00000214265.11	AC124312.1	0.53	0.13663	0.396542	-0.37	0.301603	0.787685
ENSG00000173928.2	SWSAP1	0.32	0.137068	0.397186	-0.62	0.00452222	0.452521
ENSG00000186591.12	UBE2H	0.08	0.1372	0.397421	-0.1	0.219918	0.748236
ENSG00000026950.17	BTN3A1	0.18	0.137297	0.397552	-0.11	0.40843	0.840336
ENSG00000169241.19	SLC50A1	0.11	0.137655	0.398366	-0.12	0.158565	0.692103
ENSG00000005471.17	ABCB4	0.26	0.13769	0.398392	-0.19	0.270253	0.772962
ENSG00000169918.9	OTUD7A	0.27	0.137875	0.398631	-0.26	0.086093	0.644911
ENSG00000170743.17	SYT9	0.19	0.138088	0.399023	-0.05	0.719781	0.940795
ENSG00000168826.16	ZBTB49	0.22	0.138199	0.399196	-0.1	0.508015	0.878382
ENSG00000133627.18	ACTR3B	0.1	0.138348	0.399292	-0.02	0.763657	0.94959
ENSG00000163995.20	ABLIM2	0.25	0.13841	0.399292	-0.27	0.140828	0.680736
ENSG00000101057.16	MYBL2	0.15	0.138599	0.399681	-0.21	0.156641	0.689951
ENSG00000132394.11	EEFSEC	0.25	0.138736	0.399911	-0.1	0.588504	0.904744
ENSG00000114491.14	UMPS	0.08	0.138756	0.399911	-0.05	0.325106	0.798752
ENSG00000163820.15	FYCO1	0.18	0.138794	0.399946	-0.01	0.948827	0.990174
ENSG00000134369.15	NAV1	0.32	0.138948	0.400273	-0.09	0.650064	0.921868
ENSG00000259030.7	FPGT-TNNI3K	1.39	0.138969	0.400273	-0.53	0.325853	0.798977
ENSG00000127527.14	EPS15L1	0.13	0.139075	0.400383	-0.07	0.454819	0.860264
ENSG00000162889.10	MAPKAPK2	0.11	0.13919	0.400635	-0.03	0.770855	0.951477
ENSG00000162746.14	FCRLB	0.68	0.139214	0.400635	-0.08	0.879533	0.975483
ENSG00000108107.14	RPL28	0.12	0.139573	0.401296	-0.05	0.593383	0.906998
ENSG00000137225.13	CAPN11	0.25	0.139743	0.40171	-0.34	0.100152	0.653467
ENSG00000151834.15	GABRA2	0.57	0.139976	0.402154	-0.62	0.0973486	0.651612
ENSG00000111665.11	CDCA3	0.13	0.140124	0.402224	-0.01	0.857721	0.971565
ENSG00000079432.7	CIC	0.19	0.140853	0.403611	-0.27	0.041866	0.584125
ENSG00000103932.12	RPAP1	0.14	0.140873	0.403611	-0.05	0.575783	0.902554
ENSG00000129667.12	RHBDF2	0.17	0.141149	0.404251	-0.19	0.140426	0.680331
ENSG00000186716.20	BCR	0.08	0.141412	0.40458	-0.15	0.0208534	0.54196
ENSG00000133124.11	IRS4	0.21	0.141426	0.40458	-0.22	0.0993262	0.653467
ENSG00000111319.13	SCNN1A	0.09	0.141806	0.404905	-0.08	0.175237	0.708643
ENSG00000079819.19	EPB41L2	0.16	0.141915	0.405099	-0.07	0.680676	0.931174
ENSG00000278677.1	HIST1H2AM	0.08	0.142073	0.4054	-0.09	0.235779	0.753073
ENSG00000180998.12	GPR137C	0.24	0.142197	0.405565	-0.13	0.358972	0.815091
ENSG00000197479.6	PCDHB11	0.5	0.14221	0.405565	-0.31	0.309653	0.790511
ENSG00000167881.15	SRP68	0.24	0.142448	0.405807	-0.09	0.633197	0.916596
ENSG00000118298.12	CA14	0.09	0.142792	0.405807	-0.22	0.00259954	0.392383
ENSG00000165338.16	HECTD2	0.13	0.143115	0.406194	-0.03	0.738234	0.943609
ENSG00000186862.20	PDZD7	0.54	0.143163	0.406194	-0.77	0.101764	0.654914
ENSG00000285458.1	AC093827.5	0.45	0.143254	0.406375	-0.66	0.0300468	0.559599
ENSG00000130699.18	TAF4	0.25	0.143291	0.406406	-0.12	0.430623	0.849724
ENSG00000211445.12	GPX3	0.16	0.143476	0.406707	-0.03	0.740319	0.943979
ENSG00000001617.12	SEMA3F	0.1	0.143549	0.406765	-0.11	0.17429	0.707678
ENSG00000167702.12	KIFC2	0.19	0.143708	0.406944	-0.21	0.102514	0.65518
ENSG00000125931.11	CITED1	0.37	0.143729	0.406944	-0.09	0.72933	0.942651
ENSG00000174996.11	KLC2	0.11	0.143743	0.406944	-0.06	0.430646	0.849724
ENSG00000022567.9	SLC45A4	0.16	0.143787	0.406994	-0.12	0.286683	0.784401
ENSG00000160710.17	ADAR	0.09	0.143935	0.407217	-0.05	0.454735	0.860211
ENSG00000160767.21	FAM189B	0.33	0.143977	0.407217	-0.14	0.573553	0.901262
ENSG00000126001.16	CEP250	0.2	0.144397	0.407895	-0.07	0.596685	0.90756
ENSG00000143393.16	PI4KB	0.14	0.144569	0.407965	-0.1	0.35	0.812623
ENSG00000125398.8	SOX9	0.34	0.144589	0.407965	-0.05	0.824324	0.964167
ENSG00000184571.13	PIWIL3	1.21	0.144932	0.408443	-0.22	0.745816	0.945413
ENSG00000169126.15	ARMC4	0.15	0.144977	0.408498	-0.09	0.421167	0.848006
ENSG00000126746.17	ZNF384	0.18	0.145183	0.408883	-0.05	0.680945	0.931296
ENSG00000138347.15	MYPN	1.13	0.145248	0.40889	-0.16	0.788761	0.955426
ENSG00000151952.16	TMEM132D	0.16	0.14584	0.409736	-0.11	0.340498	0.807384
ENSG00000253719.3	ATXN7L3B	0.07	0.146035	0.40999	-0.04	0.405431	0.83884
ENSG00000143819.12	EPHX1	0.22	0.146322	0.410189	-0.19	0.353577	0.814355
ENSG00000283930.1	AL117339.5	1.17	0.146409	0.410189	-1.25	0.133363	0.678464
ENSG00000008283.16	CYB561	0.1	0.146649	0.410449	-0.19	0.0147381	0.523858
ENSG00000181790.11	ADGRB1	0.31	0.146744	0.410635	-0.26	0.172053	0.703886
ENSG00000100344.10	PNPLA3	0.16	0.146965	0.411036	-0.1	0.4414	0.853837
ENSG00000157851.17	DPYSL5	0.22	0.14703	0.411093	-0.19	0.197134	0.730245
ENSG00000125818.18	PSMF1	0.12	0.147173	0.411169	-0.08	0.351104	0.81284
ENSG00000105778.19	AVL9	0.08	0.147208	0.411169	-0.01	0.891345	0.978112
ENSG00000169684.13	CHRNA5	0.12	0.147285	0.411262	-0.03	0.744119	0.945002
ENSG00000133030.21	MPRIP	0.12	0.147603	0.411484	-0.04	0.669238	0.927661
ENSG00000120332.15	TNN	0.64	0.148187	0.412593	-0.56	0.132429	0.678464
ENSG00000204842.16	ATXN2	0.2	0.148318	0.41288	-0.01	0.950077	0.990813
ENSG00000187867.9	PALM3	0.18	0.148509	0.413044	-0.25	0.215398	0.745942
ENSG00000007264.15	MATK	0.11	0.148647	0.413131	-0.21	0.0679859	0.620514
ENSG00000089022.14	MAPKAPK5	0.08	0.14882	0.413388	-0.03	0.547832	0.89466
ENSG00000226174.7	TEX22	0.89	0.14887	0.413454	-0.55	0.245032	0.759971
ENSG00000285897.1	AC004687.2	1.31	0.148941	0.413577	-0.32	0.76244	0.949441
ENSG00000160345.13	C9orf116	0.24	0.149107	0.413956	-0.19	0.202214	0.736717
ENSG00000101695.9	RNF125	0.12	0.149216	0.414018	-0.07	0.428081	0.848822
ENSG00000159871.15	LYPD5	0.74	0.149366	0.414122	-0.26	0.562073	0.897061
ENSG00000225932.3	CTAGE4	0.21	0.149658	0.414675	-0.07	0.520235	0.884029
ENSG00000260903.3	XKR7	0.2	0.150012	0.41536	-0.26	0.0604529	0.613728
ENSG00000108846.16	ABCC3	0.77	0.150118	0.415564	-0.05	0.910159	0.981299
ENSG00000166197.16	NOLC1	0.12	0.150324	0.415643	-0.03	0.740431	0.943979
ENSG00000163870.15	TPRA1	0.11	0.150329	0.415643	-0.01	0.873274	0.974101
ENSG00000156973.14	PDE6D	0.11	0.150593	0.41597	-0.09	0.23299	0.753012
ENSG00000120160.11	EQTN	0.86	0.150869	0.416469	-1	0.25882	0.765967
ENSG00000107021.16	TBC1D13	0.12	0.150976	0.416634	-0.15	0.101663	0.654914
ENSG00000102349.18	KLF8	0.17	0.151476	0.417177	-0.12	0.21789	0.747169
ENSG00000154310.17	TNIK	0.13	0.151564	0.417271	-0.06	0.553517	0.895748
ENSG00000141349.8	G6PC3	0.19	0.151996	0.417961	-0.16	0.264975	0.76944
ENSG00000155115.7	GTF3C6	0.11	0.152087	0.418118	-0.16	0.0293682	0.55894
ENSG00000169084.14	DHRSX	0.13	0.152146	0.418131	-0.03	0.711519	0.938247
ENSG00000169084.14_PAR_Y	DHRSX	0.13	0.152146	0.418131	-0.03	0.711519	0.938247
ENSG00000205726.15	ITSN1	0.09	0.152245	0.4182	-0.01	0.853907	0.970233
ENSG00000167759.13	KLK13	0.47	0.152448	0.418293	-0.6	0.0868159	0.645286
ENSG00000131591.17	C1orf159	0.18	0.152466	0.418293	-0.22	0.119248	0.664809
ENSG00000006283.18	CACNA1G	0.18	0.153146	0.419209	-0.19	0.133679	0.678464
ENSG00000082213.18	C5orf22	0.08	0.15353	0.419785	-0.03	0.697172	0.934607
ENSG00000156687.11	UNC5D	0.77	0.153883	0.420372	-1.32	0.0349031	0.563511
ENSG00000131759.18	RARA	0.16	0.154104	0.420743	-0.1	0.354676	0.814355
ENSG00000139767.10	SRRM4	0.47	0.154154	0.420743	-0.22	0.333866	0.804321
ENSG00000139547.7	RDH16	0.72	0.154282	0.420942	-1.1	0.142665	0.681147
ENSG00000167615.16	LENG8	0.25	0.154584	0.421468	-0.05	0.732591	0.943091
ENSG00000157703.15	SVOPL	0.33	0.154709	0.421632	-0.25	0.372793	0.821491
ENSG00000069399.15	BCL3	0.84	0.154883	0.42184	-0.04	0.933299	0.986637
ENSG00000086015.21	MAST2	0.17	0.15512	0.422132	-0.04	0.776803	0.951854
ENSG00000161509.14	GRIN2C	1.15	0.155306	0.422324	-0.27	0.659604	0.924814
ENSG00000054598.9	FOXC1	0.88	0.155645	0.422874	-0.01	0.980248	0.997775
ENSG00000141452.9	RMC1	0.1	0.155907	0.423289	-0.07	0.310314	0.790811
ENSG00000145780.8	FEM1C	0.1	0.156053	0.42339	-0.05	0.507377	0.878382
ENSG00000169246.16	NPIPB3	0.56	0.156273	0.423827	-0.64	0.0880534	0.645836
ENSG00000213563.6	C8orf82	0.11	0.156296	0.423827	-0.23	0.0423189	0.584125
ENSG00000162490.7	DRAXIN	0.1	0.156453	0.424104	-0.04	0.638217	0.918311
ENSG00000198932.13	GPRASP1	0.2	0.156659	0.424438	-0.07	0.62559	0.915089
ENSG00000177084.16	POLE	0.11	0.156777	0.424611	-0.12	0.17508	0.708617
ENSG00000130164.13	LDLR	0.14	0.156841	0.424635	-0.25	0.0353254	0.566007
ENSG00000187531.14	SIRT7	0.18	0.15718	0.425329	-0.15	0.262682	0.768416
ENSG00000196182.10	STK40	0.14	0.15735	0.425541	-0.07	0.569143	0.898718
ENSG00000156564.8	LRFN2	0.26	0.157368	0.425541	-0.01	0.970193	0.995541
ENSG00000133422.13	MORC2	0.1	0.157555	0.425635	-0.03	0.601937	0.909322
ENSG00000110931.19	CAMKK2	0.16	0.157757	0.425923	-0.04	0.752085	0.946162
ENSG00000117154.12	IGSF21	0.16	0.158052	0.426425	-0.4	0.00547333	0.454727
ENSG00000163421.9	PROK2	0.29	0.158343	0.426986	-0.07	0.753517	0.946162
ENSG00000188505.5	NCCRP1	0.34	0.158481	0.427136	-0.56	0.0379883	0.568485
ENSG00000141456.15	PELP1	0.11	0.158536	0.427208	-0.07	0.426324	0.848822
ENSG00000008056.14	SYN1	0.38	0.15874	0.427536	-0.11	0.683057	0.932203
ENSG00000189056.14	RELN	0.78	0.158821	0.427605	-0.17	0.719852	0.940795
ENSG00000267534.4	S1PR2	0.12	0.159012	0.428046	-0.04	0.573876	0.901474
ENSG00000106927.12	AMBP	0.33	0.159339	0.428597	-0.14	0.496843	0.874972
ENSG00000168005.9	SPINDOC	0.09	0.159474	0.428651	-0.04	0.504439	0.87801
ENSG00000141385.9	AFG3L2	0.07	0.159518	0.428651	-0.02	0.731818	0.942998
ENSG00000015475.18	BID	0.12	0.159597	0.428651	-0.03	0.665586	0.926514
ENSG00000177042.14	TMEM80	0.19	0.159749	0.428838	-0.14	0.285044	0.783793
ENSG00000260537.2	AC012184.2	1.67	0.160518	0.430169	-3.38	0.057362	0.605106
ENSG00000187601.4	MAGEH1	0.14	0.161484	0.431842	-0.01	0.953726	0.991666
ENSG00000122512.16	PMS2	0.12	0.161563	0.431843	-0.07	0.384364	0.827137
ENSG00000067900.8	ROCK1	0.09	0.161744	0.431907	-0.02	0.814209	0.963953
ENSG00000266967.7	AARSD1	0.1	0.161778	0.431907	-0.03	0.711059	0.938247
ENSG00000205744.10	DENND1C	0.25	0.161917	0.432007	-0.38	0.0571247	0.605106
ENSG00000102580.15	DNAJC3	0.09	0.161926	0.432007	-0.01	0.905667	0.980365
ENSG00000103404.14	USP31	0.12	0.161933	0.432007	-0.03	0.785971	0.95458
ENSG00000113209.8	PCDHB5	0.23	0.162199	0.432197	-0.03	0.80896	0.962291
ENSG00000102287.19	GABRE	0.27	0.162507	0.432792	-0.36	0.0658309	0.619657
ENSG00000161956.13	SENP3	0.08	0.162554	0.43281	-0.04	0.437412	0.852531
ENSG00000179242.16	CDH4	0.19	0.162569	0.43281	-0.06	0.637388	0.918039
ENSG00000126583.11	PRKCG	0.29	0.162978	0.43312	-0.15	0.512024	0.88045
ENSG00000146352.13	CLVS2	0.35	0.16319	0.43342	-0.23	0.323008	0.797911
ENSG00000146530.14	VWDE	0.21	0.163495	0.434008	-0.12	0.229251	0.752961
ENSG00000103496.15	STX4	0.21	0.163652	0.434129	-0.14	0.517423	0.883444
ENSG00000116329.11	OPRD1	0.21	0.164084	0.434827	-0.42	0.00620635	0.454727
ENSG00000066135.13	KDM4A	0.12	0.164231	0.43483	-0.04	0.660481	0.924841
ENSG00000104946.13	TBC1D17	0.18	0.164461	0.434903	-0.22	0.123772	0.671639
ENSG00000130559.19	CAMSAP1	0.09	0.164485	0.434903	-0.04	0.512246	0.88045
ENSG00000174775.17	HRAS	0.11	0.164506	0.434903	-0.02	0.805711	0.960893
ENSG00000124134.9	KCNS1	0.26	0.164639	0.435108	-0.27	0.125035	0.672502
ENSG00000147789.15	ZNF7	0.1	0.164958	0.435669	-0.04	0.584622	0.904556
ENSG00000139182.14	CLSTN3	0.14	0.165022	0.435748	-0.11	0.214193	0.745524
ENSG00000078579.9	FGF20	0.54	0.166069	0.437768	-0.39	0.319726	0.79545
ENSG00000173473.11	SMARCC1	0.12	0.166167	0.437909	-0.02	0.867127	0.972709
ENSG00000077942.19	FBLN1	0.12	0.166299	0.437983	-0.19	0.062974	0.615334
ENSG00000140853.15	NLRC5	0.32	0.166334	0.437983	-0.26	0.212844	0.74545
ENSG00000143590.14	EFNA3	0.16	0.166701	0.438435	-0.27	0.0283549	0.557271
ENSG00000170382.12	LRRN2	0.23	0.166702	0.438435	-0.18	0.264155	0.76944
ENSG00000116151.14	MORN1	0.2	0.166725	0.438435	-0.29	0.0824607	0.636669
ENSG00000119718.11	EIF2B2	0.08	0.166731	0.438435	-0.04	0.503562	0.87788
ENSG00000128242.13	GAL3ST1	0.19	0.166782	0.438453	-0.2	0.135531	0.679457
ENSG00000225697.13	SLC26A6	0.11	0.167168	0.438984	-0.06	0.36349	0.816289
ENSG00000163617.11	CCDC191	0.47	0.167544	0.439412	-0.11	0.689784	0.933231
ENSG00000213015.9	ZNF580	0.28	0.167646	0.439594	-0.17	0.33419	0.804321
ENSG00000142235.9	LMTK3	0.16	0.167905	0.439989	-0.24	0.0709117	0.626961
ENSG00000117595.12	IRF6	0.08	0.168002	0.440111	-0.01	0.931345	0.986212
ENSG00000129467.13	ADCY4	0.55	0.168149	0.440403	-0.27	0.478658	0.867962
ENSG00000173991.5	TCAP	0.43	0.168976	0.441971	-0.06	0.822047	0.964167
ENSG00000224712.12	NPIPA3	0.68	0.169247	0.442233	-1.33	0.085762	0.644911
ENSG00000111206.12	FOXM1	0.13	0.169301	0.442284	-0.14	0.229683	0.753012
ENSG00000166664.13	CHRFAM7A	0.4	0.16937	0.442284	-0.63	0.0555735	0.605038
ENSG00000248167.7	TRIM39-RPP21	1.46	0.169419	0.442284	-3.03	0.0243468	0.547988
ENSG00000130816.16	DNMT1	0.08	0.169444	0.442284	-0.04	0.59606	0.907357
ENSG00000150281.6	CTF1	0.67	0.169508	0.442284	-0.24	0.742962	0.944791
ENSG00000123908.12	AGO2	0.14	0.169606	0.442284	-0.02	0.883432	0.976719
ENSG00000204882.3	GPR20	0.53	0.169874	0.442602	-0.21	0.568051	0.898718
ENSG00000157613.10	CREB3L1	0.36	0.170274	0.44342	-0.1	0.691477	0.933658
ENSG00000204843.12	DCTN1	0.09	0.17032	0.44342	-0.01	0.938346	0.987528
ENSG00000028310.18	BRD9	0.1	0.170388	0.44342	-0.1	0.216588	0.746441
ENSG00000113657.13	DPYSL3	0.08	0.170752	0.444146	-0.15	0.0270484	0.554123
ENSG00000076826.9	CAMSAP3	0.17	0.170911	0.444484	-0.22	0.11805	0.664809
ENSG00000275342.4	PRAG1	0.18	0.171185	0.444851	-0.28	0.0394442	0.57556
ENSG00000153246.13	PLA2R1	0.29	0.171358	0.444973	-0.38	0.052713	0.605014
ENSG00000167721.10	TSR1	0.07	0.171585	0.445122	-0.03	0.564636	0.897588
ENSG00000006125.18	AP2B1	0.12	0.171587	0.445122	-0.06	0.591681	0.905502
ENSG00000119953.12	SMNDC1	0.14	0.171906	0.445576	-0.06	0.557839	0.896504
ENSG00000101230.6	ISM1	0.39	0.172134	0.446092	-0.33	0.192576	0.726407
ENSG00000204442.3	FAM155A	0.18	0.172163	0.446093	-0.09	0.472883	0.865828
ENSG00000120262.10	CCDC170	0.72	0.172221	0.446169	-0.55	0.252687	0.764271
ENSG00000076356.7	PLXNA2	0.26	0.172606	0.44694	-0.05	0.793914	0.956772
ENSG00000215252.11	GOLGA8B	0.22	0.172636	0.446946	-0.07	0.567325	0.898457
ENSG00000138433.16	CIR1	0.15	0.172757	0.447183	-0.16	0.183642	0.718111
ENSG00000172554.12	SNTG2	0.2	0.173719	0.448774	-0.13	0.340782	0.807384
ENSG00000128298.17	BAIAP2L2	0.43	0.173914	0.449056	-0.59	0.0706533	0.626159
ENSG00000168062.10	BATF2	0.29	0.173915	0.449056	-0.16	0.402112	0.838659
ENSG00000157181.16	ODR4	0.13	0.174002	0.449131	-0.05	0.616365	0.912969
ENSG00000133874.2	RNF122	0.13	0.174333	0.449508	-0.16	0.120674	0.666023
ENSG00000122126.17	OCRL	0.09	0.174439	0.449661	-0.07	0.234394	0.753012
ENSG00000144596.13	GRIP2	0.17	0.174702	0.449767	-0.26	0.046338	0.590708
ENSG00000166913.13	YWHAB	0.11	0.174736	0.449767	-0.09	0.466556	0.862338
ENSG00000079277.21	MKNK1	0.12	0.174737	0.449767	-0.04	0.646606	0.921505
ENSG00000106290.15	TAF6	0.08	0.174816	0.449767	-0.04	0.449581	0.857847
ENSG00000159111.13	MRPL10	0.09	0.174904	0.449767	-0.09	0.167298	0.698211
ENSG00000143420.18	ENSA	0.07	0.175	0.449831	-0.07	0.23251	0.753012
ENSG00000141522.12	ARHGDIA	0.33	0.175028	0.449831	-0.41	0.137217	0.679457
ENSG00000185324.22	CDK10	0.12	0.175304	0.449895	-0.08	0.252907	0.764271
ENSG00000089280.18	FUS	0.33	0.175468	0.449895	-0.14	0.606389	0.910507
ENSG00000140319.10	SRP14	0.08	0.175529	0.449925	-0.01	0.846066	0.968971
ENSG00000102109.9	PCSK1N	0.38	0.175561	0.449933	-0.97	0.0100623	0.494203
ENSG00000104131.13	EIF3J	0.11	0.175604	0.449937	-0.01	0.947309	0.989772
ENSG00000165443.12	PHYHIPL	0.91	0.175721	0.450012	-0.4	0.537252	0.889809
ENSG00000187775.16	DNAH17	0.26	0.175979	0.450409	-0.45	0.0564285	0.605038
ENSG00000103091.15	WDR59	0.12	0.176142	0.450603	-0.09	0.38289	0.827009
ENSG00000171777.16	RASGRP4	0.4	0.176339	0.450957	-0.05	0.862916	0.97196
ENSG00000074181.9	NOTCH3	0.16	0.176447	0.451102	-0.19	0.0743694	0.628855
ENSG00000165916.8	PSMC3	0.07	0.176514	0.451182	-0.02	0.679063	0.930565
ENSG00000013275.7	PSMC4	0.07	0.176809	0.451637	-0.11	0.0878047	0.645836
ENSG00000263001.6	GTF2I	0.07	0.17719	0.451792	-0.11	0.0449445	0.590456
ENSG00000144659.13	SLC25A38	0.08	0.17763	0.452017	-0.02	0.752822	0.946162
ENSG00000147117.7	ZNF157	0.45	0.177673	0.452017	-0.1	0.690123	0.933382
ENSG00000085872.15	CHERP	0.27	0.177764	0.452017	-0.21	0.343067	0.807565
ENSG00000124357.13	NAGK	0.12	0.177765	0.452017	-0.18	0.0415296	0.584125
ENSG00000105443.15	CYTH2	0.11	0.178453	0.452969	-0.1	0.10752	0.661548
ENSG00000178726.6	THBD	0.52	0.178661	0.453105	-0.17	0.64314	0.919494
ENSG00000081818.3	PCDHB4	0.47	0.179069	0.453452	-0.25	0.489187	0.8733
ENSG00000198920.11	KIAA0753	0.1	0.179261	0.45381	-0.02	0.825246	0.964167
ENSG00000204859.13	ZBTB48	0.14	0.17927	0.45381	-0.06	0.548444	0.89466
ENSG00000149451.17	ADAM33	0.31	0.179299	0.45381	-0.15	0.468147	0.862634
ENSG00000101342.10	TLDC2	0.78	0.179489	0.454143	-0.73	0.222999	0.748949
ENSG00000141337.12	ARSG	0.18	0.179558	0.454243	-0.01	0.955792	0.992255
ENSG00000206549.13	PRSS50	0.58	0.179637	0.454368	-1.17	0.0152675	0.524972
ENSG00000110148.10	CCKBR	0.24	0.179711	0.45445	-0.2	0.262549	0.768327
ENSG00000124496.12	TRERF1	0.18	0.17976	0.45445	-0.1	0.374703	0.82185
ENSG00000160862.13	AZGP1	0.71	0.179786	0.45445	-0.14	0.749145	0.945742
ENSG00000124214.19	STAU1	0.08	0.179967	0.45461	-0.05	0.458753	0.861922
ENSG00000183715.13	OPCML	0.29	0.180239	0.454777	-0.26	0.235826	0.753073
ENSG00000140307.11	GTF2A2	0.09	0.180534	0.455275	-0.02	0.806437	0.961124
ENSG00000103148.15	NPRL3	0.15	0.180559	0.455275	-0.13	0.258245	0.765815
ENSG00000105726.17	ATP13A1	0.1	0.180766	0.455589	-0.14	0.175844	0.709308
ENSG00000188916.9	INSYN2A	0.71	0.181207	0.456479	-0.34	0.370919	0.819682
ENSG00000163913.11	IFT122	0.13	0.181309	0.456585	-0.08	0.381819	0.826107
ENSG00000143321.19	HDGF	0.06	0.181857	0.457103	-0.05	0.255975	0.76453
ENSG00000121057.13	AKAP1	0.11	0.182122	0.457296	-0.34	0.00312008	0.407498
ENSG00000148948.8	LRRC4C	0.4	0.182444	0.457957	-0.33	0.315676	0.793632
ENSG00000136270.14	TBRG4	0.07	0.182524	0.458084	-0.09	0.199703	0.734101
ENSG00000198712.1	MT-CO2	0.32	0.183021	0.458811	-0.4	0.155158	0.689292
ENSG00000130560.8	UBAC1	0.07	0.183307	0.45918	-0.05	0.346312	0.809502
ENSG00000186868.15	MAPT	0.49	0.183437	0.459333	-0.02	0.947724	0.989821
ENSG00000204065.3	TCEAL5	0.24	0.183532	0.459498	-0.25	0.203255	0.737112
ENSG00000143126.8	CELSR2	0.11	0.183653	0.45961	-0.06	0.530889	0.886685
ENSG00000175356.13	SCUBE2	1.23	0.183729	0.45961	-0.84	0.398724	0.83739
ENSG00000108733.10	PEX12	0.13	0.183908	0.459917	-0.01	0.900445	0.979841
ENSG00000148841.17	ITPRIP	0.24	0.184549	0.460686	-0.14	0.500861	0.87634
ENSG00000157578.13	LCA5L	0.57	0.184572	0.460686	-0.04	0.91908	0.983795
ENSG00000010310.9	GIPR	0.49	0.184594	0.460686	-0.72	0.0637452	0.616461
ENSG00000131351.15	HAUS8	0.13	0.18465	0.460686	-0.16	0.072188	0.628855
ENSG00000258790.1	AL121594.1	0.57	0.18469	0.460686	-0.83	0.182595	0.71678
ENSG00000136718.9	IMP4	0.08	0.184858	0.46103	-0.13	0.054882	0.605014
ENSG00000130347.12	RTN4IP1	0.11	0.185277	0.461485	-0.04	0.563886	0.897588
ENSG00000108557.19	RAI1	0.37	0.185653	0.4616	-0.29	0.216987	0.746441
ENSG00000101194.18	SLC17A9	0.14	0.186233	0.462378	-0.07	0.419027	0.84667
ENSG00000111644.8	ACRBP	0.52	0.186276	0.462378	-0.29	0.548612	0.89466
ENSG00000129988.6	LBP	0.93	0.186294	0.462378	-0.39	0.480546	0.868783
ENSG00000198855.7	FICD	0.17	0.186542	0.462698	-0.11	0.370832	0.819611
ENSG00000197183.14	NOL4L	0.16	0.186591	0.462745	-0.14	0.340571	0.807384
ENSG00000159479.17	MED8	0.14	0.187044	0.46335	-0.02	0.821654	0.964167
ENSG00000107331.17	ABCA2	0.14	0.187647	0.464027	-0.35	0.0102556	0.495493
ENSG00000066084.13	DIP2B	0.1	0.187866	0.464421	-0.01	0.937581	0.987528
ENSG00000196547.15	MAN2A2	0.15	0.187933	0.464439	-0.18	0.164517	0.695945
ENSG00000064393.16	HIPK2	0.21	0.188149	0.464735	-0.03	0.869684	0.973801
ENSG00000182372.9	CLN8	0.08	0.188229	0.464735	-0.03	0.638363	0.918311
ENSG00000110046.13	ATG2A	0.11	0.188318	0.464735	-0.19	0.0269553	0.554123
ENSG00000148158.17	SNX30	0.08	0.188416	0.464735	-0.03	0.618039	0.913474
ENSG00000127666.9	TICAM1	0.55	0.188902	0.465203	-0.65	0.119628	0.664809
ENSG00000140836.17	ZFHX3	0.61	0.189238	0.465734	-0.36	0.353759	0.814355
ENSG00000185917.13	SETD4	0.11	0.1893	0.465811	-0.05	0.587248	0.904556
ENSG00000248333.8	CDK11B	0.21	0.189352	0.465829	-0.12	0.52937	0.886685
ENSG00000089123.16	TASP1	0.13	0.189427	0.465829	-0.05	0.61434	0.912924
ENSG00000140464.19	PML	0.17	0.189474	0.46587	-0.18	0.162857	0.695685
ENSG00000103343.13	ZNF174	0.12	0.189758	0.466151	-0.02	0.864298	0.972375
ENSG00000204291.11	COL15A1	1.14	0.189778	0.466151	-1.24	0.0769054	0.628855
ENSG00000114770.17	ABCC5	0.09	0.189986	0.466315	-0.01	0.929822	0.986052
ENSG00000198466.12	ZNF587	0.09	0.190661	0.46738	-0.07	0.235523	0.753012
ENSG00000091490.11	SEL1L3	0.08	0.190777	0.467444	-0.01	0.863367	0.97196
ENSG00000152315.5	KCNK13	0.69	0.19085	0.467549	-1.54	0.0271293	0.554123
ENSG00000162869.16	PPP1R21	0.14	0.191054	0.467826	-0.16	0.294348	0.78585
ENSG00000126368.6	NR1D1	0.38	0.191549	0.468573	-0.04	0.892932	0.978112
ENSG00000084463.8	WBP11	0.09	0.191571	0.468573	-0.03	0.694758	0.934077
ENSG00000093217.10	XYLB	0.31	0.191789	0.468884	-0.36	0.110987	0.664245
ENSG00000138061.12	CYP1B1	0.11	0.192538	0.470147	-0.1	0.235816	0.753073
ENSG00000078053.17	AMPH	0.15	0.192823	0.470207	-0.02	0.850882	0.969616
ENSG00000114948.13	ADAM23	0.13	0.192906	0.470207	-0.06	0.592122	0.905784
ENSG00000155368.16	DBI	0.08	0.193052	0.470488	-0.04	0.551863	0.89486
ENSG00000107104.18	KANK1	0.07	0.193153	0.470607	-0.08	0.204957	0.73889
ENSG00000087365.15	SF3B2	0.1	0.193251	0.470655	-0.02	0.847769	0.96918
ENSG00000092969.12	TGFB2	0.44	0.19341	0.470842	-0.14	0.66831	0.927535
ENSG00000100092.23	SH3BP1	0.13	0.19364	0.471257	-0.13	0.186535	0.720997
ENSG00000103549.21	RNF40	0.07	0.193874	0.471463	-0.01	0.84071	0.967178
ENSG00000099821.14	POLRMT	0.08	0.193889	0.471463	-0.14	0.0677622	0.619871
ENSG00000111802.14	TDP2	0.09	0.193941	0.471463	-0.06	0.541746	0.892955
ENSG00000174514.13	MFSD4A	0.57	0.193977	0.471463	-0.44	0.30489	0.789372
ENSG00000127415.13	IDUA	0.4	0.194296	0.471667	-0.67	0.0536158	0.605014
ENSG00000196526.10	AFAP1	0.08	0.194962	0.472987	-0.09	0.239715	0.756478
ENSG00000147162.14	OGT	0.11	0.195168	0.47339	-0.06	0.29178	0.78585
ENSG00000197566.10	ZNF624	0.21	0.195381	0.473632	-0.05	0.745831	0.945413
ENSG00000049283.18	EPN3	0.34	0.195607	0.473884	-0.32	0.234315	0.753012
ENSG00000169180.11	XPO6	0.09	0.195692	0.47397	-0.02	0.810321	0.962642
ENSG00000242252.2	BGLAP	0.94	0.196183	0.474451	-0.91	0.092817	0.649586
ENSG00000177303.10	CASKIN2	0.12	0.196374	0.474451	-0.16	0.114525	0.664809
ENSG00000166250.12	CLMP	0.08	0.196418	0.474451	-0.05	0.433445	0.851048
ENSG00000146576.13	C7orf26	0.11	0.196423	0.474451	-0.05	0.567089	0.898394
ENSG00000164749.11	HNF4G	0.24	0.196525	0.474501	-0.22	0.258969	0.765967
ENSG00000116688.16	MFN2	0.07	0.196535	0.474501	-0.02	0.762181	0.949412
ENSG00000174327.6	SLC16A13	0.61	0.1968	0.474623	-0.48	0.314412	0.792528
ENSG00000100416.15	TRMU	0.14	0.196997	0.47488	-0.1	0.138526	0.679457
ENSG00000127946.17	HIP1	0.12	0.197118	0.474947	-0.08	0.428741	0.848948
ENSG00000113971.20	NPHP3	0.12	0.197308	0.475182	-0.02	0.831529	0.96446
ENSG00000168811.7	IL12A	0.74	0.197369	0.475182	-0.29	0.52259	0.884143
ENSG00000204673.10	AKT1S1	0.16	0.197535	0.475433	-0.14	0.37018	0.819041
ENSG00000132182.12	NUP210	0.11	0.197762	0.475694	-0.09	0.20293	0.737112
ENSG00000136930.13	PSMB7	0.07	0.198	0.47599	-0.01	0.837765	0.966047
ENSG00000174292.12	TNK1	0.15	0.198129	0.476054	-0.25	0.0462707	0.590708
ENSG00000169925.16	BRD3	0.18	0.198232	0.476076	-0.12	0.52157	0.884029
ENSG00000183530.14	PRR14L	0.11	0.199092	0.477481	-0.04	0.598702	0.908359
ENSG00000127366.5	TAS2R5	1.31	0.199101	0.477481	-0.18	0.77606	0.951792
ENSG00000111602.12	TIMELESS	0.16	0.199205	0.477481	-0.18	0.349679	0.812623
ENSG00000112964.14	GHR	0.63	0.199248	0.477481	-0.23	0.714633	0.938857
ENSG00000172830.13	SSH3	0.13	0.199673	0.478111	-0.15	0.211826	0.744337
ENSG00000163931.16	TKT	0.06	0.199674	0.478111	-0.01	0.820457	0.964167
ENSG00000144711.16	IQSEC1	0.17	0.199709	0.478111	-0.15	0.338805	0.807384
ENSG00000205250.9	E2F4	0.07	0.199811	0.478111	-0.01	0.856123	0.970991
ENSG00000177951.17	BET1L	0.15	0.19985	0.478111	-0.02	0.848909	0.96918
ENSG00000244274.7	DBNDD2	0.07	0.199999	0.478394	-0.15	0.0151721	0.524313
ENSG00000165006.14	UBAP1	0.1	0.200248	0.47859	-0.02	0.794752	0.956855
ENSG00000126214.21	KLC1	0.08	0.200345	0.47859	-0.06	0.311111	0.791492
ENSG00000163806.16	SPDYA	0.66	0.200346	0.47859	-0.68	0.107194	0.660067
ENSG00000177732.8	SOX12	0.2	0.200358	0.47859	-0.25	0.195532	0.729251
ENSG00000182168.15	UNC5C	0.4	0.200516	0.47889	-1.02	0.00556782	0.454727
ENSG00000168612.4	ZSWIM1	0.12	0.200767	0.479268	-0.26	0.0055688	0.454727
ENSG00000150764.13	DIXDC1	0.09	0.201069	0.479775	-0.07	0.28701	0.784401
ENSG00000156232.7	WHAMM	0.2	0.201876	0.481101	-0.02	0.898609	0.979841
[truncated: 2,383 more rows]

## Sheet: Down in SAG vs DMSO
geneID	geneSymbol	log2FC	AveExpr	t.Statistic	P.Value	FDR
[truncated: 7,332 more rows]

[truncated: 2 more sheets: Up in SAG+FSK vs SAG, Down in SAG and Up by FSK]
