# Supplementary material for: Hedgehog signaling controls astral microtubules and mitotic spindle orientation in neural progenitors and iPSCs
Source: Front Cell Dev Biol. 2025 Jun 6;13:1582924. doi: 10.3389/fcell.2025.1582924 (PMC12179144; doi:10.3389/fcell.2025.1582924)
Supplement: Supplementary file 6 [file Table1.xlsx]

## Sheet: RNAseq QC
SAMPLE	GROUP	STATUS	MAPPED	CODING	UTR	INTRON	INTERGENIC	RIBOSOMAL
2404671_1_DMSO_1	DMSO	PASS	0.9798	0.4799	0.3922	0.0682	0.059	0.0007
2404672_2_DMSO_2	DMSO	PASS	0.9839	0.4452	0.387	0.1056	0.062	0.0002
2404673_3_DMSO_3	DMSO	PASS	0.9817	0.47	0.408	0.0677	0.054	0.0003
2404674_4_DMSO_4	SAG	PASS	0.9808	0.4589	0.3867	0.0975	0.0567	0.0002
2404675_5_SAG_1	DMSO	PASS	0.9818	0.4652	0.3997	0.078	0.0566	0.0005
2404676_6_SAG_2	SAG	PASS	0.9836	0.4622	0.362	0.1075	0.0673	0.001
2404677_7_SAG_3	SAG	PASS	0.9834	0.4681	0.3391	0.0955	0.0945	0.0027
2404678_8_SAG_4	SAG	PASS	0.9868	0.4573	0.3614	0.1124	0.068	0.0008
2404679_9_SF_1	SAG+FSK	PASS	0.9841	0.4493	0.3919	0.0963	0.062	0.0006
2404680_10_SF_2	SAG+FSK	PASS	0.9857	0.4586	0.3722	0.1035	0.0652	0.0005
2404681_11_SF_3	SAG+FSK	PASS	0.9854	0.466	0.3615	0.1111	0.0608	0.0005
2404682_12_SF_4	SAG+FSK	PASS	0.986	0.4782	0.3535	0.1037	0.0636	0.0009

## Sheet: Numebr of DEGs SAG vs DMSO
cutoff	up	down	total
P.Value<0.05	1616	1621	3237
FDR<0.05	357	459	816

## Sheet: Number of DEGs SAG+FSK vs DMSO
Summary of DEGs
cutoff	up	down	total
P.Value<0.05	2228	2101	4329
FDR<0.05	911	970	1881

## Sheet: Numebr of DEGs SAG+FSK vs SAG
cutoff	up	down	total
P.Value<0.05	607	680	1287
FDR<0.05	1	8	9
